# Supplementary material for: An interactive tool for visualization of relationships between gene expression profiles
Source: BMC Bioinformatics. 2006 Apr 6;7:193. doi: 10.1186/1471-2105-7-193 (PMC1456991; doi:10.1186/1471-2105-7-193)
Supplement: Additional File 1 — contains the compiled Java executable, documentation and the source code for TreeBuilder3D. Example data sets are also included for the testing purposes. [file 1471-2105-7-193-S1.zip]

Archive with 40 entries (35 files):
- datasets/
- datasets/GEO_brain/
- datasets/GEO_brain/GSM14781
- datasets/GEO_brain/GSM14782
- datasets/GEO_brain/GSM14790
- datasets/GEO_brain/GSM14792
- datasets/GEO_brain/GSM14795
- datasets/GEO_brain/GSM695
- datasets/GEO_brain/GSM690
- datasets/GEO_brain/GSM763
- datasets/GEO_brain/GSM701
- datasets/GEO_brain/GSM676
- datasets/GEO_breast/
- datasets/GEO_breast/GSM14801
- datasets/GEO_breast/GSM677
- datasets/GEO_breast/GSM2383
- datasets/GEO_breast/GSM670
- datasets/GEO_breast/GSM671
- datasets/GEO_breast/GSM672
- datasets/GEO_breast/GSM673
- datasets/GEO_breast/GSM687
- datasets/GEO_breast/GSM14754
- datasets/readme
- datasets/test_matrix
- GPL.txt
- README
- run
- src/
- src/tb3d/
- src/tb3d/Tb3d_app.java
- src/tb3d/Tb3DFrame.java
- src/tb3d/tb3d.java
- src/tb3d/tb3d_controls.java
- src/tb3d/tb3d_controls.java~1~
- src/tb3d/tb3d_stat.java
- src/tb3d/SwingWorker.java
- src/tb3d/tb3d_stat.java~1~
- src/tb3d/tb3d_controls.java~2~
- src/TB3D_panel.jpx
- TB3D.jar
