# Supplementary material for: An interactive tool for visualization of relationships between gene expression profiles
Source: BMC Bioinformatics. 2006 Apr 6;7:193. doi: 10.1186/1471-2105-7-193 (PMC1456991; doi:10.1186/1471-2105-7-193)
Supplement: Additional File 1 — contains the compiled Java executable, documentation and the source code for TreeBuilder3D. Example data sets are also included for the testing purposes. [file 1471-2105-7-193-S1.zip › datasets/GEO_brain/GSM14781]

>TOTAL	83671
>DESCRIPTION	medulloblastoma
AAAAAAAAAA	165
AAAAAAAAAC	5
AAAAAAAAAG	3
AAAAAAAAAT	3
AAAAAAAACA	1
AAAAAAAACT	1
AAAAAAAAGA	2
AAAAAAAAGG	1
AAAAAAAATT	2
AAAAAAACAA	1
AAAAAAACTC	1
AAAAAAATAG	1
AAAAAAATGG	1
AAAAAAATTT	1
AAAAAACATT	1
AAAAAACCCA	4
AAAAAACGAG	1
AAAAAACTCA	1
AAAAAACTCG	1
AAAAAACTGT	1
AAAAAAGAAA	1
AAAAAAGCCC	1
AAAAAATAAA	1
AAAAAATATC	1
AAAAAATCAG	1
AAAAAATGCC	1
AAAAAATGCT	1
AAAAAATGTA	1
AAAAACACTC	1
AAAAACAGTA	1
AAAAACATTC	1
AAAAACCACG	1
AAAAACCATA	5
AAAAACCCTA	1
AAAAACCCTT	2
AAAAACCTAA	1
AAAAACCTGA	1
AAAAACCTTT	1
AAAAACTAAC	1
AAAAACTCCA	1
AAAAACTGTG	1
AAAAACTTTA	1
AAAAACTTTG	1
AAAAAGAAAA	5
AAAAAGAACT	1
AAAAAGAATC	1
AAAAAGAATT	1
AAAAAGACAA	1
AAAAAGACCC	1
AAAAAGAGCT	2
AAAAAGATAA	1
AAAAAGATCC	1
AAAAAGCAGA	9
AAAAAGCGAT	1
AAAAAGCTAG	1
AAAAAGCTGG	1
AAAAAGCTGT	1
AAAAAGGAAC	1
AAAAAGGCCC	1
AAAAAGGTGG	1
AAAAAGTGTG	1
AAAAATAAAA	4
AAAAATAAAC	2
AAAAATAAAG	36
AAAAATAACC	1
AAAAATACAC	1
AAAAATATAG	1
AAAAATATTT	1
AAAAATCGGC	2
AAAAATCTTT	1
AAAAATGCTC	2
AAAAATGCTG	1
AAAAATGGCT	1
AAAAATGGGC	1
AAAAATGTGT	2
AAAAATGTTT	1
AAAAATTCAC	1
AAAAATTTAA	2
AAAACAAAAA	1
AAAACAAAAC	2
AAAACAAACA	1
AAAACAAATA	2
AAAACAAGAT	1
AAAACAATCT	1
AAAACAATTG	1
AAAACACGTT	1
AAAACACTGG	1
AAAACACTTG	1
AAAACAGGGG	1
AAAACAGTGG	2
AAAACATTAA	1
AAAACATTAT	2
AAAACATTCT	32
AAAACATTGA	1
AAAACATTTA	1
AAAACATTTC	1
AAAACCAAAA	2
AAAACCAGGC	1
AAAACCATTT	1
AAAACCGTTG	1
AAAACCTAAA	1
AAAACCTATG	1
AAAACCTGAA	3
AAAACCTGCA	1
AAAACCTGTA	2
AAAACCTTTC	1
AAAACGAACA	1
AAAACGCACA	1
AAAACGTTTT	1
AAAACTATTG	1
AAAACTCAGC	1
AAAACTCATT	1
AAAACTCCAA	2
AAAACTCCAC	1
AAAACTCCTG	1
AAAACTCTTC	1
AAAACTGAGG	1
AAAACTGTTA	1
AAAACTTAAA	1
AAAACTTAGA	1
AAAACTTGAA	1
AAAACTTTTG	1
AAAAGAAAAA	4
AAAAGAAATT	1
AAAAGAACGC	1
AAAAGAAGTT	8
AAAAGACAAA	1
AAAAGACACT	1
AAAAGACTTA	1
AAAAGAGAAA	1
AAAAGAGCTG	1
AAAAGAGTGG	1
AAAAGAGTTT	1
AAAAGATAAA	1
AAAAGATACT	11
AAAAGATATT	1
AAAAGATCCT	2
AAAAGATGAG	1
AAAAGATTTG	1
AAAAGCAAAA	1
AAAAGCAATA	1
AAAAGCAGGA	1
AAAAGCAGTT	1
AAAAGCATTT	1
AAAAGCCAAG	1
AAAAGCCCCA	1
AAAAGCGGAT	1
AAAAGCTGCC	1
AAAAGCTGTC	1
AAAAGCTTAA	1
AAAAGCTTAT	1
AAAAGCTTCA	1
AAAAGCTTTT	1
AAAAGGAGAT	1
AAAAGGGTTC	1
AAAAGGTATT	1
AAAAGGTCAA	2
AAAAGGTGCA	2
AAAAGGTTAT	1
AAAAGTAGTG	1
AAAAGTCACA	1
AAAAGTCTTT	1
AAAAGTGCCT	1
AAAAGTGGTG	1
AAAAGTGTAG	1
AAAAGTGTGT	1
AAAATAAAAA	4
AAAATAAACA	4
AAAATAAACC	4
AAAATAAACG	1
AAAATAAACT	2
AAAATAAAGA	32
AAAATAAAGC	4
AAAATAAAGG	2
AAAATAAATG	2
AAAATAAATT	1
AAAATAACAT	1
AAAATAACCA	1
AAAATAAGAA	1
AAAATAAGGT	1
AAAATACTGT	1
AAAATAGACT	1
AAAATAGTAA	1
AAAATATCAA	1
AAAATATTTT	2
AAAATCAAAA	1
AAAATCAAGT	1
AAAATCAGCT	1
AAAATCAGGT	1
AAAATCCAAT	1
AAAATCCCCG	1
AAAATCCCGT	1
AAAATCTAAA	1
AAAATCTATG	1
AAAATCTGAC	1
AAAATCTTAA	1
AAAATGACTT	1
AAAATGAGCT	1
AAAATGATGA	1
AAAATGCCAA	1
AAAATGCCTG	1
AAAATGCTGG	1
AAAATGCTTT	1
AAAATGGCAA	1
AAAATGGTAT	1
AAAATGTAAG	2
AAAATGTACT	9
AAAATGTATG	1
AAAATGTGGA	1
AAAATGTGTT	1
AAAATTAAAA	1
AAAATTAAAG	1
AAAATTAACC	1
AAAATTATGC	1
AAAATTCACT	1
AAAATTCTTA	2
AAAATTCTTT	1
AAAATTGACA	1
AAAATTGCTT	1
AAAATTGTGA	1
AAAATTTAAT	1
AAAATTTTTA	1
AAACAAAAAA	2
AAACAAAAGA	1
AAACAAAATC	1
AAACAAAGCA	1
AAACAAAGTA	1
AAACAAATCA	4
AAACAACATT	16
AAACAACTTT	1
AAACAAGAAA	1
AAACAAGAGG	1
AAACAAGCTG	1
AAACAAGGAA	1
AAACAATACA	1
AAACAATATT	1
AAACACAAGT	1
AAACACAGTC	1
AAACACATCC	1
AAACACCTTT	1
AAACACGTCG	1
AAACACTCTT	2
AAACAGAAAA	3
AAACAGAGAT	1
AAACAGATGC	1
AAACAGCAAG	1
AAACAGCTTA	1
AAACATAAAA	1
AAACATACCA	1
AAACATACTT	2
AAACATATGA	1
AAACATCCAT	1
AAACATCCTA	5
AAACATTAAA	9
AAACATTACC	4
AAACATTGCA	1
AAACATTGGA	1
AAACATTTCT	1
AAACCAAAAA	1
AAACCAAAGG	1
AAACCACCAA	1
AAACCAGAAA	2
AAACCAGGAG	1
AAACCAGGGC	5
AAACCATAGG	1
AAACCATTTT	1
AAACCCAAGC	4
AAACCCCGTC	1
AAACCCCTGC	1
AAACCCGAAG	3
AAACCCTGGC	1
AAACCTCCAC	1
AAACCTCTCA	9
AAACCTCTTC	2
AAACCTGGGA	3
AAACCTGTGC	1
AAACGAAAGG	1
AAACGAAGTT	3
AAACGCACTC	1
AAACGCCTGG	1
AAACGCGGCC	1
AAACGGAATG	1
AAACGGAATT	1
AAACGTGATT	52
AAACGTGTTA	1
AAACGTTTCC	2
AAACGTTTCT	1
AAACTAAATA	1
AAACTAACAA	1
AAACTACAAG	1
AAACTACATT	1
AAACTACTGA	1
AAACTAGTTG	1
AAACTATCAC	1
AAACTATCGT	1
AAACTATGAA	1
AAACTATGCA	2
AAACTATTTT	1
AAACTCACGC	1
AAACTCCACT	1
AAACTCCGGC	1
AAACTCCTGC	4
AAACTCGAGC	12
AAACTCGATC	1
AAACTCGGGT	3
AAACTCGTGT	3
AAACTCTAGT	1
AAACTCTATA	8
AAACTCTGCA	1
AAACTCTGCG	1
AAACTCTGTG	2
AAACTGAAAG	1
AAACTGACAG	1
AAACTGACTA	1
AAACTGAGAA	1
AAACTGATTG	1
AAACTGCGGT	1
AAACTGCTTA	1
AAACTGGACA	1
AAACTGGACG	1
AAACTGGAGC	1
AAACTGGATA	1
AAACTGGCAG	1
AAACTGGTTT	1
AAACTGTAAC	1
AAACTGTACA	4
AAACTGTATA	1
AAACTGTGGT	3
AAACTGTGTG	1
AAACTGTTTC	1
AAACTTCTCA	1
AAACTTGAAA	1
AAACTTGTGG	2
AAACTTTCTT	2
AAACTTTGGT	2
AAAGAAAAAA	6
AAAGAAAAGA	1
AAAGAAAATT	1
AAAGAAACCC	1
AAAGAAAGGC	1
AAAGAAAGTG	3
AAAGAAATCC	1
AAAGAAATGC	1
AAAGAAATGT	4
AAAGAACAAC	1
AAAGAACAAG	1
AAAGAACTTT	1
AAAGAAGAAA	1
AAAGAAGATA	1
AAAGAAGATC	1
AAAGAAGCCA	1
AAAGAAGGAA	1
AAAGAAGGTA	1
AAAGAAGTGG	2
AAAGAATATC	1
AAAGAATATG	1
AAAGAATCAC	1
AAAGAATCGG	1
AAAGAATCTC	1
AAAGAATGAA	3
AAAGACACAC	5
AAAGACAGAT	3
AAAGACAGTG	1
AAAGACCAAA	3
AAAGACCCCC	1
AAAGACTAAA	1
AAAGACTGGG	1
AAAGAGAAAA	4
AAAGAGAACA	1
AAAGAGACAG	1
AAAGAGACTC	1
AAAGAGATAG	2
AAAGAGATCT	1
AAAGAGATGA	1
AAAGAGATGG	2
AAAGAGATTA	1
AAAGAGCGAG	1
AAAGAGCTGC	1
AAAGAGGACA	1
AAAGAGTACG	3
AAAGAGTCGA	1
AAAGAGTTTG	1
AAAGATCTCC	1
AAAGATGTGG	1
AAAGATTATC	1
AAAGATTCAC	1
AAAGATTCTT	1
AAAGCAAAAA	1
AAAGCAAACC	5
AAAGCAACTG	1
AAAGCAAGTA	1
AAAGCAATAC	1
AAAGCAATCA	2
AAAGCACAGA	1
AAAGCACATA	1
AAAGCAGATG	1
AAAGCAGCAC	2
AAAGCAGGAC	2
AAAGCAGTGA	1
AAAGCAGTTC	3
AAAGCATTAG	1
AAAGCATTTT	3
AAAGCCAAGA	1
AAAGCCAGCT	1
AAAGCCCCTT	1
AAAGCCGCGT	1
AAAGCCTTTC	1
AAAGCGTCTG	1
AAAGCTAATA	2
AAAGCTACCA	1
AAAGCTCTAC	1
AAAGCTGACA	1
AAAGCTGCCT	1
AAAGCTTTGT	1
AAAGGAAAAA	1
AAAGGAAAAT	1
AAAGGAAACT	1
AAAGGAAAGC	1
AAAGGAAAGT	68
AAAGGAACGA	2
AAAGGAAGAC	1
AAAGGAAGTG	1
AAAGGAATAA	2
AAAGGAATAC	1
AAAGGAATGA	4
AAAGGACAAA	1
AAAGGAGAGG	1
AAAGGAGAGT	1
AAAGGAGGCT	3
AAAGGAGTTT	1
AAAGGCATTA	1
AAAGGCCTCA	1
AAAGGCGAAC	1
AAAGGGAAAT	1
AAAGGGAAGT	1
AAAGGGAATG	3
AAAGGGACCA	1
AAAGGGAGAA	1
AAAGGGGGCA	2
AAAGGGTGAG	1
AAAGGGTGAT	2
AAAGGTGCAG	1
AAAGGTGGAG	2
AAAGGTGGTA	1
AAAGGTTAAT	1
AAAGGTTGAA	1
AAAGTAACAT	3
AAAGTAATGC	1
AAAGTAATTT	1
AAAGTACAGC	1
AAAGTATATT	1
AAAGTATCTT	1
AAAGTCAGAA	5
AAAGTCATAA	1
AAAGTCATTT	2
AAAGTGAACT	1
AAAGTGAAGA	7
AAAGTGACAG	1
AAAGTGAGAG	1
AAAGTGCAGA	1
AAAGTGGAAG	2
AAAGTGGAGA	1
AAAGTGGAGG	5
AAAGTGGCTA	3
AAAGTGGGTG	2
AAAGTGTGAA	2
AAAGTGTTTA	1
AAAGTTAAAA	1
AAAGTTATTT	1
AAAGTTCTCA	8
AAAGTTGGTG	1
AAAGTTGTGA	1
AAAGTTGTTG	1
AAAGTTTATC	1
AAAGTTTCTA	1
AAAGTTTTGG	1
AAATAAAAAA	4
AAATAAAAGC	7
AAATAAAAGG	1
AAATAAAAGT	3
AAATAAAATA	1
AAATAAAATT	2
AAATAAACAC	3
AAATAAAGAA	2
AAATAAAGAC	1
AAATAAAGCC	1
AAATAAAGCT	1
AAATAAATAT	1
AAATAAATTT	2
AAATAACACA	2
AAATAATACA	2
AAATAATGTT	4
AAATAATTTA	1
AAATAATTTC	1
AAATACAAAT	1
AAATACAAGT	1
AAATACAATG	2
AAATACACTA	1
AAATACAGAC	1
AAATACAGCA	5
AAATACAGTT	1
AAATACATTT	1
AAATACCCGG	1
AAATACCTCA	2
AAATACTGCC	5
AAATACTTAA	1
AAATACTTCA	11
AAATAGATTG	1
AAATAGCAAA	1
AAATAGCTTA	2
AAATAGGCAC	1
AAATAGGCAG	1
AAATAGGTTT	6
AAATAGTAAG	1
AAATAGTGAA	1
AAATAGTGGG	1
AAATATAAAT	1
AAATATATAT	1
AAATATATTA	1
AAATATCTCA	1
AAATATGAAC	1
AAATATGACT	1
AAATATGAGA	2
AAATATGAGC	6
AAATATGGCT	1
AAATATGTTG	2
AAATATTCAA	1
AAATATTCTA	1
AAATATTCTT	1
AAATATTGTA	1
AAATCAAAAA	5
AAATCAAAAC	3
AAATCAACCT	1
AAATCAACTC	1
AAATCAATAA	2
AAATCAATAC	2
AAATCAATAT	1
AAATCAATTC	3
AAATCACTTA	2
AAATCAGAAA	1
AAATCAGCAG	1
AAATCAGGAA	2
AAATCATCTT	12
AAATCCAGGA	1
AAATCCCGTG	1
AAATCCCTGT	1
AAATCCTAAA	1
AAATCCTAGA	1
AAATCCTCAA	1
AAATCCTCCA	1
AAATCCTGAG	1
AAATCCTGGC	1
AAATCGATGA	6
AAATCGGTGA	1
AAATCTAAAA	2
AAATCTAGAG	1
AAATCTCTGG	1
AAATCTTCAC	1
AAATCTTTAA	1
AAATCTTTAG	1
AAATGAAAAT	1
AAATGAAAGA	1
AAATGACATT	1
AAATGACTAT	8
AAATGATCAA	1
AAATGATGAG	1
AAATGATTCA	1
AAATGATTGC	1
AAATGCAATA	4
AAATGCAGTA	1
AAATGCCACA	2
AAATGCCCTC	1
AAATGCCTGG	1
AAATGCTAGT	1
AAATGCTGTA	2
AAATGCTTGG	2
AAATGCTTGT	1
AAATGCTTTG	6
AAATGGAGGA	1
AAATGGCCAG	1
AAATGGGCCT	1
AAATGGTGAC	1
AAATGGTTCT	10
AAATGTAAAG	2
AAATGTAAAT	1
AAATGTAACA	3
AAATGTATAT	3
AAATGTGAAT	6
AAATGTTAAG	1
AAATGTTATT	1
AAATGTTCTA	1
AAATGTTCTG	1
AAATGTTTGG	2
AAATGTTTTT	1
AAATTAAAAC	6
AAATTAAAAT	1
AAATTAAATA	1
AAATTAATAG	2
AAATTACTGT	2
AAATTAGTAT	1
AAATTATATG	3
AAATTATGTC	1
AAATTATGTG	3
AAATTATTTC	2
AAATTCACAT	3
AAATTCCCCA	1
AAATTCTGAG	1
AAATTCTGCA	1
AAATTCTTTC	1
AAATTGACCG	1
AAATTGATTT	1
AAATTGCTTA	1
AAATTGCTTG	1
AAATTGGCAA	1
AAATTGTTCC	1
AAATTGTTGT	1
AAATTTAAAA	3
AAATTTAAGG	1
AAATTTAATA	1
AAATTTCAAA	1
AAATTTCAGG	1
AAATTTCAGT	1
AAATTTGCTT	1
AAATTTGGTG	1
AAATTTGTTA	1
AAATTTTAAA	8
AAATTTTAAT	1
AAATTTTACT	1
AAATTTTAGT	1
AAATTTTCTA	1
AAATTTTGGA	1
AAATTTTTAT	1
AAATTTTTGT	3
AACAAAAAAA	1
AACAAAAACT	1
AACAAAACTA	1
AACAAACCTT	1
AACAAACTCT	1
AACAAAGGAA	3
AACAAATCCT	1
AACAAATTCC	1
AACAAATTCT	2
AACAACAGGA	1
AACAACAGTG	1
AACAACATCA	1
AACAACCAGT	1
AACAACCTCG	1
AACAACCTGG	1
AACAACGTGG	1
AACAAGAAAT	1
AACAAGAGCC	2
AACAAGGAAG	1
AACAAGGAGT	1
AACAAGGGCC	1
AACAAGGGTG	1
AACAAGGTGA	1
AACAAGTAAG	1
AACAATAAAG	1
AACAATAGAA	1
AACAATGTCA	1
AACAATTATC	1
AACAATTGGC	1
AACACAAATA	1
AACACAAGCC	1
AACACAATCA	2
AACACACTCA	1
AACACACTCT	1
AACACAGACT	1
AACACAGCCT	4
AACACAGCGA	1
AACACAGTGG	3
AACACATTCC	1
AACACCAGAG	1
AACACCCCAG	1
AACACCTAAT	1
AACACCTCCG	1
AACACCTTCA	5
AACACCTTTC	2
AACACTCCTC	1
AACACTGAAG	1
AACACTGACT	1
AACACTGGCT	1
AACACTGGTG	1
AACACTGTTG	1
AACACTTCTC	10
AACACTTTTT	1
AACAGAAGAC	1
AACAGAAGCA	2
AACAGACATT	1
AACAGACGCT	1
AACAGAGAAT	4
AACAGAGAGT	1
AACAGAGGAG	2
AACAGAGGCT	1
AACAGAGGGC	1
AACAGATACA	1
AACAGATAGT	1
AACAGATATT	2
AACAGATTTC	1
AACAGCAAAA	2
AACAGCAACG	1
AACAGCACAC	1
AACAGCACCA	1
AACAGCCGCA	1
AACAGCCTTA	1
AACAGCGGCC	1
AACAGCTTAA	2
AACAGCTTTC	1
AACAGGAAGG	1
AACAGGACCC	1
AACAGGACTT	1
AACAGGGACA	2
AACAGTCAGC	3
AACAGTGGCC	2
AACAGTTACC	1
AACAGTTTTC	1
AACATAAAAA	1
AACATAAATA	1
AACATAAATT	3
AACATAATTG	1
AACATACTGG	1
AACATCAAAC	1
AACATCAAGT	1
AACATCCCCG	1
AACATTATTA	1
AACATTCTAA	1
AACATTGAAT	1
AACATTTAGG	1
AACATTTATT	3
AACATTTGCA	1
AACATTTTCA	1
AACATTTTCC	1
AACCAAAAAA	10
AACCAAAAAT	1
AACCAAAGGA	6
AACCAACAAA	2
AACCAACCTA	1
AACCAACTTC	1
AACCAAGAAT	1
AACCAAGGAA	1
AACCAAGTTA	1
AACCAATACA	1
AACCAATACT	1
AACCACAGAC	1
AACCACAGGC	1
AACCACATAC	1
AACCACATTG	1
AACCACCAAC	1
AACCACCACA	1
AACCACCACG	1
AACCACCCTC	1
AACCACCGCA	1
AACCACCGCG	1
AACCACTACT	1
AACCACTGCG	1
AACCACTGCT	1
AACCACTGTG	2
AACCACTTGG	1
AACCAGAAAA	1
AACCAGAATG	1
AACCAGAGGT	2
AACCAGCTCC	1
AACCAGGAAG	3
AACCAGGCAG	1
AACCAGGTGG	9
AACCAGGTGT	1
AACCAGTAAG	1
AACCAGTATG	1
AACCAGTTTG	10
AACCATCCCA	1
AACCATCTTT	1
AACCATTACC	1
AACCATTTGG	1
AACCCAACCC	1
AACCCACTGC	1
AACCCAGAAA	1
AACCCAGGAG	9
AACCCAGTTT	1
AACCCATCCT	1
AACCCATTCC	1
AACCCCAAAA	1
AACCCCAACT	1
AACCCCACGG	7
AACCCCCCCT	3
AACCCCCCGG	1
AACCCCGAGA	1
AACCCCGGCG	1
AACCCCGGGA	1
AACCCCTCCA	1
AACCCCTGGA	1
AACCCCTTGG	1
AACCCCTTGT	3
AACCCGCGAG	1
AACCCGGCAG	1
AACCCGGGAG	14
AACCCGGGGG	1
AACCCGTGAC	1
AACCCGTGTT	2
AACCCTAAAC	3
AACCCTACAA	2
AACCCTCAGA	1
AACCCTCCCT	1
AACCCTGCCC	5
AACCCTGGAA	1
AACCCTGTGG	1
AACCCTTAAT	1
AACCCTTGAG	1
AACCCTTGGG	7
AACCGAATAA	1
AACCGATGAA	1
AACCGCAATG	1
AACCGCGACC	1
AACCGCGGGG	1
AACCGCTTGC	1
AACCGGCGCC	1
AACCGGGCCA	1
AACCGGGGCA	2
AACCGGGGCT	1
AACCGGTTCA	1
AACCTAGGCT	1
AACCTATTAT	1
AACCTCAAAG	1
AACCTCGAGT	3
AACCTCGGAA	1
AACCTCGGAG	3
AACCTGAAAG	1
AACCTGCATT	2
AACCTGCTCA	1
AACCTGGAAG	1
AACCTGGCCT	3
AACCTGGGAG	12
AACCTGGTTG	1
AACCTGGTTT	1
AACCTGTTTT	6
AACCTTCAAT	1
AACCTTCAGC	1
AACCTTGAGT	1
AACCTTGATA	1
AACCTTGTGG	1
AACCTTTCCC	1
AACGAAACAA	1
AACGAAACCG	1
AACGAAAGGT	1
AACGAAGAAT	2
AACGAAGATC	2
AACGACCAAA	2
AACGACCCCC	1
AACGACCTCG	138
AACGACCTCT	1
AACGACCTGA	1
AACGACCTGC	1
AACGACCTGG	90
AACGACCTGT	1
AACGACCTTG	1
AACGACTTGG	1
AACGAGAAGC	1
AACGAGATGG	1
AACGAGGAAG	2
AACGAGGAAT	55
AACGAGGAGT	2
AACGAGGATG	1
AACGAGGCCT	2
AACGAGGGGC	1
AACGAGTATT	1
AACGAGTTTG	1
AACGATACGT	1
AACGATCCTA	1
AACGCAAAAA	1
AACGCCGCCA	1
AACGCCTTGG	1
AACGCGAACA	4
AACGCGACCA	1
AACGCGGCAA	1
AACGCGGCCA	81
AACGCGGCCC	2
AACGCGGGCA	1
AACGCGTCCA	2
AACGCTGCCT	4
AACGCTGCGA	9
AACGGACAGC	1
AACGGAGTTT	1
AACGGCCTCG	1
AACGGCCTTT	1
AACGGGAGGG	1
AACGGGCCGT	1
AACGGGCTGC	1
AACGGGGAAA	1
AACGGTGTTT	3
AACGTAGCGG	1
AACGTAGTAA	1
AACGTCAAAT	1
AACGTCTCTT	1
AACGTCTGTA	1
AACGTGACGA	1
AACGTGAGCT	1
AACGTGATTA	1
AACGTGATTT	1
AACGTGCAGG	8
AACGTGGACG	1
AACGTGGAGG	2
AACGTTCTTG	5
AACTAAAAAA	42
AACTAAAACT	1
AACTAACAAA	35
AACTAACGAA	1
AACTAACTAC	1
AACTAACTGC	1
AACTAATAAT	1
AACTAATACT	100
AACTAATCAC	1
AACTACAGAC	1
AACTACATAG	5
AACTACCAGA	2
AACTACCAGT	1
AACTACTCCT	1
AACTAGAAAA	1
AACTAGCAGA	1
AACTAGCGGA	1
AACTAGTACC	1
AACTATACTA	1
AACTATAGAA	1
AACTATCTTA	2
AACTATGTAA	1
AACTATTACT	1
AACTATTCAC	1
AACTCAAAAA	1
AACTCAGAGC	1
AACTCAGTGT	1
AACTCATACC	1
AACTCATTAC	1
AACTCATTCT	2
AACTCCAAAA	2
AACTCCCCAG	1
AACTCCCGTG	1
AACTCGGAAG	1
AACTCTGATA	1
AACTCTGGAC	2
AACTCTGGAG	1
AACTCTTCAC	2
AACTCTTGAA	3
AACTCTTTCT	1
AACTGAAACA	1
AACTGAAAGT	1
AACTGACATA	1
AACTGACCGC	1
AACTGAGAAG	2
AACTGAGTAA	1
AACTGATCGG	1
AACTGCGGCA	3
AACTGCGTCG	1
AACTGCTATA	1
AACTGCTCCA	1
AACTGGAACT	1
AACTGGAATT	1
AACTGGACCC	1
AACTGGACTG	1
AACTGGCGTG	1
AACTGGGAAT	1
AACTGGGAGT	1
AACTGGGCCA	2
AACTGGGTCT	1
AACTGGTACT	1
AACTGTACTA	1
AACTGTAGTT	2
AACTGTATCA	1
AACTGTCCTT	4
AACTGTGTTT	1
AACTTAAAAA	1
AACTTAAGAA	1
AACTTAAGAG	5
AACTTACAGA	5
AACTTAGAAA	1
AACTTAGACT	1
AACTTAGGTA	1
AACTTAGTAC	1
AACTTATCAT	1
AACTTCCTAC	1
AACTTCGAAC	1
AACTTCGAGG	1
AACTTCTGTG	1
AACTTGATGG	1
AACTTGCAAA	1
AACTTGCCCA	9
AACTTGGCTG	3
AACTTGTAGT	1
AACTTTAGAG	1
AACTTTAGGT	2
AACTTTCTGG	1
AACTTTGGAT	1
AACTTTGTGG	1
AACTTTGTTG	1
AACTTTTTTT	1
AAGAAAAAAA	4
AAGAAAAAAC	1
AAGAAAACTG	1
AAGAAAAGAA	1
AAGAAAAGTC	1
AAGAAAATAA	1
AAGAAAATTA	1
AAGAAAATTT	1
AAGAAACCAT	2
AAGAAACCCC	1
AAGAAACCTC	1
AAGAAACCTT	3
AAGAAACTCC	1
AAGAAAGCTG	8
AAGAAAGGAG	1
AAGAAAGTGT	2
AAGAAAGTTC	11
AAGAAATAAG	1
AAGAAATCGT	1
AAGAAATCTG	2
AAGAAATGCA	3
AAGAAATTCA	1
AAGAACAAAA	2
AAGAACAAAG	1
AAGAACACGT	1
AAGAACACTG	1
AAGAACAGGG	1
AAGAACAGTG	1
AAGAACATAA	1
AAGAACATTG	3
AAGAACCAAG	4
AAGAACCTGC	1
AAGAACGATC	3
AAGAACTAAA	4
AAGAACTAAG	1
AAGAACTGGG	1
AAGAAGAAAA	2
AAGAAGAAAC	1
AAGAAGAAAG	1
AAGAAGAAGA	1
AAGAAGAATA	1
AAGAAGACAG	1
AAGAAGACTC	1
AAGAAGACTT	19
AAGAAGATAC	1
AAGAAGATAG	55
AAGAAGATTC	1
AAGAAGCAAG	20
AAGAAGCACA	1
AAGAAGCAGG	5
AAGAAGCCAA	1
AAGAAGCGCA	1
AAGAAGGCAA	1
AAGAAGGCAC	2
AAGAAGGCGG	1
AAGAAGTAGA	1
AAGAAGTAGC	1
AAGAAGTGGC	3
AAGAAGTTTT	1
AAGAATAAAG	1
AAGAATCAAG	1
AAGAATCCCC	1
AAGAATGCAT	1
AAGAATGGGG	2
AAGAATGGTG	1
AAGAATGTAT	1
AAGAATTTAA	1
AAGAATTTGA	14
AAGACAAGAT	1
AAGACACAAA	1
AAGACACGCC	1
AAGACACGTG	1
AAGACACTAT	1
AAGACACTGT	3
AAGACAGAGC	1
AAGACAGCTG	1
AAGACAGGGC	2
AAGACAGGGG	1
AAGACAGTCA	1
AAGACAGTGC	1
AAGACAGTGG	360
AAGACAGTGT	1
AAGACAGTTG	1
AAGACATCTT	1
AAGACCAAGT	1
AAGACCACCA	1
AAGACCAGAA	1
AAGACCAGTG	2
AAGACCATCC	1
AAGACCCAGG	1
AAGACCCCTG	1
AAGACCCGAG	1
AAGACCCTCT	2
AAGACCTAGA	1
AAGACCTGAA	1
AAGACGAAAT	1
AAGACGGGCA	1
AAGACGGTGG	2
AAGACGTACC	1
AAGACGTGGC	2
AAGACTCCTC	1
AAGACTGGCT	5
AAGACTGTCA	1
AAGACTGTGC	1
AAGACTGTTT	1
AAGACTTAGA	10
AAGACTTCTG	1
AAGACTTTCG	1
AAGAGAACCC	1
AAGAGAAGAA	1
AAGAGAAGCT	1
AAGAGACAGT	1
AAGAGACCAC	1
AAGAGACTTC	1
AAGAGAGAGG	2
AAGAGAGCTT	2
AAGAGATACA	2
AAGAGATAGA	1
AAGAGATAGC	1
AAGAGATCAT	1
AAGAGATCGA	1
AAGAGATGTA	1
AAGAGATGTC	1
AAGAGCAAAG	1
AAGAGCAGCT	1
AAGAGCATTT	1
AAGAGCCAAG	2
AAGAGCCCAT	1
AAGAGCGCCG	3
AAGAGCTGCT	1
AAGAGCTTGC	2
AAGAGGAAAC	1
AAGAGGAGAT	2
AAGAGGCTGA	1
AAGAGGCTTC	2
AAGAGGGAGG	1
AAGAGGGCAA	1
AAGAGGGCGA	3
AAGAGGTAGG	1
AAGAGGTTTG	3
AAGAGTATAG	1
AAGAGTCAGC	1
AAGAGTCCAG	4
AAGAGTTACG	6
AAGAGTTATG	1
AAGAGTTGGG	1
AAGAGTTGTC	1
AAGAGTTTTG	4
AAGATAAACT	5
AAGATAATGC	6
AAGATACAGA	1
AAGATACCCG	1
AAGATACTGA	1
AAGATATCAG	2
AAGATATCTT	1
AAGATATTCT	2
AAGATATTTG	1
AAGATCAAGA	3
AAGATCAAGT	6
AAGATCCAAA	2
AAGATCCCCC	1
AAGATCCCCG	75
AAGATCCCGC	1
AAGATCCTAA	1
AAGATCCTAC	2
AAGATCCTCA	2
AAGATCGACC	1
AAGATCGGCG	1
AAGATCTCCG	2
AAGATCTCCT	1
AAGATGACTT	1
AAGATGAGGG	2
AAGATGAGGT	1
AAGATGATAT	1
AAGATGATGA	1
AAGATGATGT	1
AAGATGCAGA	1
AAGATGCTGG	1
AAGATGGAGC	1
AAGATGGGCT	2
AAGATGTCTG	1
AAGATGTGTG	1
AAGATGTTCC	1
AAGATGTTCT	1
AAGATGTTTC	1
AAGATTAAGA	2
AAGATTCAGA	1
AAGATTGGTG	2
AAGATTGTTC	2
AAGATTTAAC	1
AAGATTTACT	1
AAGATTTTAT	1
AAGATTTTCC	1
AAGCAAAAGG	1
AAGCAACCCC	1
AAGCAAGAAA	1
AAGCAAGATA	1
AAGCAAGATT	1
AAGCAAGGAA	4
AAGCAAGGCT	1
AAGCAAGTCA	1
AAGCACAAGT	2
AAGCACACCA	1
AAGCACAGGC	1
AAGCACATTA	1
AAGCACCACA	1
AAGCACCTAG	1
AAGCACCTCC	1
AAGCACGTGG	3
AAGCACTAAA	1
AAGCACTGTT	5
AAGCAGAAAC	1
AAGCAGAAGG	1
AAGCAGCCTT	1
AAGCAGCTTC	1
AAGCAGGACC	3
AAGCAGGCTT	1
AAGCAGGTGT	1
AAGCAGTGCA	1
AAGCAGTTCA	1
AAGCAGTTTG	1
AAGCATATGG	1
AAGCATCTCA	4
AAGCATTAAA	1
AAGCATTAAG	1
AAGCATTATA	1
AAGCATTCGT	1
AAGCCAACAG	3
AAGCCAAGGT	1
AAGCCACAGT	1
AAGCCACTGT	1
AAGCCACTTC	1
AAGCCACTTT	1
AAGCCAGAGC	1
AAGCCAGCCC	13
AAGCCAGCTG	1
AAGCCAGGAC	30
AAGCCAGGCC	1
AAGCCAGGCG	1
AAGCCAGGGC	1
AAGCCAGGGG	1
AAGCCAGTGA	1
AAGCCAGTGC	1
AAGCCAGTGG	5
AAGCCATTCA	2
AAGCCCACCC	1
AAGCCCAGGC	6
AAGCCCATCT	1
AAGCCCCAAC	3
AAGCCCCTGG	3
AAGCCCCTTC	3
AAGCCCGTGC	1
AAGCCCTAAT	1
AAGCCCTGCT	1
AAGCCCTGGA	1
AAGCCCTGGG	2
AAGCCGCCCC	1
AAGCCGGCCC	1
AAGCCGTCCC	1
AAGCCTACGG	1
AAGCCTCCAG	2
AAGCCTCCTC	3
AAGCCTGCAC	1
AAGCCTGTGG	1
AAGCCTTAAA	1
AAGCCTTCAA	2
AAGCCTTGCC	1
AAGCCTTGCT	12
AAGCCTTGGT	1
AAGCGATGGC	1
AAGCGATGTT	2
AAGCGATTCT	1
AAGCGCAAAC	2
AAGCGCAGGA	1
AAGCGCCTAA	1
AAGCGCCTCA	1
AAGCGCTACC	1
AAGCGCTCTC	2
AAGCGGACAA	1
AAGCGGGACC	1
AAGCGTCTGC	3
AAGCGTGATT	1
AAGCGTGTTT	1
AAGCTAATAA	1
AAGCTACGGA	12
AAGCTACGGG	1
AAGCTAGGGT	1
AAGCTATTGG	1
AAGCTCAGGC	1
AAGCTCAGTT	26
AAGCTCCAAA	1
AAGCTCCCTG	1
AAGCTCGGGT	1
AAGCTCGGTT	1
AAGCTCTCCT	3
AAGCTGAAAA	1
AAGCTGAAAG	1
AAGCTGAAGT	2
AAGCTGAATC	1
AAGCTGACGC	2
AAGCTGACGT	1
AAGCTGAGGC	1
AAGCTGAGGT	33
AAGCTGAGTG	8
AAGCTGCAAA	1
AAGCTGCCCA	1
AAGCTGCTGG	3
AAGCTGCTTT	4
AAGCTGGAGG	10
AAGCTGGGGG	1
AAGCTGGTGC	1
AAGCTGTCAT	1
AAGCTGTCCA	1
AAGCTGTGGT	1
AAGCTGTGTC	3
AAGCTGTTCA	1
AAGCTGTTCC	1
AAGCTGTTGT	2
AAGCTGTTTA	2
AAGCTTAAAA	1
AAGCTTACCG	1
AAGCTTCCAA	1
AAGCTTCCAG	1
AAGCTTCTGT	1
AAGCTTGCTT	2
AAGCTTTGTT	1
AAGCTTTTCT	1
AAGGAAAAAA	1
AAGGAAAGAA	1
AAGGAAAGCA	1
AAGGAAAGCT	1
AAGGAAAGGC	21
AAGGAAATGA	1
AAGGAACAAG	1
AAGGAACTGG	1
AAGGAACTTG	12
AAGGAAGAAT	1
AAGGAAGATC	3
AAGGAAGATT	3
AAGGAAGCAA	5
AAGGAAGCGT	1
AAGGAATCGG	8
AAGGAATTAA	1
AAGGAATTGT	1
AAGGACAATG	1
AAGGACACAT	3
AAGGACATCC	1
AAGGACCCCT	1
AAGGACCCGG	1
AAGGACCTTT	4
AAGGACGGAA	1
AAGGACGTGC	1
AAGGACTTAC	1
AAGGACTTCT	1
AAGGACTTGA	1
AAGGAGAAAT	1
AAGGAGAAGC	1
AAGGAGAAGG	3
AAGGAGACAT	1
AAGGAGACTG	2
AAGGAGAGCC	6
AAGGAGATAG	1
AAGGAGATGC	1
AAGGAGATGG	70
AAGGAGATTA	1
AAGGAGCAAG	1
AAGGAGCCAC	1
AAGGAGCTGG	3
AAGGAGGGTC	1
AAGGAGGTCC	1
AAGGAGGTCG	6
AAGGAGGTGG	3
AAGGAGTCAA	1
AAGGAGTCCC	2
AAGGAGTCGG	4
AAGGAGTGTG	1
AAGGAGTTCG	1
AAGGAGTTCT	1
AAGGAGTTTC	1
AAGGAGTTTG	29
AAGGAGTTTT	2
AAGGATGAAT	1
AAGGATGCGG	4
AAGGATTATT	1
AAGGATTCAC	1
AAGGATTGAA	1
AAGGCAAAGC	2
AAGGCAAAGT	1
AAGGCAATTT	8
AAGGCACAAA	1
AAGGCACAAT	1
AAGGCACAGA	31
AAGGCACAGG	1
AAGGCAGAAG	2
AAGGCAGGAC	1
AAGGCAGGCC	1
AAGGCAGTGG	1
AAGGCATTCT	1
AAGGCATTGT	1
AAGGCCAAGA	1
AAGGCCACCG	2
AAGGCCATCT	3
AAGGCCCTCG	1
AAGGCCCTTG	1
AAGGCCGAGT	2
AAGGCCGCCG	1
AAGGCCGTGC	1
AAGGCCTCCG	1
AAGGCCTCGG	4
AAGGCCTCGT	1
AAGGCCTTGG	1
AAGGCCTTGT	3
AAGGCGCATT	1
AAGGCGCGGC	1
AAGGCGGACG	1
AAGGCGTTTC	10
AAGGCTAGAG	1
AAGGCTCATC	1
AAGGCTCCCT	1
AAGGCTCTGC	1
AAGGCTGAAT	1
AAGGCTGAGT	1
AAGGCTGGTA	1
AAGGCTTCCA	9
AAGGCTTTCA	1
AAGGCTTTCC	1
AAGGCTTTGT	1
AAGGGAAGAT	1
AAGGGAAGGC	1
AAGGGAGGAT	1
AAGGGAGTTC	1
AAGGGAGTTT	5
AAGGGATGTT	1
AAGGGCAAAA	1
AAGGGCAATG	1
AAGGGCATTC	1
AAGGGCGAGG	1
AAGGGCGATG	1
AAGGGCGCAG	1
AAGGGCTCCC	1
AAGGGCTCTT	1
AAGGGCTGGT	1
AAGGGCTGTT	1
AAGGGCTTCC	5
AAGGGGAACA	1
AAGGGGAGAA	1
AAGGGGCCTT	1
AAGGGGCTAG	1
AAGGGGCTCG	1
AAGGGGGAGA	1
AAGGGGGGTG	1
AAGGGGGTCG	1
AAGGGGGTGC	1
AAGGGGTAAT	1
AAGGGTGAGG	2
AAGGGTGGAG	3
AAGGGTTCCA	1
AAGGGTTGTT	2
AAGGGTTTTT	1
AAGGTAACTT	2
AAGGTAATAT	5
AAGGTAATGC	11
AAGGTAATGG	1
AAGGTAATTT	1
AAGGTACTCT	1
AAGGTACTGG	1
AAGGTAGAAC	6
AAGGTAGAGG	1
AAGGTAGATG	3
AAGGTAGGGC	1
AAGGTATATT	2
AAGGTCAAGC	2
AAGGTCAGGC	1
AAGGTCAGGG	1
AAGGTCCACG	4
AAGGTCCCTG	1
AAGGTCGAGC	30
AAGGTCTACC	2
AAGGTCTCAA	1
AAGGTCTGAG	1
AAGGTCTGCC	1
AAGGTCTGTG	1
AAGGTCTTAG	1
AAGGTCTTTA	2
AAGGTGAACG	1
AAGGTGAAGA	1
AAGGTGAAGG	2
AAGGTGAAGT	1
AAGGTGAGGA	1
AAGGTGCCCC	1
AAGGTGCCTA	1
AAGGTGCCTC	15
AAGGTGCTCC	2
AAGGTGCTGG	1
AAGGTGCTTC	2
AAGGTGGACG	1
AAGGTGGAGA	2
AAGGTGGAGC	1
AAGGTGGAGG	299
AAGGTGGCAA	1
AAGGTGGCAC	1
AAGGTGGCCA	1
AAGGTGGGAG	2
AAGGTGTACG	1
AAGGTGTTAC	1
AAGGTGTTTT	1
AAGGTTAAAT	5
AAGGTTACTT	1
AAGGTTGGGC	1
AAGGTTGTTA	1
AAGTAAATTA	1
AAGTAAGAGT	1
AAGTAAGTCT	4
AAGTAATTCT	1
AAGTACAGTA	1
AAGTACCTGT	1
AAGTAGAGCA	5
AAGTAGCCTT	1
AAGTAGGTGC	1
AAGTATGTCT	2
AAGTATTGTG	7
AAGTATTTCA	1
AAGTATTTTT	1
AAGTCACAGA	3
AAGTCACGAC	2
AAGTCAGGAC	1
AAGTCAGGAG	2
AAGTCAGGGG	1
AAGTCAGGGT	1
AAGTCAGGTA	1
AAGTCAGTAA	1
AAGTCAGTGG	1
AAGTCATACT	1
AAGTCATAGG	3
AAGTCATCAA	1
AAGTCATTCA	10
AAGTCCTTGC	1
AAGTCCTTTT	1
AAGTCGCTGA	1
AAGTCGGAAT	1
AAGTCGGATC	1
AAGTCGGCCG	1
AAGTCGTTTT	1
AAGTCTAGGG	1
AAGTCTCAGC	1
AAGTCTGTTA	1
AAGTCTGTTG	2
AAGTCTTCCT	2
AAGTCTTTGC	1
AAGTCTTTTC	1
AAGTGAAAAA	2
AAGTGAAAAG	1
AAGTGAAACA	9
AAGTGAAACC	1
AAGTGAACAC	1
AAGTGAAGGA	1
AAGTGACCTT	1
AAGTGACGAG	1
AAGTGAGATG	2
AAGTGAGCCC	1
AAGTGAGGAA	1
AAGTGAGGAG	42
AAGTGAGGGG	1
AAGTGATCCT	1
AAGTGATGCA	1
AAGTGATTCT	13
AAGTGATTTC	1
AAGTGATTTT	1
AAGTGCATTT	2
AAGTGCCCGG	1
AAGTGCCTCG	1
AAGTGCGTCA	1
AAGTGCTACG	1
AAGTGCTAGA	1
AAGTGCTATG	2
AAGTGCTGTT	1
AAGTGCTTAG	1
AAGTGGAAGG	1
AAGTGGAATA	9
AAGTGGATAG	3
AAGTGGCAAA	1
AAGTGGCATT	1
AAGTGGCTGG	2
AAGTGGGTGC	12
AAGTGGTTGA	2
AAGTGTCCTG	1
AAGTGTCTTC	3
AAGTGTGAAG	1
AAGTGTGACG	1
AAGTGTGCAA	1
AAGTTAAAAC	1
AAGTTAGGAA	5
AAGTTATTAA	1
AAGTTATTCA	1
AAGTTCAAGA	1
AAGTTCAATG	1
AAGTTCACAA	1
AAGTTCACTA	1
AAGTTCAGGC	4
AAGTTCCCAG	1
AAGTTCGGAA	1
AAGTTCTCAG	1
AAGTTCTGCC	1
AAGTTCTGCG	7
AAGTTCTGTA	1
AAGTTGAAAG	3
AAGTTGAATT	1
AAGTTGATCA	1
AAGTTGATGC	2
AAGTTGATGT	2
AAGTTGCCAT	1
AAGTTGCTAT	53
AAGTTGGCTT	1
AAGTTGGTAT	1
AAGTTGGTGC	4
AAGTTGTAGG	1
AAGTTGTGAA	25
AAGTTGTTGC	1
AAGTTTATAG	3
AAGTTTATTT	1
AAGTTTCCAA	9
AAGTTTCTAC	1
AAGTTTGATA	1
AAGTTTGCAA	3
AAGTTTGTGG	2
AAGTTTTAAG	1
AAGTTTTGGA	1
AAGTTTTTAG	1
AATAAAAAAA	2
AATAAAAAAT	3
AATAAAAACC	1
AATAAAAACT	1
AATAAAAAGG	1
AATAAAAAGT	1
AATAAAAATA	2
AATAAAACCT	1
AATAAAACTC	1
AATAAAACTG	2
AATAAAACTT	1
AATAAAAGGA	3
AATAAAAGTG	1
AATAAAATGT	1
AATAAAATTA	9
AATAAAATTG	3
AATAAAATTT	2
AATAAACACT	1
AATAAACCAA	1
AATAAACGTC	1
AATAAACGTG	18
AATAAACTTA	1
AATAAACTTT	2
AATAAAGAAA	1
AATAAAGATA	1
AATAAAGCAA	5
AATAAAGGCT	4
AATAAAGGTA	1
AATAAAGGTG	14
AATAAAGTTA	6
AATAAAGTTG	11
AATAAATAAA	3
AATAAATACT	1
AATAAATCTG	1
AATAAATGCA	2
AATAAATGGA	14
AATAAATTCC	28
AATAAATTGC	13
AATAAATTTA	1
AATAAATTTT	2
AATAACTGGG	1
AATAAGAGGT	1
AATAAGAGTG	1
AATAAGCACT	1
AATAAGCCAA	2
AATAAGCCCA	2
AATAAGGGTT	1
AATAAGGTCC	1
AATAAGTCCC	1
AATAAGTGAG	1
AATAAGTTGC	1
AATAATAATA	2
AATAATACAT	1
AATAATCAAA	1
AATAATCCAC	3
AATAATGCAC	1
AATAATGTTT	1
AATAATTGTG	1
AATAATTTGT	2
AATAATTTTT	1
AATACAACCT	1
AATACACAGA	3
AATACACTTG	1
AATACAGAGA	1
AATACAGTGG	2
AATACATACA	1
AATACATCAA	6
AATACATTGA	1
AATACCAGAG	1
AATACCGAGG	1
AATACCGCAC	1
AATACCTAGC	1
AATACCTCGG	1
AATACCTCGT	8
AATACCTTTA	1
AATACTCAGG	2
AATACTCCGG	1
AATACTCTGT	1
AATACTGAAA	1
AATACTGGCT	1
AATACTGGTT	2
AATACTTAAA	1
AATACTTAGC	2
AATACTTTGT	1
AATACTTTTG	2
AATAGAAATT	7
AATAGAATAT	1
AATAGACAAG	1
AATAGAGGAT	1
AATAGAGTTT	1
AATAGATGAT	1
AATAGCAAAT	1
AATAGCAAGG	1
AATAGCAATG	1
AATAGCAGTA	1
AATAGCCTGT	2
AATAGCTATT	3
AATAGCTCAG	2
AATAGCTGAT	1
AATAGCTGTT	1
AATAGGAAAT	1
AATAGGAAGA	1
AATAGGCTAA	1
AATAGGGCTA	1
AATAGGGGAA	1
AATAGGTCCA	60
AATAGGTCCC	2
AATAGTAGAC	1
AATAGTGATT	1
AATAGTGGCT	1
AATATAAAAA	1
AATATAAAAC	2
AATATAAATT	1
AATATAACAA	1
AATATACAAA	1
AATATACCAG	1
AATATACCGA	1
AATATACTCC	1
AATATAGAGA	1
AATATAGTGC	1
AATATATCCA	1
AATATCAAGA	1
AATATCATTG	3
AATATCATTT	1
AATATCGTCG	1
AATATCTGAC	6
AATATGAACA	1
AATATGCACA	1
AATATGCCGG	1
AATATGCGCT	1
AATATGCTCA	1
AATATGCTTT	12
AATATGGATG	1
AATATGGTAC	3
AATATGGTTT	1
AATATGTAAA	2
AATATGTACA	1
AATATGTATG	2
AATATGTGGG	8
AATATTAAAA	1
AATATTAAGA	3
AATATTAAGG	1
AATATTCAAA	1
AATATTCAAG	1
AATATTCATA	3
AATATTGAGA	2
AATATTGGTT	1
AATATTGTAC	5
AATATTTACC	2
AATATTTAGT	1
AATATTTCCC	1
AATATTTGCA	1
AATATTTTCC	1
AATCAAACAC	1
AATCAAAGAA	1
AATCAAGACA	1
AATCAAGAGT	1
AATCAAGCCC	1
AATCAAGGTG	2
AATCAATAAA	1
AATCAATACT	2
AATCAATGCC	1
AATCAATTCA	1
AATCAATTGT	1
AATCACAAGA	1
AATCACTGTG	1
AATCACTTGA	1
AATCAGAATT	1
AATCAGATAG	1
AATCAGATTA	1
AATCAGTACT	1
AATCATCGAT	1
AATCATTAGG	1
AATCATTCAA	1
AATCATTCTC	1
AATCATTGAG	1
AATCCAAAAA	1
AATCCAACAA	1
AATCCAACTG	1
AATCCAAGAG	2
AATCCAAGTT	1
AATCCAATAT	1
AATCCAGAAG	1
AATCCAGCAG	1
AATCCAGGAG	3
AATCCAGGGA	1
AATCCATTAA	1
AATCCCCAAT	1
AATCCCCATC	1
AATCCCGTGG	1
AATCCCTGTG	1
AATCCGAACA	1
AATCCGGCGC	1
AATCCGGGAG	1
AATCCGGGGG	1
AATCCGGTGA	1
AATCCGGTGG	1
AATCCGGTTT	1
AATCCTCCTT	2
AATCCTGAGG	1
AATCCTGTGA	3
AATCCTGTGG	74
AATCCTGTTG	1
AATCCTGTTT	1
AATCCTTATT	1
AATCCTTCAG	1
AATCCTTTGT	1
AATCGAAAGG	1
AATCGCTTCT	1
AATCGTGGAA	1
AATCTAAGTG	1
AATCTATGAA	1
AATCTCCAGT	1
AATCTCCGAC	1
AATCTCCTTT	1
AATCTCGAGC	1
AATCTCTGCC	1
AATCTCTTCA	1
AATCTGAAGC	1
AATCTGAGGG	1
AATCTGCAAA	1
AATCTGCACA	3
AATCTGGTTG	2
AATCTGTAAG	1
AATCTGTCAC	1
AATCTGTCAG	3
AATCTGTGGA	1
AATCTTACAC	1
AATCTTGCAA	1
AATCTTGGAA	1
AATCTTTCTT	1
AATCTTTTGA	1
AATGAAAAAA	9
AATGAAAACA	1
AATGAAAACG	1
AATGAAAAGA	2
AATGAAAAGG	2
AATGAAACGT	1
AATGAAAGAA	1
AATGAAAGAT	1
AATGAAAGGT	1
AATGAAAGTT	1
AATGAAATAA	1
AATGAAATGA	1
AATGAACAAT	8
AATGAACTCG	1
AATGAAGCCA	1
AATGAATAAA	6
AATGAATGAA	2
AATGACAATT	1
AATGACCCCG	1
AATGACGGAA	1
AATGACTATC	1
AATGACTGAA	6
AATGACTGAC	1
AATGAGAAGA	1
AATGAGAAGT	1
AATGAGGAGC	1
AATGAGGTGC	1
AATGATAAAA	1
AATGATAATA	1
AATGATGAAC	1
AATGATGTAA	1
AATGATGTTC	1
AATGATTTGA	1
AATGATTTGT	1
AATGCAAAAA	1
AATGCAACCT	1
AATGCAAGAT	1
AATGCAAGCA	4
AATGCAAGTA	1
AATGCACACC	1
AATGCACAGC	1
AATGCACTGT	1
AATGCACTTG	1
AATGCAGACA	1
AATGCAGGCA	11
AATGCCACAA	1
AATGCCACAC	1
AATGCCCTGC	1
AATGCCTTGT	5
AATGCCTTTG	2
AATGCGTTGT	1
AATGCTATGT	1
AATGCTCCAC	1
AATGCTCTAA	1
AATGCTCTGT	8
AATGCTGCCA	1
AATGCTGGCA	14
AATGCTGTCA	4
AATGCTGTGC	1
AATGCTGTGT	3
AATGCTTACC	1
AATGCTTAGT	1
AATGCTTCAT	1
AATGCTTCGT	3
AATGCTTGAT	1
AATGCTTGGT	6
AATGCTTGTA	1
AATGCTTGTC	1
AATGCTTGTG	2
AATGCTTGTT	13
AATGCTTTAG	1
AATGCTTTCC	1
AATGCTTTGC	9
AATGCTTTGG	3
AATGCTTTGT	852
AATGCTTTTG	3
AATGCTTTTT	1
AATGGAAATC	4
AATGGACCTG	1
AATGGAGCTG	2
AATGGAGTAG	1
AATGGATAAC	1
AATGGATGAA	90
AATGGATGAC	1
AATGGATGAT	2
AATGGATGGA	1
AATGGATGTT	1
AATGGATTAC	1
AATGGATTAT	9
AATGGATTCC	5
AATGGCAAAG	3
AATGGCAACC	1
AATGGCACTG	1
AATGGCACTT	4
AATGGCAGAG	1
AATGGCAGCA	1
AATGGCATTG	7
AATGGCCAAA	4
AATGGCTGGT	1
AATGGCTTGT	2
AATGGCTTTG	4
AATGGGAAGA	1
AATGGGAAGT	3
AATGGGATGA	2
AATGGGATTA	2
AATGGGCTCA	1
AATGGGGGTT	7
AATGGTCGCG	1
AATGGTGCGC	22
AATGGTTAGC	1
AATGGTTTGT	4
AATGTAACCC	1
AATGTAAGGA	1
AATGTAATCA	2
AATGTAATGG	1
AATGTACAAA	1
AATGTACCTG	2
AATGTATACA	1
AATGTATCAA	1
AATGTATGAA	1
AATGTCATTG	3
AATGTCCAAA	1
AATGTCCAGT	4
AATGTCCGAA	4
AATGTCCTCG	1
AATGTCGAGC	1
AATGTCTCTC	1
AATGTCTTTC	1
AATGTGAGTC	26
AATGTGATCT	1
AATGTGATTC	1
AATGTGCGCT	1
AATGTGGACA	1
AATGTGGCTG	3
AATGTGGGTT	2
AATGTTAAAT	13
AATGTTATTT	1
AATGTTCAGA	1
AATGTTCTGT	2
AATGTTGAGC	1
AATGTTGAGT	1
AATGTTGGCA	2
AATGTTGTTT	1
AATGTTTACG	1
AATGTTTCTA	1
AATGTTTGCG	2
[truncated: 26,723 more rows]
