# Supplementary material for: An interactive tool for visualization of relationships between gene expression profiles
Source: BMC Bioinformatics. 2006 Apr 6;7:193. doi: 10.1186/1471-2105-7-193 (PMC1456991; doi:10.1186/1471-2105-7-193)
Supplement: Additional File 1 — contains the compiled Java executable, documentation and the source code for TreeBuilder3D. Example data sets are also included for the testing purposes. [file 1471-2105-7-193-S1.zip › datasets/GEO_brain/GSM14782]

>TOTAL	68392
>DESCRIPTION	medulloblastoma
AAAAAAAAAA	234
AAAAAAAAAC	7
AAAAAAAAAG	6
AAAAAAAAAT	6
AAAAAAAAGA	5
AAAAAAAATG	1
AAAAAAAATT	1
AAAAAAACAA	1
AAAAAAACAG	1
AAAAAAAGAA	1
AAAAAAAGGC	1
AAAAAAATGA	1
AAAAAAATGC	1
AAAAAAATTA	2
AAAAAAATTT	1
AAAAAACAGC	5
AAAAAACATT	1
AAAAAACCAG	1
AAAAAACCCA	12
AAAAAACTCC	4
AAAAAACTTT	1
AAAAAAGAAA	1
AAAAAAGAAG	1
AAAAAAGGAG	1
AAAAAAGGCT	1
AAAAAAGTCT	1
AAAAAATAAA	5
AAAAAATACT	1
AAAAAATCCC	1
AAAAAATCGA	1
AAAAAATCTG	1
AAAAAATGAA	1
AAAAAATGCT	1
AAAAAATGGT	2
AAAAAATTTT	1
AAAAACACTC	1
AAAAACCATA	6
AAAAACCCTT	3
AAAAACGCAC	1
AAAAACTGGC	1
AAAAACTTAA	1
AAAAAGAAAA	5
AAAAAGAACT	1
AAAAAGAATC	1
AAAAAGACAA	1
AAAAAGATAA	3
AAAAAGCACA	1
AAAAAGCAGA	10
AAAAAGCAGG	1
AAAAAGCCCA	1
AAAAAGGAAA	1
AAAAAGGTGG	1
AAAAAGGTTA	1
AAAAAGTAAA	1
AAAAAGTGAA	2
AAAAAGTGTG	1
AAAAAGTTTT	1
AAAAATAAAA	7
AAAAATAAAG	106
AAAAATAAAT	4
AAAAATAAGG	4
AAAAATAGCA	3
AAAAATAGCT	1
AAAAATATTT	1
AAAAATCAAA	2
AAAAATCAAG	1
AAAAATCAGT	1
AAAAATCCTA	1
AAAAATGATC	1
AAAAATGATT	1
AAAAATGGAA	1
AAAAATGGAG	1
AAAAATGGTT	3
AAAAATGTTT	1
AAAAATTAAG	1
AAAAATTAAT	1
AAAAATTATC	1
AAAAATTCAC	1
AAAAATTCAT	3
AAAAATTGAT	2
AAAAATTGTC	1
AAAAATTTAA	1
AAAACAAAAC	1
AAAACAAAGG	1
AAAACAAATG	1
AAAACAAATT	1
AAAACAACCT	1
AAAACAAGTC	1
AAAACAAGTG	1
AAAACAAGTT	1
AAAACAATAA	1
AAAACACAAA	2
AAAACACAGC	1
AAAACAGAGA	1
AAAACAGGAT	1
AAAACAGGGG	1
AAAACAGTGA	1
AAAACATCCA	1
AAAACATTAA	1
AAAACATTAT	1
AAAACATTCT	28
AAAACATTTT	1
AAAACCAGCC	1
AAAACCCACA	1
AAAACCTAAA	3
AAAACCTCAT	1
AAAACCTGAA	2
AAAACCTGCA	1
AAAACCTGTA	3
AAAACGTAGC	1
AAAACTAAAT	1
AAAACTACCG	1
AAAACTATAA	1
AAAACTCAAG	1
AAAACTCATT	1
AAAACTCTTT	1
AAAACTGACA	1
AAAACTGAGA	2
AAAACTGCAC	2
AAAACTGCCT	1
AAAACTGGCA	2
AAAACTTAAA	2
AAAACTTAGA	1
AAAACTTATG	1
AAAACTTTCT	1
AAAACTTTGA	1
AAAAGAAAAA	1
AAAAGAAACT	3
AAAAGAAATA	1
AAAAGAACTA	2
AAAAGAACTG	1
AAAAGAAGTG	1
AAAAGAAGTT	2
AAAAGAATAA	1
AAAAGACAAA	2
AAAAGACATT	1
AAAAGACCCG	3
AAAAGACTAT	1
AAAAGACTTT	1
AAAAGAGCGC	1
AAAAGATACT	26
AAAAGATATC	1
AAAAGATCCT	2
AAAAGATCTA	1
AAAAGCAATA	2
AAAAGCACTA	2
AAAAGCAGAC	1
AAAAGCAGTG	4
AAAAGCCAGT	1
AAAAGCTCCA	1
AAAAGGAAAA	1
AAAAGGACGT	1
AAAAGGAGAC	1
AAAAGGAGAT	1
AAAAGGATGT	1
AAAAGGCACT	1
AAAAGGGTTA	1
AAAAGGGTTC	1
AAAAGGGTTT	3
AAAAGGTACT	1
AAAAGGTGCA	1
AAAAGGTTAT	6
AAAAGTAAAA	1
AAAAGTAAAG	2
AAAAGTCATA	1
AAAAGTCGAG	1
AAAAGTGCTT	1
AAAAGTGGTT	1
AAAAGTTATT	7
AAAAGTTTTA	2
AAAATAAAAA	7
AAAATAAAAG	2
AAAATAAAAT	1
AAAATAAACA	7
AAAATAAACC	2
AAAATAAACG	3
AAAATAAAGA	45
AAAATAAAGC	3
AAAATAAAGG	1
AAAATAAATA	2
AAAATAAATC	1
AAAATAAATG	2
AAAATAAATT	1
AAAATAACCA	1
AAAATAATGA	1
AAAATACAGA	1
AAAATACAGT	1
AAAATACATT	2
AAAATACTGA	1
AAAATAGAGA	1
AAAATAGAGG	1
AAAATAGCGG	1
AAAATAGGTC	1
AAAATAGTTT	1
AAAATATAGA	1
AAAATATCCT	1
AAAATATGTT	1
AAAATATTAC	2
AAAATATTGA	1
AAAATATTTA	1
AAAATATTTT	3
AAAATCAAAA	1
AAAATCAGCT	1
AAAATCATTT	1
AAAATCCAAG	1
AAAATCCAAT	1
AAAATCTGAC	1
AAAATCTGAT	1
AAAATCTTTT	1
AAAATGAAAA	2
AAAATGAAGA	1
AAAATGAATG	1
AAAATGACAT	1
AAAATGACTT	1
AAAATGAGCA	1
AAAATGAGTC	2
AAAATGATGA	2
AAAATGCAAA	1
AAAATGCAGT	2
AAAATGCATT	1
AAAATGCTGC	1
AAAATGCTGT	1
AAAATGGTTA	1
AAAATGTACT	2
AAAATGTATA	1
AAAATGTCAA	1
AAAATTAAAT	1
AAAATTATCT	2
AAAATTCGGT	1
AAAATTCTTA	2
AAAATTGCTT	2
AAAATTGTTC	1
AAAATTTAAA	1
AAAATTTACC	1
AAAATTTATT	1
AAAATTTCAG	1
AAAATTTCCA	1
AAAATTTGTG	1
AAAATTTTTA	1
AAACAAAAAG	1
AAACAAACTG	2
AAACAAATAC	1
AAACAAATCA	4
AAACAAATTG	1
AAACAACAGT	1
AAACAACATT	6
AAACAACTAT	1
AAACAAGAAA	5
AAACAAGATG	2
AAACAAGCAT	1
AAACAAGTGT	1
AAACAATAAA	2
AAACAATGTC	1
AAACACAGTG	1
AAACACATTT	2
AAACACCAAA	1
AAACACCTTT	2
AAACACGTCG	1
AAACACTAGT	1
AAACACTCTA	1
AAACACTCTT	9
AAACACTGAC	1
AAACACTTGG	1
AAACAGAAAA	5
AAACAGAGCT	1
AAACAGCTCT	1
AAACAGGGGT	1
AAACAGTAAT	1
AAACAGTAGT	3
AAACAGTGTA	2
AAACATACCA	2
AAACATCCTA	2
AAACATTAAA	6
AAACATTACC	1
AAACATTCCA	1
AAACATTCTT	1
AAACATTGGG	2
AAACATTTAT	2
AAACATTTTC	1
AAACCAAAAA	1
AAACCAACCA	1
AAACCAAGAG	2
AAACCAAGCT	1
AAACCAATCT	1
AAACCACCAC	4
AAACCACGGC	1
AAACCACTTC	2
AAACCAGGGC	6
AAACCAGTCG	2
AAACCCAAAC	1
AAACCCAAGC	4
AAACCCAATA	1
AAACCCAGAG	1
AAACCCCATC	2
AAACCCGAAG	1
AAACCCTAAT	1
AAACCCTGTC	1
AAACCGACTT	1
AAACCGGAAA	1
AAACCTCTCA	8
AAACCTCTTC	1
AAACCTGGCC	1
AAACCTGGGA	3
AAACCTGGGT	1
AAACCTTAAG	1
AAACGAATAC	1
AAACGATACA	2
AAACGATTCA	1
AAACGATTCT	1
AAACGCCCTC	1
AAACGCGCCA	1
AAACGCGGCC	1
AAACGCTGGA	1
AAACGTAAAC	1
AAACGTGAAT	1
AAACGTGATT	1
AAACGTGTTG	1
AAACGTTTCC	2
AAACGTTTCT	2
AAACTAAAAA	1
AAACTAACTT	4
AAACTACAAT	3
AAACTACTGA	1
AAACTAGTTG	1
AAACTATACT	1
AAACTATCAC	1
AAACTATGCA	1
AAACTATTTG	1
AAACTCAAAA	2
AAACTCCAAA	1
AAACTCCACT	1
AAACTCCCAC	1
AAACTCCTGC	1
AAACTCGAGC	6
AAACTCGGGT	1
AAACTCGTGT	1
AAACTCTATA	10
AAACTCTATG	1
AAACTCTGCG	1
AAACTCTGTG	5
AAACTGACAG	6
AAACTGAGGT	1
AAACTGATTG	1
AAACTGCAGT	1
AAACTGCTTA	1
AAACTGGCTA	1
AAACTGGGAG	1
AAACTGGGCG	1
AAACTGTAAC	1
AAACTGTGGG	1
AAACTGTGGT	1
AAACTGTTGG	1
AAACTTAAGT	1
AAACTTACCT	1
AAACTTAGTG	1
AAACTTCAAA	1
AAACTTCCAC	1
AAACTTTAAT	1
AAACTTTACC	1
AAACTTTATT	1
AAACTTTCAA	1
AAACTTTGGT	1
AAACTTTTGT	1
AAAGAAAAAA	4
AAAGAAAAAG	1
AAAGAAACCC	1
AAAGAAAGTG	15
AAAGAAAGTT	1
AAAGAAATGC	1
AAAGAAATGG	1
AAAGAAATGT	3
AAAGAACAGA	3
AAAGAACATA	2
AAAGAACTCA	2
AAAGAAGAAA	1
AAAGAAGACA	1
AAAGAAGACT	2
AAAGAAGAGC	1
AAAGAAGCCA	1
AAAGAAGCTC	1
AAAGAAGTGG	1
AAAGAATGAC	1
AAAGAATGGA	1
AAAGACAAAT	1
AAAGACAAGA	1
AAAGACAGAT	1
AAAGACAGTG	1
AAAGACCAAA	2
AAAGACCTAC	1
AAAGACCTCG	1
AAAGACTTTT	1
AAAGAGAAAA	2
AAAGAGAAAG	1
AAAGAGATCT	2
AAAGAGATGA	2
AAAGAGATGG	1
AAAGAGCAAG	1
AAAGAGGAGA	1
AAAGATAAAG	2
AAAGATACAA	1
AAAGATAGGT	1
AAAGATCCTT	1
AAAGATGATG	2
AAAGATGCTC	2
AAAGATGGAA	1
AAAGATGTAC	1
AAAGATGTTT	1
AAAGATTTTT	1
AAAGCAAAAA	1
AAAGCAAACC	1
AAAGCAACTG	1
AAAGCAATAC	2
AAAGCAATCA	2
AAAGCACAAA	1
AAAGCACACT	1
AAAGCACAGG	2
AAAGCACCAC	1
AAAGCAGCAC	4
AAAGCAGGAC	1
AAAGCAGGAG	1
AAAGCAGTAC	1
AAAGCAGTTC	2
AAAGCATTTC	1
AAAGCATTTT	2
AAAGCCACTG	1
AAAGCCAGCT	2
AAAGCCAGGT	1
AAAGCCCCCA	1
AAAGCCCTAA	1
AAAGCCCTAG	1
AAAGCCCTTG	2
AAAGCCTCAT	1
AAAGCCTTCC	1
AAAGCGAAAA	1
AAAGCGCAAA	2
AAAGCGTAAA	3
AAAGCGTAAG	1
AAAGCTAAGC	1
AAAGCTAATA	1
AAAGCTACTA	2
AAAGCTAGGA	1
AAAGCTCCGG	1
AAAGCTCTCT	1
AAAGCTGTGG	1
AAAGCTGTGT	1
AAAGCTTTGG	1
AAAGGAAAGT	13
AAAGGAAGTG	1
AAAGGACAAG	1
AAAGGACCAA	1
AAAGGAGAGA	1
AAAGGAGAGT	1
AAAGGAGATC	1
AAAGGAGCTG	1
AAAGGATACT	1
AAAGGATTAC	1
AAAGGCAAGC	1
AAAGGCACAT	1
AAAGGCACTG	1
AAAGGCCGGG	1
AAAGGCTCAA	1
AAAGGGAAAA	2
AAAGGGAAGT	1
AAAGGGAATG	20
AAAGGGCAAT	1
AAAGGGGGCA	2
AAAGGGTCAC	9
AAAGGTAAAA	1
AAAGGTACTG	1
AAAGGTTGAT	1
AAAGGTTGCA	1
AAAGTAAAAA	1
AAAGTAAAGA	1
AAAGTAACAT	2
AAAGTAAGGG	1
AAAGTAATCT	1
AAAGTAATTT	2
AAAGTACAAT	1
AAAGTAGAGA	1
AAAGTATTTT	1
AAAGTCAGAA	3
AAAGTCAGTA	1
AAAGTCCTTT	1
AAAGTCGAGT	1
AAAGTCTCAT	1
AAAGTGAAAA	2
AAAGTGAAGA	5
AAAGTGACTT	1
AAAGTGAGAT	2
AAAGTGAGGG	1
AAAGTGCTAT	1
AAAGTGCTCA	1
AAAGTGCTTG	1
AAAGTGGAAA	10
AAAGTGGAAT	1
AAAGTGGAGG	2
AAAGTGGCTA	2
AAAGTGGGTG	3
AAAGTGTATT	1
AAAGTTAAAG	1
AAAGTTAAAT	1
AAAGTTATTT	1
AAAGTTTAAT	1
AAAGTTTCTA	3
AAAGTTTTAG	1
AAAGTTTTCT	1
AAATAAAAAA	2
AAATAAAAAG	2
AAATAAAACC	1
AAATAAAACT	1
AAATAAAAGA	6
AAATAAAAGC	29
AAATAAAAGG	9
AAATAAAAGT	1
AAATAAAATT	1
AAATAAACAT	1
AAATAAAGAA	3
AAATAAAGAC	1
AAATAAAGAG	1
AAATAAAGCC	3
AAATAAAGCG	1
AAATAAAGCT	4
AAATAAAGGT	1
AAATAACGTA	1
AAATAAGAGC	1
AAATAAGCCC	1
AAATAAGTAT	6
AAATAAGTGC	3
AAATAAGTTT	1
AAATAATAAA	1
AAATAATACA	1
AAATAATATT	1
AAATAATGGA	1
AAATAATGTT	5
AAATAATTGT	1
AAATACAACT	1
AAATACAGAC	5
AAATACAGCA	5
AAATACAGTG	1
AAATACATAC	1
AAATACATTT	1
AAATACCAGT	1
AAATACTGCC	2
AAATACTTCA	11
AAATACTTGA	1
AAATAGAATT	1
AAATAGATCC	10
AAATAGCTTA	3
AAATAGGCTT	1
AAATAGGTTC	1
AAATAGGTTT	7
AAATAGTATA	1
AAATAGTCCA	1
AAATAGTGCA	1
AAATATAAAG	1
AAATATATAT	1
AAATATCAAA	2
AAATATCAAT	1
AAATATCTCC	1
AAATATCTTT	1
AAATATGAAT	1
AAATATGAGA	1
AAATATGAGC	1
AAATATGAGT	1
AAATATGGTT	1
AAATATGTCA	1
AAATATGTGT	1
AAATATGTTG	3
AAATATGTTT	3
AAATATTAAA	1
AAATATTCCA	1
AAATATTGAT	1
AAATATTTCA	1
AAATCAAAAA	1
AAATCAAAGA	1
AAATCAAGAG	1
AAATCAATAA	2
AAATCAATAC	6
AAATCAATTC	2
AAATCACACC	1
AAATCACATT	1
AAATCACCGT	1
AAATCCAAAA	1
AAATCCAACA	1
AAATCCCAAT	1
AAATCCCATC	22
AAATCCCCAT	1
AAATCCCCTC	1
AAATCCCTTT	2
AAATCCGTTT	1
AAATCCTAAA	1
AAATCCTAGA	9
AAATCCTCAA	7
AAATCCTCCA	1
AAATCCTCTA	2
AAATCGATGA	5
AAATCGTAGA	1
AAATCTAAAA	2
AAATCTCAAA	1
AAATCTCCAA	1
AAATCTCCCA	1
AAATCTCTGG	1
AAATCTGCTT	1
AAATCTGTGG	1
AAATCTTGCT	1
AAATCTTTAG	2
AAATGAAAAA	1
AAATGAAATA	1
AAATGAAATC	1
AAATGAATTA	2
AAATGACAAT	1
AAATGACCTT	1
AAATGACTAC	1
AAATGACTAT	8
AAATGACTTA	2
AAATGAGCAT	1
AAATGAGGGA	1
AAATGATACA	3
AAATGATTCA	1
AAATGCAATA	4
AAATGCACCT	2
AAATGCATAA	1
AAATGCCACA	10
AAATGCCACT	1
AAATGCCTGT	1
AAATGCCTTG	1
AAATGCGAAC	1
AAATGCTAAT	1
AAATGCTGTA	1
AAATGCTTTG	1
AAATGGCCAA	1
AAATGGGTCG	1
AAATGGGTGC	1
AAATGGGTTA	1
AAATGGTGAA	1
AAATGGTTCT	3
AAATGTAACA	1
AAATGTAAGA	2
AAATGTAATA	1
AAATGTACAG	1
AAATGTAGAA	1
AAATGTATAC	2
AAATGTATAT	2
AAATGTCCAA	1
AAATGTGAAT	3
AAATGTGAGC	1
AAATGTGTAA	5
AAATGTGTAG	1
AAATGTGTAT	1
AAATGTGTTT	1
AAATGTTCTG	1
AAATGTTGTT	1
AAATGTTTTA	1
AAATTAAAAA	1
AAATTAAAAC	4
AAATTAAACA	1
AAATTAAGAA	1
AAATTAAGAG	2
AAATTAATAA	2
AAATTAATAG	1
AAATTAATTG	2
AAATTACTAA	1
AAATTACTGT	3
AAATTAGTAG	2
AAATTAGTAT	2
AAATTATCTC	1
AAATTATTCC	1
AAATTATTGG	1
AAATTATTTA	1
AAATTCAAAC	1
AAATTCAGCA	1
AAATTCGATT	2
AAATTCTGCA	2
AAATTCTTCT	1
AAATTCTTTC	2
AAATTCTTTG	1
AAATTGAAAT	1
AAATTGCACT	1
AAATTGCTTA	7
AAATTGGAGC	1
AAATTGTAGT	1
AAATTGTTCA	1
AAATTGTTCC	3
AAATTGTTGT	1
AAATTTAACA	1
AAATTTAATA	1
AAATTTACAC	1
AAATTTAGGC	1
AAATTTCAAG	2
AAATTTCATT	1
AAATTTCCCC	1
AAATTTCCTA	1
AAATTTCTAA	1
AAATTTCTCA	1
AAATTTGCAG	1
AAATTTGTTG	2
AAATTTTAAA	15
AAATTTTAAT	1
AAATTTTATG	1
AAATTTTGGT	1
AAATTTTTGA	2
AAATTTTTGT	1
AACAAAACAG	1
AACAAAACTC	1
AACAAAATGA	1
AACAAACATA	1
AACAAACATC	1
AACAAACTAT	1
AACAAATCCT	1
AACAAATGGA	1
AACAACAAGA	1
AACAACCCCG	1
AACAAGAAAT	1
AACAAGAGCC	2
AACAAGAGTC	1
AACAAGCCAA	2
AACAAGGAAT	1
AACAAGGGTC	1
AACAAGTAAG	1
AACAAGTAGT	1
AACAATACCA	1
AACAATTACA	1
AACAATTACC	1
AACACAAAGT	1
AACACAACTC	1
AACACAATCA	4
AACACAATTT	1
AACACACTTT	1
AACACAGCCT	3
AACACAGTAA	2
AACACAGTTA	1
AACACATAAC	1
AACACATCCA	1
AACACCTGCT	1
AACACCTTCA	1
AACACGGGGG	1
AACACGTCTT	1
AACACTAAAA	1
AACACTGCGA	1
AACACTTCTA	1
AACACTTCTC	4
AACAGAAAGC	1
AACAGAAGCA	20
AACAGAATAT	3
AACAGACACT	2
AACAGACAGT	1
AACAGAGAAT	2
AACAGAGAGT	2
AACAGAGGAG	1
AACAGAGGCA	1
AACAGAGTAT	1
AACAGATATT	1
AACAGATCAA	2
AACAGATGAT	1
AACAGCAAAA	30
AACAGCAAAG	1
AACAGCAAGG	2
AACAGCAGAA	2
AACAGCTTAA	4
AACAGCTTTA	2
AACAGGACTT	1
AACAGGCTTC	1
AACAGGGCAT	1
AACAGGTGGA	1
AACAGTATTC	1
AACAGTCAGC	1
AACAGTGCAC	1
AACAGTGGAG	1
AACAGTGTGC	1
AACATAAATT	3
AACATAACAT	1
AACATAACCT	1
AACATAAGCT	1
AACATAATCA	1
AACATACACC	1
AACATAGAAT	1
AACATAGAGT	1
AACATAGGAA	2
AACATCAAAC	1
AACATCATAA	1
AACATTCCAT	1
AACATTCCTA	1
AACATTGTGA	2
AACATTTAAA	1
AACATTTCCT	1
AACATTTTTC	1
AACCAAAAAA	8
AACCAAAAGA	1
AACCAAAGGA	3
AACCAAATGT	1
AACCAACAAA	1
AACCAACCTC	1
AACCAACTTC	2
AACCAAGAGC	1
AACCAAGAGT	12
AACCAAGCTG	1
AACCAATACT	1
AACCACAAAA	1
AACCACAGTT	1
AACCACATAC	1
AACCACCGCA	1
AACCACTGCG	1
AACCACTGTG	3
AACCACTTGG	1
AACCAGAAAA	1
AACCAGAACT	1
AACCAGAATG	1
AACCAGAGGT	1
AACCAGCGGA	1
AACCAGGAAG	3
AACCAGGGAG	2
AACCAGGGCC	1
AACCAGGTGG	6
AACCAGTTTG	1
AACCATCAGT	1
AACCATCTCA	1
AACCATTCAT	1
AACCCAAGCT	1
AACCCAGGAA	1
AACCCAGGAC	1
AACCCAGGAG	16
AACCCAGGGG	1
AACCCAGTTT	1
AACCCATTTT	1
AACCCCACAG	1
AACCCCGGGA	1
AACCCCTTGG	1
AACCCGGAAG	1
AACCCGGAGG	2
AACCCGGGAA	4
AACCCGGGAG	18
AACCCGGGGA	1
AACCCGGGGG	1
AACCCGGGTG	1
AACCCTAAAC	3
AACCCTGCCC	2
AACCCTTGAA	1
AACCCTTGGG	5
AACCGAACTT	1
AACCGCGACC	1
AACCGGGAAG	1
AACCGGGAGG	2
AACCGTTATT	1
AACCTAGGAG	2
AACCTCATTA	1
AACCTCGAGC	1
AACCTGACTC	1
AACCTGGAAC	1
AACCTGGAAG	1
AACCTGGGAA	1
AACCTGGGAG	19
AACCTGGTTT	1
AACCTGTGGT	1
AACCTGTTCT	1
AACCTGTTTT	3
AACCTTAATA	1
AACCTTCCCC	1
AACCTTTAAA	1
AACCTTTAAT	1
AACCTTTGGA	1
AACCTTTGTA	2
AACCTTTTTA	1
AACGAAACTC	1
AACGAAGAAT	1
AACGACCCTT	1
AACGACCTCG	41
AACGACCTGG	11
AACGACGTGG	1
AACGACTTCG	1
AACGAGGAAT	28
AACGAGGAGT	1
AACGAGGATG	1
AACGAGGCCT	1
AACGAGTACA	1
AACGAGTATT	1
AACGAGTGTT	1
AACGAGTTTG	1
AACGCAAAAA	1
AACGCAAAGT	1
AACGCAATCA	1
AACGCAGACC	1
AACGCATCAG	1
AACGCGAACA	3
AACGCGGCCA	74
AACGCGGGCA	1
AACGCGGTCA	1
AACGCGGTGC	1
AACGCTACTC	1
AACGCTGACA	1
AACGCTGAGA	1
AACGCTGCGA	8
AACGGAAGCA	1
AACGGAGTCT	1
AACGGATGTG	1
AACGGCCTTT	1
AACGGCTCGG	1
AACGGGCCCG	1
AACGGTCAAA	1
AACGTCCTCG	1
AACGTCTCTT	1
AACGTGATCT	1
AACGTGCAGG	2
AACGTGCCTG	1
AACGTGGGCA	1
AACGTTATTA	1
AACGTTCTTG	4
AACGTTTTAT	1
AACGTTTTCT	1
AACTAAAAAA	76
AACTAAAAAG	3
AACTAAAAAT	1
AACTAAAAGA	1
AACTAAACTA	1
AACTAACAAA	82
AACTAACAAG	1
AACTAACATT	5
AACTAACTAA	2
AACTAACTAC	1
AACTAAGAAA	1
AACTAATACG	1
AACTAATACT	92
AACTACAAAC	1
AACTACATAA	1
AACTACATAG	10
AACTACCTGG	1
AACTACTCCC	1
AACTACTCCT	3
AACTAGAAAA	1
AACTAGAATT	1
AACTAGATAT	1
AACTAGCAGA	1
AACTAGGATA	2
AACTATCATT	1
AACTATCCCC	1
AACTATCCTT	1
AACTATCGAT	1
AACTATGTGG	1
AACTATGTTG	1
AACTCAAAAA	1
AACTCACCAT	1
AACTCAGGAG	1
AACTCATAAA	1
AACTCATCCT	1
AACTCCAAAA	2
AACTCCCAGC	1
AACTCCCAGT	1
AACTCCTGGT	1
AACTCCTTCG	1
AACTCGCCCA	1
AACTCGGGAG	1
AACTCTATAT	1
AACTCTCAAT	2
AACTCTCCAA	1
AACTCTCCCT	2
AACTCTCCTA	1
AACTCTGAAC	1
AACTCTGCTC	1
AACTCTGGAC	2
AACTCTTGAA	8
AACTGAAACC	1
AACTGAAATT	1
AACTGAATTC	1
AACTGAGAAG	2
AACTGCACAA	1
AACTGCACCT	1
AACTGCGGCA	7
AACTGCTGGG	1
AACTGCTTCA	3
AACTGGAAGA	1
AACTGGACTT	1
AACTGGAGAG	1
AACTGGAGTC	1
AACTGGCTTG	1
AACTGGGAGT	1
AACTGGGTCT	1
AACTGTATTG	1
AACTGTCCTT	16
AACTGTGTTT	1
AACTGTTAGT	1
AACTGTTCTA	1
AACTGTTTAG	1
AACTTAAAAA	1
AACTTAAAAT	1
AACTTAAACT	1
AACTTAAATT	1
AACTTAAGAG	2
AACTTACAGA	4
AACTTAGAAA	1
AACTTATCAT	1
AACTTCCGCG	1
AACTTCCGGG	2
AACTTCCTAA	1
AACTTCCTGC	1
AACTTCGCAG	1
AACTTCTCGG	2
AACTTCTCTC	1
AACTTCTTAA	1
AACTTGAAGA	1
AACTTGATGG	2
AACTTGCAAG	1
AACTTGCCCA	7
AACTTGCTGA	8
AACTTGGAGT	1
AACTTGGCTG	4
AACTTTAAAA	1
AACTTTAGGT	1
AACTTTCAGA	1
AACTTTCATA	1
AACTTTCTGA	1
AACTTTGACT	1
AACTTTGATT	2
AACTTTGTAT	1
AACTTTTAAG	1
AACTTTTGCA	1
AACTTTTTCA	1
AAGAAAAAAA	4
AAGAAAACCT	1
AAGAAAACTG	2
AAGAAAAGAA	3
AAGAAAAGGA	1
AAGAAAATAA	1
AAGAAAATAG	2
AAGAAAATGG	1
AAGAAACAAA	1
AAGAAACCAT	1
AAGAAACCTC	1
AAGAAACCTT	9
AAGAAACTGG	1
AAGAAAGACT	1
AAGAAAGCTC	1
AAGAAAGCTG	2
AAGAAAGGGA	2
AAGAAAGGGG	1
AAGAAAGTTC	4
AAGAAATAGG	1
AAGAAATATT	1
AAGAAATCCA	1
AAGAAATCCC	1
AAGAAATCGA	2
AAGAAATCGT	3
AAGAAATCTG	4
AAGAAATGCA	10
AAGAAATGGG	1
AAGAAATTCT	4
AAGAAATTGA	1
AAGAACATTG	1
AAGAACCTTG	1
AAGAACGTAG	1
AAGAACTACA	1
AAGAACTAGA	1
AAGAACTAGT	1
AAGAAGAAAA	2
AAGAAGAAAG	1
AAGAAGAATA	1
AAGAAGACTT	27
AAGAAGATAG	28
AAGAAGATGG	2
AAGAAGCAAG	4
AAGAAGCAGG	4
AAGAAGCAGT	1
AAGAAGCGCA	3
AAGAAGCTGG	2
AAGAAGCTTC	1
AAGAAGGGAG	1
AAGAAGGGGT	1
AAGAAGGGTC	1
AAGAAGTACA	1
AAGAAGTGGC	1
AAGAAGTTAA	1
AAGAAGTTAC	1
AAGAAGTTTG	1
AAGAATAAAG	1
AAGAATCAAA	2
AAGAATCAGA	1
AAGAATCGCA	1
AAGAATCTGA	7
AAGAATGGGG	1
AAGAATGTTA	1
AAGAATGTTG	1
AAGAATTAAA	2
AAGAATTACA	1
AAGAATTATT	1
AAGAATTGGA	1
AAGAATTGGT	1
AAGAATTTGA	20
AAGACAAAGT	1
AAGACAAGAT	1
AAGACAAGTG	1
AAGACAAGTT	1
AAGACAATGA	1
AAGACACAAA	1
AAGACACCGA	1
AAGACACTAA	1
AAGACAGAGC	1
AAGACAGAGG	1
AAGACAGTGC	2
AAGACAGTGG	171
AAGACATCAA	1
AAGACATCTT	2
AAGACCAAGT	3
AAGACCACCA	2
AAGACCAGTG	1
AAGACCCTCT	4
AAGACCGTGG	1
AAGACCTCCA	1
AAGACCTTAA	1
AAGACGAAAA	1
AAGACGCTGA	1
AAGACGCTGC	1
AAGACGTGGC	1
AAGACTAATG	1
AAGACTGGCT	1
AAGACTGTCA	1
AAGACTGTCT	1
AAGACTTAGA	1
AAGACTTCGC	1
AAGACTTTGG	1
AAGAGAAAGT	1
AAGAGAAGAC	1
AAGAGAAGGC	1
AAGAGACAAA	1
AAGAGACAAT	1
AAGAGACACA	1
AAGAGACAGT	2
AAGAGAGAGA	1
AAGAGAGCTT	1
AAGAGATAAG	1
AAGAGATGCA	1
AAGAGCCAAG	1
AAGAGCGCCG	6
AAGAGCGGCG	2
AAGAGCTCCA	1
AAGAGCTGCT	1
AAGAGCTTAC	1
AAGAGCTTGC	2
AAGAGGAACA	1
AAGAGGAGAT	3
AAGAGGGAGG	1
AAGAGGGCAA	2
AAGAGGGGCC	1
AAGAGGTAAG	1
AAGAGGTTTG	4
AAGAGTAGAA	1
AAGAGTGTAC	1
AAGAGTTACG	5
AAGAGTTGAT	1
AAGAGTTGGA	1
AAGAGTTGTA	1
AAGAGTTTTG	1
AAGATAAACT	4
AAGATAATGC	4
AAGATAATGT	3
AAGATATCAG	1
AAGATATCCA	1
AAGATATGAA	1
AAGATATTCT	1
AAGATCAAGA	1
AAGATCACAT	1
AAGATCCAAC	1
AAGATCCAGC	1
AAGATCCCCG	30
AAGATCCTAC	2
AAGATCCTCA	6
AAGATCCTCC	1
AAGATCGTGG	1
AAGATCTACA	1
AAGATCTGTC	1
AAGATCTGTG	1
AAGATGAAGT	1
AAGATGAGGG	1
AAGATGAGGT	1
AAGATGATAA	1
AAGATGCAAG	1
AAGATGCTCT	1
AAGATGCTTA	1
AAGATGGAGA	1
AAGATGGCTT	1
AAGATGTACT	1
AAGATGTCTT	1
AAGATGTTTC	2
AAGATGTTTG	2
AAGATTAAAA	1
AAGATTAAAG	1
AAGATTAAGA	1
AAGATTAATG	1
AAGATTATTG	1
AAGATTATTT	3
AAGATTCAAA	1
AAGATTCAGA	1
AAGATTCTGA	1
AAGATTGGGG	1
AAGATTGGTG	1
AAGATTTATT	1
AAGATTTGGG	1
AAGATTTTAG	5
AAGCAAAAAA	1
AAGCAAAAGC	2
AAGCAAACTA	2
AAGCAAATAT	2
AAGCAAGAAT	2
AAGCAAGGAA	2
AAGCAAGTTT	1
AAGCAATCAC	1
AAGCACAAAA	6
AAGCACAATG	3
AAGCACAGCC	1
AAGCACGTGG	1
AAGCACTGTT	2
AAGCACTTCT	1
AAGCAGAAGT	1
AAGCAGAGTA	1
AAGCAGATAT	1
AAGCAGATGA	1
AAGCAGCAGC	1
AAGCAGCCAG	1
AAGCAGGAGG	1
AAGCAGGCAC	1
AAGCAGGGGA	1
AAGCAGGGTG	1
AAGCAGTGGT	1
AAGCATAAAA	1
AAGCATATGG	1
AAGCATTAAA	5
AAGCATTAAC	1
AAGCATTACG	1
AAGCATTCCG	1
AAGCCAAAGG	7
AAGCCAACAG	1
AAGCCACCAG	1
AAGCCAGAGA	1
AAGCCAGCAG	1
AAGCCAGCCC	3
AAGCCAGGAC	13
AAGCCAGGAG	1
AAGCCAGTGC	1
AAGCCCAGAT	1
AAGCCCAGGA	1
AAGCCCAGGC	16
AAGCCCCAAC	2
AAGCCCCTTC	3
AAGCCCGCGA	1
AAGCCCTCAA	2
AAGCCCTCTT	1
AAGCCGAAGA	2
AAGCCTAAAA	2
AAGCCTCATC	1
AAGCCTCCAG	1
AAGCCTCCTC	2
AAGCCTGTGG	1
AAGCCTTAAA	3
AAGCCTTATA	1
AAGCCTTATT	1
AAGCCTTCAA	5
AAGCCTTCAG	1
AAGCCTTGCT	4
AAGCCTTGGG	1
AAGCGCAAAC	1
AAGCGCTACC	1
AAGCGCTCTC	1
AAGCGGATGC	1
AAGCGGGACC	2
AAGCGTTACA	1
AAGCTAAATC	1
AAGCTAACGA	1
AAGCTAAGGC	1
AAGCTACCAA	1
AAGCTACGGA	3
AAGCTAGCCT	1
AAGCTAGGAA	1
AAGCTATAGC	1
AAGCTCAAGT	1
AAGCTCACCT	1
AAGCTCAGTT	6
AAGCTCCAGT	1
AAGCTCCCTG	2
AAGCTCTCCT	3
AAGCTCTGCG	1
AAGCTGAGAA	1
AAGCTGAGAC	1
AAGCTGAGGG	1
AAGCTGAGGT	31
AAGCTGAGTG	7
AAGCTGATCA	1
AAGCTGATTT	1
AAGCTGCAAA	4
AAGCTGCTGG	1
AAGCTGCTTT	2
AAGCTGGAAA	1
AAGCTGGAGG	3
AAGCTGGCAG	1
AAGCTGTCCG	1
AAGCTGTGTC	3
AAGCTGTTCC	2
AAGCTGTTGT	4
AAGCTGTTTA	1
AAGCTTAAAA	1
AAGCTTAAAT	1
AAGCTTAGCC	2
AAGCTTCAAA	1
AAGCTTCCTG	2
AAGCTTCTGT	1
AAGCTTTCAA	1
AAGCTTTCTA	1
AAGCTTTGAG	4
AAGCTTTGCA	1
AAGCTTTGTA	1
AAGCTTTTCC	1
AAGGAAAAAA	3
AAGGAAAACT	2
AAGGAAAAGC	1
AAGGAAAGCT	1
AAGGAAAGGC	1
AAGGAAATAT	1
AAGGAAATGG	2
AAGGAAATGT	1
AAGGAACTTG	21
AAGGAACTTT	1
AAGGAAGAAT	5
AAGGAAGATT	3
AAGGAAGCAA	5
AAGGAAGCTG	1
AAGGAAGGAA	1
AAGGAAGGTG	1
AAGGAATCAG	1
AAGGAATCGG	10
AAGGAATGAA	2
AAGGAATTCC	1
AAGGACAAGA	1
AAGGACACAT	2
AAGGACCTAG	2
AAGGACCTTG	1
AAGGACCTTT	3
AAGGACGAGC	1
AAGGACTACA	2
AAGGACTTGG	2
AAGGAGAAAT	1
AAGGAGAATG	1
AAGGAGACAC	2
AAGGAGACAT	2
AAGGAGACGG	1
AAGGAGAGCC	2
AAGGAGATGG	71
AAGGAGCTGG	5
AAGGAGGCCG	1
AAGGAGGGAG	1
AAGGAGGGGC	1
AAGGAGTACG	1
AAGGAGTCCC	1
AAGGAGTTGA	2
AAGGAGTTTG	40
AAGGATAAAG	1
AAGGATGAAA	1
AAGGATGCGG	3
AAGGATGCTC	1
AAGGATGTAC	1
AAGGATGTAG	2
AAGGATTAAA	1
AAGGATTCAC	2
AAGGCAAAGC	2
AAGGCAAATA	1
AAGGCAAGAG	1
AAGGCAATGT	1
AAGGCAATTT	9
AAGGCACAGA	23
AAGGCACCAC	1
AAGGCAGAGA	1
AAGGCAGCCT	3
AAGGCAGGAC	1
AAGGCAGGAT	1
AAGGCAGGGA	1
AAGGCAGGGG	1
AAGGCATAAC	1
AAGGCCACCG	2
AAGGCCATCT	6
AAGGCCGACC	1
AAGGCCGAGT	4
AAGGCCGTTT	1
AAGGCCTCGG	1
AAGGCCTTCT	1
AAGGCCTTGT	2
AAGGCTCAAA	1
AAGGCTGAGT	1
AAGGCTGATA	1
AAGGCTTAAC	1
AAGGCTTGGC	1
AAGGCTTTCC	1
AAGGCTTTGT	1
AAGGGAAAGT	1
AAGGGAAGAA	1
AAGGGAATAT	1
AAGGGACATT	1
AAGGGAGACT	1
AAGGGAGATG	1
AAGGGAGGGT	2
AAGGGAGTTT	3
AAGGGATGCT	1
AAGGGATTTT	1
AAGGGCAAAA	1
AAGGGCACAG	2
AAGGGCCGAG	1
AAGGGCGCAA	1
AAGGGGAACT	1
AAGGGGACAC	1
AAGGGGAGGA	1
AAGGGGATAT	1
AAGGGGCCCC	1
AAGGGGCCTT	1
AAGGGGGAGG	1
AAGGGTAACC	2
AAGGGTAATG	1
AAGGGTGAGA	1
AAGGGTGGAG	1
AAGGGTTTTT	1
AAGGTAAATA	1
AAGGTAACTA	2
AAGGTAACTT	2
AAGGTAATAT	4
AAGGTAATCC	1
AAGGTAATGC	16
AAGGTAGAAC	1
AAGGTAGAGG	1
AAGGTAGATC	1
AAGGTAGGGT	1
AAGGTAGTGC	1
AAGGTATATG	1
AAGGTCACTG	1
AAGGTCAGGG	1
AAGGTCATTG	1
AAGGTCCACG	5
AAGGTCCTAT	1
AAGGTCGAGC	19
AAGGTCGGGC	1
AAGGTCTTTA	3
AAGGTGAAAA	2
AAGGTGAAGG	1
AAGGTGAGGG	1
AAGGTGATGT	1
AAGGTGCACG	1
AAGGTGCCTC	11
AAGGTGCCTT	1
AAGGTGCTAT	1
AAGGTGCTTT	1
AAGGTGGACG	1
AAGGTGGAGG	135
AAGGTGGAGT	1
AAGGTGGCGG	1
AAGGTGGCGT	1
AAGGTGGTCT	1
AAGGTGTACA	1
AAGGTGTAGG	1
AAGGTGTCTC	1
AAGGTTAAAT	2
AAGGTTCCCA	1
AAGGTTGCCA	1
AAGGTTGCTT	1
AAGGTTTGGA	1
AAGTAAAAAA	1
AAGTAAAGAA	1
AAGTAAGTCT	2
AAGTAATAGT	1
AAGTAATCTA	1
AAGTACATAG	1
AAGTACCAAT	1
AAGTACGAGT	1
AAGTAGCCTT	4
AAGTAGGAAC	1
AAGTAGGAAG	1
AAGTAGTGCA	1
AAGTAGTTTG	1
AAGTATCATT	1
AAGTATGCCA	1
AAGTATGTCT	3
AAGTATTGGT	1
AAGTATTGTG	4
AAGTATTTAA	2
AAGTCAAAGA	1
AAGTCAAATG	1
AAGTCAACTT	1
AAGTCACAGA	3
AAGTCAGAAA	1
AAGTCAGGAG	2
AAGTCATAGG	4
AAGTCATAGT	1
AAGTCATCTA	1
AAGTCATTCA	9
AAGTCATTCG	1
AAGTCCAGAA	1
AAGTCCAGGA	1
AAGTCCCATC	1
AAGTCCTGGC	2
AAGTCGGAAT	3
AAGTCGGAGG	1
AAGTCGGGTG	1
AAGTCTACCA	1
AAGTCTGTTG	5
AAGTCTTCCT	3
AAGTCTTTCC	1
AAGTGAAAAA	2
AAGTGAAACA	2
AAGTGAAATA	1
AAGTGAACTA	1
AAGTGAAGGA	1
AAGTGACGTG	2
AAGTGAGATG	1
AAGTGAGGAG	17
AAGTGAGGGA	2
AAGTGAGTAA	1
AAGTGATCAT	3
AAGTGATGTG	1
AAGTGATTAT	1
AAGTGATTCT	12
AAGTGCATTT	3
AAGTGCGTGA	1
AAGTGCTAGA	1
AAGTGCTATT	1
AAGTGCTTGG	1
AAGTGGAGCA	1
AAGTGGATAG	3
AAGTGGCTAG	1
AAGTGGCTGG	3
AAGTGGCTTT	1
AAGTGGGTGC	8
AAGTGGGTTG	1
AAGTGGTGCC	2
AAGTGGTTAT	1
AAGTGGTTCT	1
AAGTGGTTGA	1
AAGTGTAGAT	4
AAGTGTATAT	1
AAGTGTCAAA	1
AAGTGTGACG	1
AAGTGTGGAA	1
AAGTGTGTCA	1
AAGTGTGTTA	1
AAGTGTGTTT	1
AAGTTAAAAT	1
AAGTTACAAA	1
AAGTTAGGAA	15
AAGTTCCAGA	2
AAGTTCCGTT	1
AAGTTCCTGG	1
AAGTTCGCAA	1
AAGTTCTGCG	9
AAGTTGAAAG	2
AAGTTGAAGG	1
AAGTTGAATT	1
AAGTTGCTAT	78
AAGTTGGCCA	1
AAGTTGGTAA	1
AAGTTGGTGC	4
AAGTTGTAAA	1
AAGTTGTATT	1
AAGTTGTGAA	9
AAGTTGTTGC	1
AAGTTTAACA	1
AAGTTTAGAG	1
AAGTTTATAG	2
AAGTTTCAAT	1
AAGTTTCCAA	10
AAGTTTCCCA	1
AAGTTTGAGG	1
AAGTTTGCCT	4
AAGTTTGGAG	1
AAGTTTGTCT	1
AAGTTTTAAA	2
AAGTTTTATG	1
AAGTTTTGAT	1
AAGTTTTTAG	1
AATAAAAAAA	3
AATAAAAAAT	1
AATAAAAACT	1
AATAAAAAGT	1
AATAAAAATA	4
AATAAAACAA	1
AATAAAACCG	1
AATAAAACCT	1
AATAAAACTG	2
AATAAAACTT	1
AATAAAAGGA	3
AATAAAAGGG	1
AATAAAATAG	1
AATAAAATGC	1
AATAAAATGG	1
AATAAAATTA	9
AATAAAATTG	10
AATAAAATTT	2
AATAAACACA	1
AATAAACATC	1
AATAAACATT	1
AATAAACGTG	4
AATAAACTCA	1
AATAAACTCT	1
AATAAAGACG	1
AATAAAGCAA	3
AATAAAGCAT	1
AATAAAGCCA	3
AATAAAGCCT	2
AATAAAGCTA	16
AATAAAGCTG	1
AATAAAGGAA	1
AATAAAGGCT	4
AATAAAGGTG	10
AATAAAGTAA	1
AATAAAGTAG	1
AATAAAGTCA	3
AATAAAGTTA	4
AATAAAGTTG	25
AATAAATCTA	1
AATAAATCTG	2
AATAAATGCA	2
AATAAATGGA	23
AATAAATGTA	2
AATAAATTAG	1
AATAAATTCC	20
AATAAATTCT	1
AATAAATTGC	9
AATAAATTTA	1
AATAACAGAA	1
AATAACATTC	1
AATAACTAGA	1
AATAAGAAGA	2
AATAAGCCAA	4
AATAAGCTAG	1
AATAAGGTCA	1
AATAAGGTGC	1
AATAAGGTTG	1
AATAAGTAAG	1
AATAAGTCCA	1
AATAAGTGGA	1
AATAATAACG	1
AATAATAATT	5
AATAATACAT	1
AATAATACTT	1
AATAATCAGG	1
AATAATGCAA	1
AATAATGCTA	1
AATAATGGAT	1
AATAATGTTT	1
AATAATTCTT	1
AATACAAGAT	1
AATACAATGT	1
AATACACAGA	1
AATACACATC	1
AATACACTGG	1
AATACAGGAT	1
AATACATCAA	4
AATACATCTC	1
AATACATTTA	1
AATACCAAAA	1
AATACCAATT	1
AATACCTCGT	6
AATACTCGTG	1
AATACTGATG	1
AATACTGGGA	1
AATACTGGGT	1
AATACTGTTC	1
AATACTTAAA	2
AATACTTTGA	1
AATACTTTTG	2
AATAGAAACT	1
AATAGAAATT	12
AATAGAACGT	1
AATAGAAGCA	1
AATAGACAGT	1
AATAGACATT	1
AATAGACTAT	1
AATAGAGGTG	1
AATAGATATT	1
AATAGATTAT	1
AATAGCAAAT	1
AATAGCAATT	1
AATAGCATTA	1
AATAGCCGTT	1
AATAGCCTGT	3
AATAGCTCAG	1
AATAGCTGAT	2
AATAGCTGGT	2
AATAGCTGTT	2
AATAGGAAAG	1
AATAGGAATT	1
AATAGGCCCA	1
AATAGGCTCC	1
AATAGGGGAA	1
AATAGGGTCA	1
AATAGGTACA	1
AATAGGTATT	1
AATAGGTCCA	65
AATAGGTCCG	2
AATAGGTGGT	1
AATAGTCCAT	1
AATAGTTTGA	1
AATATAAAAA	1
AATATAACAC	1
AATATAAGAA	1
AATATAAGAC	1
AATATATAAA	2
AATATATATA	1
AATATATATT	1
AATATATCCA	5
AATATATGTT	1
AATATCATAC	2
AATATCTGAC	6
AATATGAACA	2
AATATGCATC	2
AATATGCATT	1
AATATGCTAC	2
AATATGCTCA	6
AATATGCTTT	16
AATATGGAAT	1
AATATGGATG	2
AATATGGGAC	1
AATATGGGCA	2
AATATGGGCG	1
AATATGGGGC	1
AATATGGGTG	3
AATATGGTAC	3
AATATGGTTT	2
AATATGTATG	2
AATATGTCCA	2
AATATGTGAG	1
AATATGTGCT	1
AATATGTGGG	29
AATATGTGGT	1
AATATTAAAA	3
AATATTAAGA	2
AATATTATGA	1
AATATTCATA	1
AATATTCCTG	1
AATATTCTAA	2
AATATTCTTT	1
AATATTGAGA	4
AATATTGGTT	1
AATATTGTAC	3
AATATTGTCC	1
AATATTTACC	4
AATATTTAGT	2
AATATTTCAA	5
AATATTTTTA	1
AATCAAACAC	1
AATCAAAGTT	1
AATCAAATCT	1
AATCAAATGT	1
AATCAACCAG	1
AATCAAGCAC	1
AATCAAGCTA	1
AATCAAGGCA	2
AATCAAGGCC	1
AATCAAGGGA	1
AATCAAGGTG	1
AATCAATAAA	1
AATCAATGCC	1
AATCACCATC	1
AATCACTGTG	1
AATCAGAAAT	2
AATCAGAATC	1
AATCAGAATT	2
AATCAGTACT	1
AATCAGTCTG	1
AATCATTCAA	1
AATCCAAAAA	1
AATCCAAAGG	2
AATCCAACTG	1
AATCCAAGAG	3
AATCCAGGAG	1
AATCCAGGGC	1
AATCCATCCC	1
AATCCATTTT	2
AATCCCCATC	2
AATCCCCCAT	1
AATCCCGCAA	1
AATCCCTTTT	1
AATCCTATGG	1
AATCCTCCCA	1
AATCCTCCTT	6
AATCCTGGGG	2
AATCCTGTGG	58
AATCCTGTGT	1
AATCCTTGGA	1
AATCCTTTCA	1
AATCGCTTCT	1
AATCTAAAAT	1
AATCTAAGAG	2
AATCTACTAT	1
AATCTAGCAC	1
AATCTCCTTC	1
AATCTCGAGG	1
AATCTGAAAG	1
AATCTGCGCC	3
AATCTGCTCG	1
AATCTGGGAG	1
AATCTGGGTG	1
AATCTGGTTG	2
AATCTGTCAG	12
AATCTGTTAG	1
AATCTTCACT	2
AATCTTCATA	1
AATCTTCGTT	1
AATCTTCTCA	1
AATCTTGCAA	4
AATCTTGGAA	1
AATCTTGTTC	1
AATCTTGTTT	2
AATCTTTGAA	1
AATGAAAAAA	22
AATGAAAAAT	4
AATGAAAACA	1
AATGAAAAGG	8
AATGAAACAT	1
AATGAAAGGT	2
AATGAACAAT	1
AATGAACGTG	2
AATGAACTAA	1
AATGAAGCTC	1
AATGAAGCTG	2
AATGAATAAA	14
AATGAATAAT	1
AATGAATGAT	2
AATGAATGGA	1
AATGAATGTT	1
AATGAATTCC	1
AATGAATTGG	1
AATGACCAGC	1
AATGACCTGA	1
AATGACCTGG	1
AATGACTGAA	2
AATGAGAAAG	1
AATGAGATCA	1
AATGAGTAAT	1
AATGAGTTTG	3
AATGATAAAA	1
AATGATACTT	2
AATGATATAC	1
AATGATGTGA	1
AATGATGTTT	1
AATGATTTGA	1
AATGCAAAAT	1
AATGCAAGAT	8
AATGCAATCT	1
AATGCAATGG	1
AATGCAATTC	1
AATGCACAGC	8
AATGCAGGCA	2
AATGCAGTTC	1
AATGCATTTT	1
AATGCCACAA	2
AATGCCATTA	1
AATGCCCACA	1
AATGCCCCAC	1
AATGCCGGTG	1
AATGCCTTGT	1
AATGCGGCCA	1
AATGCGGGAA	3
AATGCGTACA	1
AATGCTCACG	1
AATGCTCAGT	1
AATGCTCTGT	2
AATGCTGGCA	15
AATGCTGGGC	1
AATGCTGTGC	2
AATGCTGTGT	1
AATGCTTGAT	1
AATGCTTGGT	1
AATGCTTGTT	2
AATGCTTTGC	1
AATGCTTTGG	1
AATGCTTTGT	175
AATGGAAAAG	2
AATGGAAAAT	2
AATGGAAACT	1
AATGGAAATC	3
AATGGAACAA	1
AATGGACTTT	1
AATGGAGACT	3
AATGGAGTAA	1
AATGGAGTAT	1
AATGGAGTGC	3
AATGGATGAA	31
AATGGATGAC	1
AATGGATGAG	1
AATGGATGCA	1
AATGGATGTA	1
AATGGATTAC	6
AATGGATTAT	11
AATGGATTCC	2
AATGGCAAAG	3
AATGGCACTA	1
AATGGCACTT	7
AATGGCATAT	1
AATGGCATTG	1
AATGGCATTT	1
AATGGCTTGT	1
AATGGGAAAG	1
AATGGGAAAT	1
AATGGGAAGT	2
AATGGGATTT	1
AATGGGCTCA	1
AATGGGCTTG	1
AATGGGGAGA	1
AATGGGGGAG	1
AATGGTGCGA	1
AATGGTGCGC	3
AATGGTGGCT	1
AATGGTTGTT	1
AATGGTTTGT	2
AATGTAAGAC	1
AATGTAATCA	2
AATGTACAAA	2
AATGTACCTG	2
AATGTAGAAA	1
AATGTAGTTC	1
AATGTATAAT	1
AATGTATTTT	1
AATGTCCAGT	4
AATGTCCGAA	1
AATGTCCTGG	1
AATGTCTGAA	1
AATGTCTTCA	1
AATGTCTTTT	1
AATGTGAAAT	2
AATGTGAAGA	1
AATGTGACTT	1
AATGTGAGTC	17
AATGTGATCT	1
AATGTGCAAA	1
AATGTGCACG	1
AATGTGCCCT	1
AATGTGGGGG	1
AATGTGGGTT	3
AATGTGGTAT	1
AATGTGTGTA	1
AATGTTAAAA	2
AATGTTAAAT	7
AATGTTCAGA	1
AATGTTCATA	1
AATGTTCCTC	1
AATGTTCTGT	4
AATGTTGAGT	1
AATGTTGTAC	1
AATGTTTATG	1
AATGTTTCAC	1
AATGTTTCTG	1
AATGTTTGTG	2
AATGTTTTTA	1
AATTAAAAAA	2
AATTAAAAGC	1
AATTAAAATG	2
AATTAAAGCA	2
AATTAAAGTA	1
AATTAAATAG	2
AATTAAATCT	4
AATTAATAAC	1
AATTAATACC	1
AATTAATACT	1
AATTAATAGG	1
AATTAATATG	1
AATTAATCCA	1
AATTAATTAA	4
AATTAATTGT	2
AATTACAGCA	1
AATTACCAAG	1
AATTACCTGG	1
AATTACTTCC	3
AATTAGATTA	1
AATTAGCAAA	1
AATTAGCTTT	2
AATTAGGCCC	1
AATTAGTATT	1
AATTAGTCAG	1
AATTAGTGTT	1
AATTATACCT	2
AATTATACTT	1
AATTATATGC	1
AATTATCTTC	1
AATTATGACT	4
AATTATGAGA	1
AATTATTTTA	1
AATTCAACAA	1
AATTCAACCA	1
AATTCAAGAA	1
AATTCAATTA	4
AATTCAATTG	1
AATTCACTAC	1
AATTCAGGTC	3
AATTCAGTGA	1
AATTCATAAG	1
AATTCATAGG	3
AATTCCAAAA	1
AATTCCAACT	3
AATTCCACAC	1
AATTCCACGC	1
AATTCCAGAG	1
AATTCCCGTC	2
AATTCCCTTT	3
AATTCGAGGT	1
AATTCGATCA	1
AATTCGGCAG	1
AATTCGTGAA	1
AATTCTCCAT	1
[truncated: 23,372 more rows]
