# Supplementary material for: An interactive tool for visualization of relationships between gene expression profiles
Source: BMC Bioinformatics. 2006 Apr 6;7:193. doi: 10.1186/1471-2105-7-193 (PMC1456991; doi:10.1186/1471-2105-7-193)
Supplement: Additional File 1 — contains the compiled Java executable, documentation and the source code for TreeBuilder3D. Example data sets are also included for the testing purposes. [file 1471-2105-7-193-S1.zip › datasets/GEO_brain/GSM14790]

>TOTAL	45342
>DESCRIPTION	medulloblastoma
AAAAAAAAAA	46
AAAAAAAAAC	1
AAAAAAAAAT	1
AAAAAAAAGG	1
AAAAAAAAGT	1
AAAAAAAATC	1
AAAAAAAATG	1
AAAAAAAATT	2
AAAAAAACAG	1
AAAAAAATAA	1
AAAAAAATTG	1
AAAAAAATTT	2
AAAAAACAGC	2
AAAAAACCCA	7
AAAAAACCTT	1
AAAAAACGTG	1
AAAAAACTCC	5
AAAAAAGGAA	1
AAAAAATAAA	1
AAAAAATCCC	1
AAAAAATCGA	4
AAAAAATGAG	1
AAAAAATGGT	2
AAAAAATTTG	5
AAAAACAAAA	1
AAAAACAAGA	1
AAAAACAGAC	1
AAAAACAGCA	1
AAAAACCATA	3
AAAAACTGAA	1
AAAAACTTCT	1
AAAAAGAAAA	4
AAAAAGAAAC	1
AAAAAGACAA	1
AAAAAGATAA	2
AAAAAGATAC	1
AAAAAGATAT	1
AAAAAGCAGA	6
AAAAAGCCCC	1
AAAAAGCTGC	11
AAAAAGGTGG	2
AAAAAGGTTT	1
AAAAAGTAAA	1
AAAAAGTTTT	1
AAAAATAAAA	3
AAAAATAAAC	2
AAAAATAAAG	20
AAAAATAAAT	2
AAAAATAAGG	1
AAAAATACAC	1
AAAAATACCA	1
AAAAATACTA	1
AAAAATATGA	3
AAAAATGGTT	2
AAAAATGTAT	1
AAAAATGTTT	1
AAAAATTATA	1
AAAAATTGAT	2
AAAAATTGGA	3
AAAAATTTAA	2
AAAACAAAAC	3
AAAACAAATA	1
AAAACAACTT	1
AAAACACAAA	1
AAAACAGATT	2
AAAACAGTGG	2
AAAACATAGA	1
AAAACATATG	1
AAAACATTAA	1
AAAACATTAT	8
AAAACATTCT	22
AAAACCAAGG	3
AAAACCCGAA	1
AAAACCTAAA	2
AAAACCTATG	1
AAAACCTGAA	2
AAAACCTGTA	12
AAAACGGCTG	1
AAAACGTCGG	1
AAAACGTGAA	1
AAAACGTTTA	1
AAAACTAAGG	1
AAAACTCATT	1
AAAACTGAGA	3
AAAACTGCAC	3
AAAACTTAGA	1
AAAACTTCAA	1
AAAACTTCTC	2
AAAACTTTTG	1
AAAACTTTTT	1
AAAAGAAAAA	1
AAAAGAAACT	5
AAAAGAAAGG	1
AAAAGAAAGT	2
AAAAGAACTA	1
AAAAGAAGTT	1
AAAAGAATGT	1
AAAAGACAAA	1
AAAAGACCTC	1
AAAAGAGGCA	1
AAAAGATACT	4
AAAAGATGCT	2
AAAAGATTTG	1
AAAAGCAATA	1
AAAAGCCTTT	1
AAAAGCTGTT	2
AAAAGGAAAG	1
AAAAGGCTCC	1
AAAAGGGAAA	3
AAAAGGGCAC	1
AAAAGGGCCT	1
AAAAGGTGTT	1
AAAAGTAAAA	1
AAAAGTCACA	1
AAAAGTCTTT	2
AAAAGTGGCC	1
AAAAGTGGTT	1
AAAAGTTCAC	1
AAAAGTTCCC	1
AAAAGTTGGG	1
AAAAGTTTTA	2
AAAATAAAAA	6
AAAATAAAAT	1
AAAATAAACA	5
AAAATAAAGA	6
AAAATAAAGC	4
AAAATAAAGG	1
AAAATAAATG	4
AAAATAAGCC	1
AAAATAATGT	1
AAAATAATTG	1
AAAATAGAAA	1
AAAATATATC	1
AAAATATTAA	1
AAAATATTAC	4
AAAATATTTT	2
AAAATCAGGT	1
AAAATCATTA	1
AAAATCCAAT	2
AAAATCTACT	1
AAAATCTGTA	1
AAAATGAAAG	1
AAAATGAAGA	4
AAAATGACAG	1
AAAATGACCA	1
AAAATGACTT	1
AAAATGCACA	1
AAAATGCACT	1
AAAATGTACT	8
AAAATGTATC	4
AAAATGTGAA	1
AAAATGTTAA	1
AAAATTCGGT	1
AAAATTGGGG	1
AAAATTGTTA	1
AAAATTGTTC	2
AAAATTTAAA	1
AAAATTTCAT	1
AAACAAAATT	1
AAACAAAGCA	1
AAACAAATAC	1
AAACAAATCA	21
AAACAACATT	1
AAACAACTAT	1
AAACAACTCC	1
AAACAAGAAA	2
AAACACCCCT	1
AAACACCCTT	1
AAACACCTTA	2
AAACACGTCG	3
AAACACTCTT	3
AAACAGAAAA	1
AAACAGACGG	1
AAACAGAGAC	1
AAACAGAGCT	1
AAACAGGGGC	1
AAACAGTAGT	3
AAACAGTGTA	1
AAACATAAAC	2
AAACATATTC	1
AAACATCCTA	4
AAACATTAAA	2
AAACATTGGG	2
AAACATTTGT	1
AAACCAAAAA	5
AAACCAATTT	2
AAACCAGAGG	2
AAACCAGGAA	1
AAACCAGGGC	5
AAACCAGGGG	1
AAACCATATC	1
AAACCATTCT	1
AAACCATTTT	1
AAACCCAAGC	3
AAACCCCACT	1
AAACCTCAGG	1
AAACCTCTCA	7
AAACCTGGAA	1
AAACCTGGGA	6
AAACCTGTAA	1
AAACCTTTGC	3
AAACGAAGTT	3
AAACGACTAT	1
AAACGATACA	1
AAACGATTCA	1
AAACGTAAGC	1
AAACGTGAAC	1
AAACGTGAAT	1
AAACGTTTCC	4
AAACGTTTCT	4
AAACTAACAT	1
AAACTAACTT	1
AAACTACAAG	1
AAACTACCAA	1
AAACTACCCT	1
AAACTACTGA	1
AAACTAGAAT	1
AAACTAGATA	1
AAACTAGGAT	1
AAACTAGTTG	2
AAACTATCAC	1
AAACTATGCA	8
AAACTATGTG	1
AAACTCAAAT	1
AAACTCACGC	1
AAACTCAGCT	1
AAACTCCGTC	1
AAACTCCTGC	1
AAACTCGAGC	3
AAACTCGTGT	1
AAACTCTATA	10
AAACTCTGTG	1
AAACTGAATG	1
AAACTGACAG	1
AAACTGATTG	2
AAACTGGATA	1
AAACTGTACA	2
AAACTGTGCC	1
AAACTGTGGG	1
AAACTGTGGT	15
AAACTGTGTT	1
AAACTTAGGA	1
AAACTTATAT	1
AAACTTCTAT	1
AAACTTGGGG	1
AAACTTGGTC	1
AAACTTTCAA	1
AAACTTTCAC	1
AAACTTTCCA	1
AAACTTTCTT	5
AAACTTTGGT	3
AAACTTTGTT	1
AAACTTTTAC	1
AAAGAAAAAA	3
AAAGAAAAGA	1
AAAGAAAGAC	1
AAAGAAAGCC	2
AAAGAAAGTG	3
AAAGAAATGT	1
AAAGAAATTT	2
AAAGAACAAC	1
AAAGAACACC	1
AAAGAACATA	3
AAAGAACCCA	1
AAAGAACTCA	1
AAAGAAGAAT	1
AAAGAAGCCA	2
AAAGAAGGAA	1
AAAGAAGTGG	1
AAAGAAGTTC	1
AAAGACAGTG	1
AAAGACTTCA	1
AAAGACTTCT	1
AAAGAGAAAA	6
AAAGAGAAAG	2
AAAGAGAATG	1
AAAGAGACCT	1
AAAGAGATCT	1
AAAGAGATGA	1
AAAGAGGACA	3
AAAGAGTGAT	1
AAAGATAAAG	3
AAAGATAAAT	1
AAAGATAGCT	1
AAAGATGATG	1
AAAGATGCTC	2
AAAGATGTAC	1
AAAGCAAAAA	1
AAAGCAAACC	3
AAAGCAATCA	6
AAAGCAATCT	1
AAAGCAGCAC	2
AAAGCAGCCA	1
AAAGCCCCTA	1
AAAGCGGACA	1
AAAGCTAATA	1
AAAGCTGCTT	1
AAAGCTGTGT	1
AAAGGAAAAT	2
AAAGGAAACC	1
AAAGGAAAGT	64
AAAGGAACAT	1
AAAGGAAGAG	1
AAAGGAAGGT	1
AAAGGAATAA	3
AAAGGAATAT	1
AAAGGACAAA	1
AAAGGACAAG	2
AAAGGACAGA	1
AAAGGACATA	1
AAAGGACTCT	1
AAAGGATAAT	1
AAAGGCAAAA	2
AAAGGCACTG	1
AAAGGCACTT	1
AAAGGCCACA	1
AAAGGGAAAG	1
AAAGGGAATG	4
AAAGGGCCAT	1
AAAGGGGGCA	1
AAAGGGGTGA	1
AAAGGGTAAA	1
AAAGGGTCAC	2
AAAGGGTCGT	1
AAAGGTTGAA	1
AAAGGTTGGT	4
AAAGTAACAT	2
AAAGTAAGGG	1
AAAGTAATTT	1
AAAGTACCAA	1
AAAGTATATT	1
AAAGTCAGAA	3
AAAGTCCTTT	1
AAAGTCTAGA	1
AAAGTGAAAA	2
AAAGTGAAGA	7
AAAGTGAATG	1
AAAGTGAGAT	4
AAAGTGCAGA	1
AAAGTGGAAA	4
AAAGTGGCTA	2
AAAGTGGGTG	2
AAAGTGGTAA	3
AAAGTTTAAT	2
AAAGTTTTAT	1
AAATAAAAAA	3
AAATAAAAAG	3
AAATAAAACA	1
AAATAAAACT	1
AAATAAAAGC	17
AAATAAAAGT	18
AAATAAAATT	1
AAATAAACTA	1
AAATAAAGAA	1
AAATAAAGAT	2
AAATAAAGTT	2
AAATAAATAC	2
AAATAAATTA	2
AAATAAATTT	2
AAATAACTAA	1
AAATAAGAGT	1
AAATAAGTAT	1
AAATAATAGC	1
AAATAATGTT	2
AAATAATTCT	1
AAATAATTTA	1
AAATACAATG	1
AAATACAGCA	3
AAATACTCTT	1
AAATAGAGGA	1
AAATAGATCC	7
AAATAGCTAA	1
AAATAGCTTA	1
AAATAGGTGA	1
AAATAGGTTT	2
AAATAGTGCA	1
AAATATAAAG	1
AAATATACTC	1
AAATATATAC	1
AAATATATTT	1
AAATATGAAA	1
AAATATGAGC	6
AAATATGGTT	1
AAATATGTGT	3
AAATATTCTT	1
AAATCAAAAA	6
AAATCAAAAC	1
AAATCAACTC	1
AAATCAATAA	2
AAATCAATAC	3
AAATCAATCA	1
AAATCAATTC	4
AAATCACACC	1
AAATCACTGC	1
AAATCACTTA	2
AAATCAGGAA	1
AAATCATAAA	1
AAATCATCTT	6
AAATCCAAGG	1
AAATCCTCAA	2
AAATCGAAAA	1
AAATCGACCT	1
AAATCGCTCC	1
AAATCGCTTC	1
AAATCGTGAA	1
AAATCTAAAA	2
AAATCTCTGG	2
AAATCTGCTT	1
AAATCTGGCA	1
AAATCTTCAA	1
AAATCTTTAG	2
AAATCTTTAT	1
AAATCTTTGT	1
AAATGAAAAT	6
AAATGAAACT	1
AAATGACAAA	1
AAATGACGAG	1
AAATGACTAA	1
AAATGACTAT	2
AAATGATACA	3
AAATGCAACC	1
AAATGCAATA	2
AAATGCACAT	1
AAATGCAGTA	1
AAATGCCACA	2
AAATGCGAAC	1
AAATGCGGAC	1
AAATGCTAAT	1
AAATGCTAGA	1
AAATGCTGTA	1
AAATGCTTGG	2
AAATGGAAAG	3
AAATGGATGC	1
AAATGGCTAA	1
AAATGGCTGC	1
AAATGTAAAG	3
AAATGTAACA	2
AAATGTAAGA	1
AAATGTATAT	2
AAATGTATGT	1
AAATGTATTG	1
AAATGTCCAG	1
AAATGTCTAA	1
AAATGTGAAT	2
AAATGTGTAA	2
AAATGTGTTC	1
AAATGTTCTC	1
AAATGTTCTG	1
AAATGTTTAG	1
AAATGTTTCT	1
AAATGTTTGG	1
AAATGTTTTA	1
AAATTAAAAA	2
AAATTAAAAC	5
AAATTAAAAT	1
AAATTAAAGC	1
AAATTAAAGT	1
AAATTAAGGT	1
AAATTAATAA	2
AAATTAATAG	1
AAATTAATGT	1
AAATTACTGT	1
AAATTACTTT	1
AAATTAGTAG	1
AAATTAGTAT	3
AAATTATGTG	17
AAATTATTCA	1
AAATTCAATA	1
AAATTCTAAA	1
AAATTCTGCA	1
AAATTGAGTA	2
AAATTGAGTG	1
AAATTGCAAA	1
AAATTGGTCC	1
AAATTGGTGC	1
AAATTGGTTA	1
AAATTGTATG	1
AAATTGTTAA	2
AAATTGTTTG	1
AAATTTAATA	1
AAATTTCAAG	1
AAATTTCCCA	1
AAATTTCCTG	1
AAATTTGGGA	1
AAATTTGTAT	1
AAATTTGTCT	1
AAATTTGTTG	1
AAATTTTAAA	10
AAATTTTATG	1
AAATTTTATT	1
AAATTTTCCA	1
AAATTTTGGT	1
AACAAAAAAA	1
AACAAAAAGT	1
AACAAAAGCA	1
AACAAACCTG	1
AACAAAGATA	3
AACAAATCCT	1
AACAAATGAC	1
AACAAATTCT	1
AACAACAGAC	1
AACAACCTGC	1
AACAAGAGTC	1
AACAAGATAC	1
AACAAGCCTC	1
AACAAGCTTC	1
AACAAGGCTC	1
AACAAGGGTG	1
AACAAGTAAA	1
AACAAGTCTT	1
AACAATGCTA	1
AACAATTATC	3
AACACACACC	1
AACACACAGT	1
AACACAGCGA	2
AACACAGTGC	1
AACACATCTT	2
AACACATTGA	1
AACACCCTTT	1
AACACCGAAT	1
AACACGAAAA	1
AACACGAATG	3
AACACGTCTT	1
AACACTGACT	1
AACACTTGGC	1
AACAGAAATA	4
AACAGAAGAA	1
AACAGAAGCA	38
AACAGACACA	1
AACAGAGAAT	3
AACAGAGAGT	4
AACAGAGGAG	1
AACAGAGGCA	1
AACAGATAAA	1
AACAGCAAAA	1
AACAGCAAAC	1
AACAGCAAGG	1
AACAGCTTAA	1
AACAGCTTTC	1
AACAGGAATA	1
AACAGGGGCC	1
AACAGGTCCA	1
AACAGTGTGC	2
AACATAAATT	2
AACATAAGGG	2
AACATAGCCA	1
AACATATACA	1
AACATATAGT	1
AACATCAAAC	1
AACATCAGAT	1
AACATCAGCT	1
AACATCTACA	1
AACATTGGCT	3
AACATTGTTA	1
AACATTTCTC	1
AACATTTGGG	1
AACATTTGTT	1
AACATTTTAA	1
AACATTTTGT	1
AACCAAAAAA	5
AACCAAAGGA	1
AACCAAATTT	1
AACCAACAAA	1
AACCAATATT	1
AACCACAGCG	1
AACCACAGTT	2
AACCACATAC	2
AACCACTGCA	1
AACCACTGGA	1
AACCACTGGG	1
AACCACTGTG	2
AACCACTTGG	1
AACCACTTTG	1
AACCAGAATG	1
AACCAGAGGT	1
AACCAGCAAC	1
AACCAGCAGG	1
AACCAGCTTG	1
AACCAGGAAG	3
AACCAGGCAG	1
AACCAGGGAG	1
AACCAGGTGG	2
AACCAGTGAC	1
AACCAGTTTG	6
AACCATAGCA	1
AACCATCTGA	1
AACCATTCAT	1
AACCATTCTC	1
AACCCAGGAA	1
AACCCAGGAG	6
AACCCAGTAA	1
AACCCCACAG	1
AACCCCACGG	1
AACCCCCAGT	1
AACCCCCCCT	1
AACCCCTGGA	1
AACCCGAGAG	2
AACCCGGAAG	1
AACCCGGAGG	1
AACCCGGCCA	1
AACCCGGGAG	19
AACCCTAAAC	9
AACCCTAGGA	1
AACCCTCAAT	1
AACCCTGGGT	1
AACCCTTCTG	1
AACCCTTGGG	3
AACCCTTGTA	1
AACCGAAGCC	1
AACCGCAAGT	1
AACCGCACCC	1
AACCGGGAAG	5
AACCGGGGAG	1
AACCGTACTT	1
AACCTACACT	1
AACCTCATTA	3
AACCTCCTCC	1
AACCTGAAAG	1
AACCTGAACA	2
AACCTGCGAG	2
AACCTGGCCT	1
AACCTGGGAA	1
AACCTGGGAG	3
AACCTGGTAG	1
AACCTGTTCT	2
AACCTGTTTT	6
AACCTTACTT	1
AACCTTCACA	2
AACCTTCCAT	1
AACCTTCCTC	1
AACCTTTAAT	3
AACCTTTTTT	1
AACGAAACCG	1
AACGACAGCC	1
AACGACCGGT	1
AACGACCTCA	1
AACGACCTCG	20
AACGACCTGG	7
AACGAGCCAA	1
AACGAGGAAT	3
AACGAGGCCA	1
AACGAGGCCT	1
AACGATCTAA	1
AACGCGAACA	1
AACGCGGCCA	40
AACGCTGAGC	1
AACGCTGCCT	1
AACGCTGCGA	15
AACGGAGCCC	1
AACGGCCCTG	1
AACGGTGTTT	2
AACGTATCTA	1
AACGTCTCTT	1
AACGTGAAGC	1
AACGTGCAGG	3
AACGTTATTA	2
AACTAAAAAA	20
AACTAAAAAT	1
AACTAAAACT	1
AACTAAATAA	1
AACTAACAAA	15
AACTAACAGA	1
AACTAACATT	1
AACTAACTAC	2
AACTAATACT	51
AACTACATAA	1
AACTACATAG	1
AACTACATCA	1
AACTACCAGA	1
AACTACCCCA	1
AACTACTCTT	1
AACTAGAAAA	1
AACTAGCAGA	1
AACTAGCGGA	3
AACTAGTACT	1
AACTATAAAT	1
AACTATAAGA	2
AACTATAGAA	2
AACTATAGAT	1
AACTATGCCC	1
AACTATTCAC	1
AACTATTCGT	1
AACTATTTGG	1
AACTCAGCTA	1
AACTCATCTT	1
AACTCCAGTT	1
AACTCCATAA	1
AACTCCCAGT	12
AACTCCCCAC	1
AACTCCTTCG	1
AACTCGCAGT	1
AACTCGGGCA	1
AACTCTCAAT	2
AACTCTCCAA	1
AACTCTGAGG	1
AACTCTGATA	1
AACTCTGCTC	1
AACTCTGTAA	1
AACTCTTAAA	1
AACTCTTGAA	8
AACTGACAGT	9
AACTGCGGCA	5
AACTGCTTCA	2
AACTGGAAGT	1
AACTGGAGAG	1
AACTGGCAAA	4
AACTGGCGGT	1
AACTGGGAAT	1
AACTGGGTCT	1
AACTGGTGCA	1
AACTGTACAA	1
AACTGTATCA	3
AACTGTATTT	1
AACTGTCAAT	1
AACTGTCCTT	1
AACTGTTTTA	1
AACTTAAAAA	1
AACTTAAGAG	5
AACTTAATTT	1
AACTTACAGA	2
AACTTCCAGT	1
AACTTCCTAC	1
AACTTCTGTG	1
AACTTGAAAA	1
AACTTGAGAG	1
AACTTGATAC	1
AACTTGATGG	5
AACTTGCAAA	1
AACTTGCCCA	7
AACTTGCCCC	1
AACTTGCTGT	1
AACTTGGCTG	1
AACTTGGGCT	1
AACTTGTAAA	1
AACTTGTATA	1
AACTTGTGAC	1
AACTTTAAAA	1
AACTTTAAAG	1
AACTTTCATA	1
AACTTTCCTA	1
AACTTTCTAG	3
AACTTTGTAG	1
AACTTTGTAT	5
AACTTTTTGA	1
AACTTTTTGT	1
AACTTTTTTT	1
AAGAAAAAAA	1
AAGAAAACTG	1
AAGAAAACTT	2
AAGAAAAGTT	1
AAGAAAATAA	1
AAGAAAATAG	1
AAGAAACCCA	1
AAGAAACCTT	2
AAGAAACTAA	1
AAGAAACTGG	2
AAGAAAGCTG	1
AAGAAAGGAG	3
AAGAAAGTAT	1
AAGAAAGTTC	3
AAGAAATAAA	1
AAGAAATCGT	3
AAGAAATCTG	3
AAGAAATGCA	3
AAGAAATGCC	1
AAGAAATGCT	1
AAGAAATGGT	1
AAGAAATTCT	1
AAGAAATTTC	1
AAGAACACGT	1
AAGAACATAA	1
AAGAACATTG	2
AAGAACTACA	1
AAGAAGACTT	8
AAGAAGATAG	43
AAGAAGATAT	1
AAGAAGATGA	1
AAGAAGATGG	1
AAGAAGCAAG	9
AAGAAGCACA	1
AAGAAGCAGG	4
AAGAAGCGAG	1
AAGAAGCGCA	2
AAGAAGCGGA	1
AAGAAGGGAA	1
AAGAAGGTAG	1
AAGAAGTAAA	1
AAGAAGTCAC	1
AAGAAGTGGA	1
AAGAAGTGTG	1
AAGAAGTTAC	2
AAGAAGTTGC	1
AAGAATCTGA	2
AAGAATTTGA	2
AAGACAATGT	1
AAGACACGTT	1
AAGACACTGT	1
AAGACAGAGC	1
AAGACAGAGT	1
AAGACAGGGG	1
AAGACAGTAG	1
AAGACAGTGC	4
AAGACAGTGG	202
AAGACCAAGA	1
AAGACCATCA	1
AAGACCCAGA	3
AAGACCCTTA	1
AAGACCGGTA	1
AAGACCGTGG	1
AAGACGGTGG	5
AAGACGTACC	1
AAGACTATGT	1
AAGACTGAAG	2
AAGACTGACA	1
AAGACTTAGA	1
AAGAGACAAA	1
AAGAGACAAT	1
AAGAGACACA	1
AAGAGACAGG	1
AAGAGACAGT	1
AAGAGACATA	2
AAGAGAGCTT	1
AAGAGCCAAG	2
AAGAGCCAGG	1
AAGAGCGCCG	1
AAGAGGCTGA	1
AAGAGGGCAA	2
AAGAGGTTTG	4
AAGAGTAACC	2
AAGAGTACCT	1
AAGAGTACGT	1
AAGAGTCCTC	1
AAGAGTTGGA	1
AAGAGTTGGG	1
AAGAGTTGTG	1
AAGAGTTTTG	2
AAGATAAACT	1
AAGATAATGC	3
AAGATAATGT	1
AAGATACTGA	1
AAGATAGGAA	1
AAGATAGTGG	1
AAGATATCAG	2
AAGATATCTT	1
AAGATATGGC	1
AAGATATTCT	3
AAGATATTTT	1
AAGATCAAGA	2
AAGATCCCCG	13
AAGATCCGGA	1
AAGATCCTAC	1
AAGATCCTCA	2
AAGATCCTGC	1
AAGATCGTGG	1
AAGATCTCCT	4
AAGATGATGA	1
AAGATGCTCT	1
AAGATGGAGC	1
AAGATGGCCT	1
AAGATTATAT	1
AAGATTCAGA	1
AAGATTCTAG	1
AAGATTCTGC	2
AAGATTGGTG	3
AAGATTGTTC	1
AAGATTTACC	1
AAGATTTCAG	1
AAGATTTTAG	1
AAGCAAACTA	1
AAGCAAATAT	3
AAGCAACAGA	1
AAGCAACAGT	1
AAGCAAGAAT	1
AAGCAAGATT	1
AAGCAAGGAA	1
AAGCAATAAA	1
AAGCAATCGA	1
AAGCACAAAA	5
AAGCACAAGG	1
AAGCACAAGT	1
AAGCACAATG	4
AAGCACAGGG	1
AAGCACCTTG	1
AAGCACGTGG	1
AAGCACTGTT	2
AAGCACTTCT	1
AAGCAGGACT	1
AAGCAGTGTT	1
AAGCATAAAA	4
AAGCATATGG	2
AAGCATCTCA	1
AAGCATTAAA	1
AAGCATTAGT	1
AAGCATTCAA	1
AAGCATTGGG	1
AAGCCAGAGA	1
AAGCCAGCCC	4
AAGCCAGGAC	5
AAGCCAGGGG	2
AAGCCAGTGG	1
AAGCCATTAA	1
AAGCCATTCA	1
AAGCCCAGGC	8
AAGCCCAGGG	1
AAGCCCCTGG	1
AAGCCCCTTC	2
AAGCCCTACA	1
AAGCCCTACG	1
AAGCCCTCAA	1
AAGCCCTTCC	1
AAGCCGGCGC	1
AAGCCTAAAA	2
AAGCCTGACG	1
AAGCCTGTAG	1
AAGCCTTAAA	5
AAGCCTTCAA	3
AAGCCTTGCT	9
AAGCGAGAAG	1
AAGCGCTCTC	1
AAGCGGCGCA	1
AAGCGGGACC	1
AAGCGTCTGC	1
AAGCTACCAA	1
AAGCTACCGA	2
AAGCTACGGA	1
AAGCTATATG	1
AAGCTATTAA	1
AAGCTCAGGT	1
AAGCTCAGTA	1
AAGCTCAGTT	5
AAGCTCCCTG	1
AAGCTCTCAA	1
AAGCTGAAGT	1
AAGCTGAGGT	34
AAGCTGAGTG	7
AAGCTGCAAA	1
AAGCTGCATC	1
AAGCTGCGTC	1
AAGCTGCTGG	2
AAGCTGCTTA	1
AAGCTGGAGG	4
AAGCTGGGGA	1
AAGCTGGTAG	1
AAGCTGTCTG	1
AAGCTGTGGT	1
AAGCTGTGTC	4
AAGCTGTTGT	5
AAGCTGTTTA	1
AAGCTTCTAA	1
AAGCTTCTCT	1
AAGCTTCTGT	1
AAGCTTGCTT	3
AAGCTTGTTT	1
AAGCTTTGAG	2
AAGCTTTGCT	1
AAGGAAAAAA	1
AAGGAAAGGC	6
AAGGAAATGG	1
AAGGAACTTG	12
AAGGAAGAAC	1
AAGGAAGAAT	3
AAGGAAGAGA	1
AAGGAAGATC	4
AAGGAAGATT	4
AAGGAAGCAA	2
AAGGAATCAG	1
AAGGAATCGG	2
AAGGAATGAA	2
AAGGACACAT	2
AAGGACAGTG	1
AAGGACCCCT	2
AAGGACTACA	2
AAGGAGACAC	1
AAGGAGAGCC	4
AAGGAGATGA	2
AAGGAGATGG	69
AAGGAGCAAG	3
AAGGAGCGAA	1
AAGGAGCTAG	1
AAGGAGCTGA	1
AAGGAGCTGG	4
AAGGAGCTTG	1
AAGGAGGCTG	1
AAGGAGGGGC	1
AAGGAGGGTA	2
AAGGAGGTGG	1
AAGGAGTCCC	1
AAGGAGTGGG	1
AAGGAGTTTG	13
AAGGATATTC	1
AAGGATGAAT	2
AAGGATGCGG	5
AAGGATGGTG	1
AAGGATGTAG	1
AAGGATTTTT	1
AAGGCAAAGC	6
AAGGCAAGTT	1
AAGGCAATTT	10
AAGGCACAGA	9
AAGGCAGAGA	5
AAGGCAGCCT	1
AAGGCAGGTA	1
AAGGCCACCG	1
AAGGCCACCT	2
AAGGCCATCT	2
AAGGCCCCTG	3
AAGGCCCTGT	1
AAGGCCTTGT	4
AAGGCGCAGT	1
AAGGCGTTTC	3
AAGGCTCTTT	1
AAGGCTTTCA	2
AAGGCTTTTT	1
AAGGGAGAGG	1
AAGGGAGCAC	2
AAGGGAGGAA	1
AAGGGAGGGT	1
AAGGGAGTTT	1
AAGGGATTCA	1
AAGGGATTTT	1
AAGGGCAAAA	3
AAGGGGAAGG	1
AAGGGGATAT	2
AAGGGGCCTT	4
AAGGGGGGGA	1
AAGGGGGGGG	1
AAGGGGTTGT	1
AAGGGTAACC	1
AAGGGTCGAG	1
AAGGGTGCAA	1
AAGGGTTTTT	1
AAGGTAAAAA	1
AAGGTAACTA	2
AAGGTAACTT	2
AAGGTAATGC	4
AAGGTAGAAC	1
AAGGTAGCAG	1
AAGGTATAAT	1
AAGGTCAAGA	1
AAGGTCAATC	1
AAGGTCACAG	1
AAGGTCAGTA	1
AAGGTCAGTT	1
AAGGTCGAGC	2
AAGGTCTATT	1
AAGGTCTGAG	2
AAGGTCTTTA	3
AAGGTGAAAA	3
AAGGTGAAGG	1
AAGGTGAAGT	1
AAGGTGCCTC	4
AAGGTGCTAT	1
AAGGTGGAGA	3
AAGGTGGAGG	86
AAGGTGGCCA	1
AAGGTGTACA	1
AAGGTGTGTC	1
AAGGTTGCCA	1
AAGGTTGGGC	1
AAGTAAAGGG	1
AAGTAACAAC	1
AAGTAACAAG	1
AAGTAACAAT	1
AAGTAACAGT	2
AAGTAAGTCT	6
AAGTACAGAT	1
AAGTACGAGG	3
AAGTAGAAGG	1
AAGTAGAGCA	2
AAGTAGCATT	1
AAGTAGCCTT	1
AAGTAGCTGG	1
AAGTAGGAAT	2
AAGTAGTTTG	1
AAGTATATGC	1
AAGTATCAAG	1
AAGTATCATT	1
AAGTATCGTG	1
AAGTATGTCT	1
AAGTATTCAT	1
AAGTATTGTG	12
AAGTCACAGA	2
AAGTCAGTGG	1
AAGTCATTCA	2
AAGTCATTTT	1
AAGTCCACCA	1
AAGTCCTAAA	1
AAGTCCTTCA	1
AAGTCTCACA	2
AAGTCTGTAA	1
AAGTCTGTAG	2
AAGTCTGTTG	1
AAGTCTTCCT	4
AAGTCTTCGA	1
AAGTCTTGTT	1
AAGTCTTTTC	1
AAGTGAAACA	4
AAGTGAAACC	1
AAGTGAAATG	1
AAGTGAACTA	1
AAGTGACGTG	1
AAGTGAGGAG	3
AAGTGATCAG	1
AAGTGATTCC	1
AAGTGATTCT	5
AAGTGCAGAC	1
AAGTGGAATA	3
AAGTGGATAA	1
AAGTGGATAG	3
AAGTGGCAAA	1
AAGTGGCAGT	2
AAGTGGGAGC	1
AAGTGGGTGC	4
AAGTGGGTGG	1
AAGTGGTGCA	1
AAGTGGTTCT	1
AAGTGGTTGA	2
AAGTGTAGAT	3
AAGTGTCAAA	1
AAGTGTGACG	1
AAGTGTGTTT	3
AAGTGTTAAA	1
AAGTGTTATA	1
AAGTTAAAAT	4
AAGTTAACGG	1
AAGTTAAGCA	1
AAGTTACTTC	1
AAGTTATTTA	1
AAGTTCAATA	1
AAGTTCCAGA	2
AAGTTCCCCG	1
AAGTTCTATC	1
AAGTTCTGCG	1
AAGTTGAAAG	2
AAGTTGAAGA	1
AAGTTGAGAC	1
AAGTTGATAT	1
AAGTTGATGC	1
AAGTTGATGT	1
AAGTTGATTT	3
AAGTTGCATC	1
AAGTTGCTAT	19
AAGTTGCTGA	1
AAGTTGCTGT	1
AAGTTGGGGA	1
AAGTTGGTGC	1
AAGTTGTCAA	1
AAGTTGTCAC	1
AAGTTGTGAA	11
AAGTTGTGTG	1
AAGTTGTTGC	1
AAGTTTAATA	1
AAGTTTATAG	3
AAGTTTATTC	1
AAGTTTCACA	1
AAGTTTCCAA	1
AAGTTTCCAG	1
AAGTTTGCCT	3
AAGTTTGTCA	1
AAGTTTGTGG	1
AAGTTTTAAG	1
AAGTTTTCTA	2
AAGTTTTTAG	2
AAGTTTTTTG	1
AATAAAAACT	2
AATAAAAAGT	3
AATAAAACTT	2
AATAAAAGAC	3
AATAAAAGCG	1
AATAAAAGGA	3
AATAAAAGTC	1
AATAAAAGTG	1
AATAAAATAG	1
AATAAAATCT	4
AATAAAATGG	1
AATAAAATTA	2
AATAAAATTT	2
AATAAACAAA	1
AATAAACCTT	1
AATAAACGTG	4
AATAAACTCT	1
AATAAACTTG	1
AATAAAGACT	1
AATAAAGCAA	5
AATAAAGCCA	3
AATAAAGCCT	3
AATAAAGCTA	1
AATAAAGGCT	4
AATAAAGGTG	17
AATAAAGTGC	1
AATAAAGTTG	11
AATAAATAAA	1
AATAAATCTG	1
AATAAATGAA	1
AATAAATGGA	6
AATAAATGTT	1
AATAAATTAA	1
AATAAATTCC	11
AATAAATTGC	6
AATAAATTTG	1
AATAAATTTT	1
AATAACAGAA	1
AATAAGCAGG	1
AATAAGCATC	1
AATAAGCCAA	1
AATAAGGCCC	1
AATAATACAT	2
AATAATATTT	1
AATAATCGGA	1
AATAATCTAC	1
AATAATGTTT	2
AATAATTCTT	1
AATACAAGTA	1
AATACACAAA	1
AATACACAGA	1
AATACACATC	3
AATACACCAA	2
AATACATAAG	1
AATACATCAA	19
AATACATTTC	2
AATACCATCT	1
AATACCATTT	1
AATACCCTTC	1
AATACCTCGC	1
AATACCTCGT	5
AATACTAAAT	1
AATACTATAT	1
AATACTCAGG	1
AATACTGAGA	1
AATACTGGTT	1
AATACTTAAA	1
AATACTTTTG	2
AATAGAAATT	3
AATAGATTAT	1
AATAGCCTGT	3
AATAGCTGAC	1
AATAGCTGAT	6
AATAGGAATG	1
AATAGGGGAA	3
AATAGGGTCA	1
AATAGGTCCA	78
AATAGTTGAG	1
AATATAAAAC	1
AATATACACA	1
AATATACACC	1
AATATACATA	1
AATATATCAC	2
AATATATCCA	3
AATATATCTC	1
AATATATTAA	2
AATATCACCT	2
AATATCACTC	1
AATATCCAGG	1
AATATCTCAA	1
AATATCTGAC	2
AATATGAACA	1
AATATGCTCA	5
AATATGCTTT	5
AATATGGAGG	1
AATATGGAGT	1
AATATGGATG	1
AATATGGGAA	1
AATATGGGGC	1
AATATGGGTG	5
AATATGGTAC	1
AATATGGTTT	1
AATATGTGGG	15
AATATTAAAA	2
AATATTATAA	1
AATATTATGC	1
AATATTCAAG	1
AATATTCAAT	1
AATATTCACA	1
AATATTCAGA	1
AATATTCATA	5
AATATTGAGA	7
AATATTGTAC	2
AATATTTACC	2
AATATTTATG	1
AATATTTCAA	1
AATATTTCAG	1
AATATTTCCA	2
AATATTTGTC	1
AATCAAACAC	2
AATCAAAGCA	1
AATCAACTTG	1
AATCAAGGTG	1
AATCAATAAA	1
AATCACCACA	2
AATCAGAATT	1
AATCAGTACT	1
AATCATAAGT	1
AATCATAATG	1
AATCATTCCC	1
AATCCAATGA	1
AATCCAGAAT	1
AATCCAGGAG	1
AATCCAGGGA	1
AATCCATTTT	1
AATCCCCATC	3
AATCCCCTCA	1
AATCCGCGAG	1
AATCCTCCCA	1
AATCCTGGGA	1
AATCCTGGGG	1
AATCCTGGTA	1
AATCCTGTGA	1
AATCCTGTGG	25
AATCCTGTTT	9
AATCCTTTGC	2
AATCGACACC	1
AATCGCTAAT	2
AATCGGAGCC	1
AATCGGTTAT	1
AATCGTAGTT	1
AATCGTCATT	1
AATCTATAGA	1
AATCTATCCT	1
AATCTGAACC	1
AATCTGCACA	2
AATCTGCGCC	4
AATCTGGTTG	1
AATCTGTCAG	3
AATCTTCAAT	1
AATCTTCACC	1
AATCTTGGAA	2
AATCTTGGGT	1
AATCTTTTTG	1
AATGAAAAAA	3
AATGAAAAGG	1
AATGAAAGGT	2
AATGAACAAA	1
AATGAACAAT	2
AATGAAGCTG	1
AATGAAGTTT	1
AATGAATAAA	7
AATGAATCCA	1
AATGAATCTG	1
AATGACCAGC	1
AATGACCATT	1
AATGACTATA	1
AATGACTGAA	2
AATGAGAAAA	1
AATGAGAACA	3
AATGAGACGA	1
AATGAGCAAC	1
AATGAGCAGC	1
AATGAGGAAA	2
AATGAGGACA	1
AATGATCCAC	1
AATGATGAAA	1
AATGATGTGA	2
AATGATGTTC	1
AATGCAAGAT	3
AATGCAAGCA	1
AATGCAGGCA	9
AATGCATCGT	1
AATGCCAATA	1
AATGCCCAAA	1
AATGCCTTCA	1
AATGCCTTGT	3
AATGCGCACA	1
AATGCGGCCG	1
AATGCGGGAA	5
AATGCGTGTA	1
AATGCTACAT	1
AATGCTCTGT	2
AATGCTGGAG	1
AATGCTGGCA	18
AATGCTGGCG	1
AATGCTGTCA	8
AATGCTGTGT	1
AATGCTTGAT	4
AATGCTTGGT	1
AATGCTTGTT	2
AATGCTTTGA	2
AATGCTTTGC	3
AATGCTTTGG	3
AATGCTTTGT	201
AATGCTTTTA	5
AATGGAAACA	1
AATGGAAGGT	2
AATGGAATGG	1
AATGGAGTAG	3
AATGGATCCA	1
AATGGATGAA	3
AATGGATTAC	3
AATGGATTAT	4
AATGGATTCC	5
AATGGCAAAG	3
AATGGCACTT	3
AATGGCAGAG	1
AATGGCATTG	2
AATGGCATTT	1
AATGGCCAAA	1
AATGGCTTTG	1
AATGGGAGCC	1
AATGGGGGTT	3
AATGGTGCGC	7
AATGGTGCTG	1
AATGGTTTGG	1
AATGTAACTG	1
AATGTAATCA	1
AATGTACCTG	1
AATGTAGTTT	4
AATGTATAAT	2
AATGTATTGG	1
AATGTATTGT	2
AATGTCACAA	1
AATGTCACTT	1
AATGTCAGCA	1
AATGTCATTG	1
AATGTCCAGT	2
AATGTCCCCT	1
AATGTCCGAA	2
AATGTGAAAT	1
AATGTGACTT	1
AATGTGAGTC	35
AATGTGATTT	1
AATGTGGCTG	1
AATGTGGTGA	2
AATGTTAAAT	1
AATGTTCAGA	13
AATGTTCCTC	1
AATGTTGTAC	1
AATGTTGTGC	1
AATGTTTAGT	1
AATGTTTCTA	1
AATGTTTGCG	1
AATGTTTTGT	2
AATGTTTTTA	2
AATTAAATAT	1
AATTAAATCT	1
AATTAAATGA	3
AATTAACAAA	1
AATTAAGCAT	1
AATTAAGCCT	1
AATTAATAAC	1
AATTAATACC	1
AATTAATGCC	1
AATTAATTAA	1
AATTAATTGT	1
AATTACCAAA	3
AATTACTGGA	2
AATTACTTCC	1
AATTAGAAGC	1
AATTAGCTTT	1
AATTAGTATA	1
AATTAGTGTT	1
AATTATAATC	1
AATTATACAG	3
AATTATACCT	4
AATTATATCC	1
AATTATCAGG	1
AATTATCCTT	1
AATTATCTTC	1
AATTATGACT	5
AATTCAAACT	1
AATTCAAAGC	1
AATTCAATAG	1
AATTCAATCA	1
AATTCAATTA	15
AATTCAATTC	1
AATTCACCGC	1
AATTCAGATT	1
AATTCAGGAT	1
AATTCAGTGA	8
AATTCATAGG	5
AATTCATCAA	1
AATTCCAACT	3
AATTCCACGC	2
AATTCCCATT	1
AATTCCCCTA	1
AATTCCCGTC	2
AATTCCCTTT	5
AATTCCTGAA	2
AATTCGTTTA	1
AATTCTGTAA	3
AATTCTTGAA	1
AATTGAAAAG	1
AATTGAAATA	1
AATTGACAGT	1
AATTGACTTA	1
AATTGAGGGA	1
AATTGAGTGA	1
AATTGCCACT	9
AATTGCGGCA	1
AATTGCTCTT	1
AATTGCTGGA	1
AATTGGAATA	1
AATTGGGAAA	1
AATTGGGAGG	1
AATTGGTGGA	1
AATTGTAGTT	7
AATTGTATGA	1
AATTGTCATC	1
AATTGTCCGT	2
AATTGTGCAT	1
AATTGTGGAG	1
AATTGTGTCT	1
AATTGTGTGA	3
AATTGTGTTC	1
AATTGTTGAG	5
AATTGTTTTA	1
AATTTAAAAA	2
AATTTAACTT	4
AATTTAATAA	1
AATTTACCAT	3
AATTTACTTC	1
AATTTATCTT	2
AATTTCATTA	1
AATTTCCAAA	1
AATTTCCAGC	3
AATTTCTATA	1
AATTTCTATT	4
AATTTCTTAG	2
AATTTGAATT	1
AATTTGCAAC	9
AATTTGCTTT	1
AATTTGGGTC	1
AATTTGGTGC	1
AATTTGTAAA	1
AATTTGTAGG	1
AATTTGTCAA	1
AATTTGTGAA	2
AATTTGTGTA	1
AATTTGTTAA	2
AATTTTAAAA	2
AATTTTATTT	11
AATTTTCAGA	2
AATTTTCATA	1
AATTTTCATT	1
AATTTTGAGG	1
AATTTTGGAA	1
AATTTTGTAC	1
AATTTTGTCG	1
AATTTTGTGA	4
AATTTTTAAA	1
AATTTTTAAC	1
AATTTTTCAA	1
AATTTTTTAA	2
AATTTTTTTT	1
ACAAAAACTA	3
ACAAAAAGCA	1
ACAAAAAGGC	2
ACAAAAAGGG	3
ACAAAAATAA	1
ACAAAAATCT	1
ACAAAACATT	2
ACAAAACCCT	2
ACAAAACCTC	1
ACAAAACCTG	1
ACAAAAGAAA	1
ACAAAAGACA	11
ACAAAAGCAT	2
ACAAAAGTGA	1
ACAAAATAAA	6
ACAAAATACT	1
ACAAAATATG	1
ACAAAATCAC	1
ACAAACACAG	1
ACAAACACCA	2
ACAAACACGA	1
ACAAACCATT	1
ACAAACCCCC	2
ACAAACCTTT	1
ACAAACTAGG	1
ACAAACTGTG	6
ACAAACTTAG	4
ACAAAGAAAA	3
ACAAAGCATT	41
ACAAAGGATA	1
ACAAAGGGCC	1
ACAAAGTAGG	1
ACAAAGTTGT	1
ACAAAGTTTA	1
ACAAATAACA	1
ACAAATATTT	2
ACAAATCCTT	2
ACAAATTATA	1
ACAAATTTAT	1
ACAACACCCC	1
ACAACACTAC	2
ACAACACTGC	2
ACAACAGACA	1
ACAACAGGAC	1
ACAACAGGCT	2
ACAACAGTGA	1
ACAACATAAA	1
ACAACCTCTG	1
ACAACGACCA	1
ACAACGAGTT	1
ACAACTAAAG	1
ACAACTACCA	1
ACAACTATAT	1
ACAACTCAAT	8
ACAACTCATA	1
ACAACTTTTA	2
ACAAGAATTG	3
ACAAGAGATA	1
ACAAGAGGAA	1
ACAAGATTAA	2
ACAAGCACCA	1
ACAAGCAGTC	1
ACAAGCCATT	1
ACAAGGGGCA	1
ACAAGGTGAT	1
ACAAGGTGCG	5
ACAAGTACCA	1
ACAAGTACCC	80
ACAAGTACTG	1
ACAATAAACA	1
ACAATAAAGG	1
ACAATAGCTA	3
ACAATATCGA	2
ACAATCAATG	1
ACAATGAAGC	1
ACAATGAATA	2
ACAATGGATG	1
ACAATGGTTC	3
ACAATGTCTT	1
ACAATGTTCC	1
ACAATTGCTA	1
ACACAAGTTT	1
ACACACATCC	1
ACACACCAAG	1
ACACACTCCA	1
ACACAGCAAG	11
ACACAGCTCT	3
ACACAGGAAA	2
ACACAGGAAC	1
ACACAGGCTT	2
ACACAGTGCC	1
ACACAGTGTG	1
ACACAGTTTA	1
ACACAGTTTT	4
ACACATATTA	7
ACACCACCCC	1
ACACCACGCC	1
ACACCAGGCC	1
ACACCATCGA	3
ACACCCACAC	1
ACACCCAGAA	2
ACACCCTCTA	1
ACACCGTTTG	1
ACACCTCCTG	1
ACACCTCTAA	3
ACACGCAAAG	1
ACACGCTGTG	1
ACACGGCCTG	1
ACACTAAGAC	2
ACACTACGGG	5
ACACTACGTG	1
ACACTCTAGC	1
ACACTCTGTG	1
ACACTCTTCC	1
ACACTGCACT	2
ACACTGCCAA	1
ACACTGTCAC	2
ACACTGTCGC	1
ACACTTCTTT	7
ACACTTGGCA	1
ACACTTTTTT	1
ACAGAATATA	2
ACAGAATATG	1
ACAGAATGCC	8
ACAGAATGGC	3
ACAGACACAA	3
ACAGACACCA	1
ACAGACCCTG	2
ACAGACTGAT	1
ACAGAGAAAA	2
ACAGAGACAA	1
ACAGAGACCT	1
ACAGAGCACA	2
ACAGAGTGAG	1
ACAGATAACA	1
ACAGATATCA	3
ACAGATGAGT	5
ACAGATGTAT	1
ACAGATGTTG	3
ACAGATTTAA	2
ACAGCAAAGT	1
ACAGCAAGTT	3
ACAGCAATAG	1
ACAGCAGCGT	1
ACAGCAGTAA	1
ACAGCATACT	2
ACAGCCAAAA	1
ACAGCCAGGA	1
ACAGCCCATT	1
ACAGCCTGCA	1
ACAGCCTTCT	1
ACAGCGTCTC	1
ACAGCGTCTG	2
ACAGCGTGCA	1
ACAGCTAATT	4
ACAGCTACAG	1
ACAGCTAGTT	1
ACAGCTCAAA	1
ACAGCTGTAT	1
ACAGCTTTGT	4
ACAGGAAACT	1
ACAGGAACAG	1
ACAGGAAGTA	1
ACAGGACCTA	1
ACAGGAGTTC	1
ACAGGCTACG	1
ACAGGGAGAG	1
ACAGGGGCCG	2
ACAGGGGCGG	1
ACAGGGGTTC	1
ACAGGGTGAC	15
ACAGGGTTTT	1
ACAGGTCCCT	1
ACAGGTGTTT	1
ACAGGTTGTT	1
ACAGGTTTTC	1
ACAGTAACTT	1
ACAGTAGAGA	1
ACAGTATGTT	1
ACAGTCTGAG	4
ACAGTCTGGG	1
ACAGTCTTGC	4
ACAGTGCAGA	1
ACAGTGCTGC	1
ACAGTGCTTA	1
ACAGTGCTTG	7
ACAGTGCTTT	1
ACAGTGGATT	2
ACAGTGGGGA	6
ACAGTGTCTA	1
ACAGTGTGAG	3
ACAGTGTTAA	2
ACAGTGTTCT	1
ACAGTTTCTC	1
ACATAAAGTT	1
ACATAAATAA	4
ACATAACAAG	3
ACATAACCTA	1
ACATAAGACA	2
ACATAAGATC	1
ACATACAACT	3
ACATACCAAG	1
ACATAGTTGT	1
ACATATACTT	1
ACATATCTAT	1
ACATATGTAG	1
ACATATGTTA	3
ACATATTGAG	2
ACATATTGCT	2
ACATCAAAAT	3
ACATCACTAA	1
ACATCAGACT	1
ACATCAGGAT	1
ACATCATAGT	1
ACATCATCGA	56
ACATCATCTC	2
ACATCCACAA	1
ACATCCACTC	1
ACATCCCAGA	5
ACATCCTCAC	1
ACATCGTAGG	3
ACATCGTATT	1
ACATCTACAA	1
ACATCTACAG	1
ACATCTGCCA	1
ACATCTGTAC	1
ACATTAAAAT	2
ACATTACAAG	1
ACATTAGGCA	1
ACATTAGTCA	2
ACATTATGCA	1
ACATTCAGAT	1
ACATTCCAAG	2
ACATTCCTCT	1
ACATTCTTGT	1
ACATTGGTTT	1
ACATTGTATT	1
ACATTTAAAT	1
ACATTTACAA	1
ACATTTATGC	1
ACATTTCAAT	5
ACATTTCATC	1
ACATTTCATT	4
ACATTTCTTA	1
ACATTTCTTG	1
ACATTTGAAT	1
ACATTTGCTG	1
ACATTTGTAA	1
ACATTTTGGA	1
ACATTTTGTT	1
ACATTTTTAA	3
ACCAAAAACC	46
ACCAAAACCC	1
ACCAAACTGG	1
ACCAAACTGT	1
ACCAAAGCCC	6
ACCAAATACA	1
ACCAAATATG	1
ACCAAATTTA	1
ACCAACACCC	1
ACCAACAGGA	1
ACCAACAGGT	1
ACCAACCAAT	1
ACCAACTGGG	1
ACCAACTGGT	3
ACCAAGCGAG	2
ACCAAGCGCT	1
ACCAAGGAGG	6
ACCAAGGCTC	1
ACCAAGGCTT	1
ACCAATGAAA	3
ACCAATTGGT	1
ACCACAAACA	1
ACCACAAGGG	1
ACCACAGCCT	1
ACCACCCTGT	1
ACCACCTACA	1
ACCACCTCCA	1
ACCACCTCCT	1
ACCACCTCGC	1
ACCACCTTCT	1
ACCACCTTTA	1
ACCACGGCAA	1
ACCACTGTCA	1
ACCACTGTGC	1
ACCAGAAGTC	1
ACCAGACTGT	1
ACCAGAGACA	1
ACCAGAGAGC	1
ACCAGATCGG	1
ACCAGCATAG	2
ACCAGCCACA	1
ACCAGCCCTC	1
ACCAGCGGCA	1
ACCAGCTCCC	1
ACCAGCTGTC	1
ACCAGGAATC	1
ACCAGGCCAC	1
ACCAGGGCTC	1
ACCAGGTAAG	1
ACCAGTAGAA	1
ACCATAATGT	5
ACCATCAAAA	1
ACCATCTGGA	1
ACCATTGGAA	1
ACCATTGGAT	10
ACCATTGTGT	3
ACCATTTATT	2
ACCCAAAACT	1
ACCCAATCCT	1
ACCCAATTTG	2
ACCCACACAT	3
ACCCACCATT	1
ACCCACCCCG	1
ACCCACCCCT	1
ACCCACCTGC	8
ACCCACGTCA	5
ACCCACTGTG	1
ACCCACTTGG	1
ACCCAGCCCT	1
ACCCATCGCC	3
ACCCATCTAG	2
ACCCCAGCAA	1
ACCCCAGGTT	1
ACCCCCATCT	1
ACCCCCCAGC	1
ACCCCCCCGC	3
ACCCCCCGCC	1
ACCCCCTTCC	1
ACCCCGTGCG	1
ACCCCTAACA	1
ACCCCTCTGC	1
ACCCCTTCCC	1
ACCCCTTTTT	1
ACCCGCAATG	1
ACCCGCCTGC	1
ACCCGCGAGG	1
ACCCGGGGAC	1
ACCCGGTTAA	1
ACCCGTAAGT	2
ACCCTAGGAT	1
ACCCTAGTAA	6
ACCCTCGTCC	1
ACCCTCTCAC	1
ACCCTCTCCC	2
ACCCTCTGTG	1
ACCCTGAATG	1
ACCCTGCCAA	5
ACCCTGCCAT	4
ACCCTGCCTA	1
ACCCTGCTCC	1
ACCCTGGGCA	3
ACCCTGTAGA	2
ACCCTGTGGC	1
ACCCTTCCCT	1
ACCCTTGAAC	5
ACCCTTGGCC	36
ACCCTTTAAC	5
ACCCTTTTAT	1
ACCCTTTTTT	4
ACCGAGCAGG	1
ACCGAGCCCC	1
ACCGCAATGC	1
ACCGCAGGAG	1
ACCGCCGGGC	1
ACCGCCGTGG	1
ACCGCTTCCA	1
ACCGCTTCCT	1
ACCGGATCAT	2
ACCGGCCTGA	1
ACCGGCGCCC	3
ACCGGGAGGT	9
ACCGGGCCCC	1
ACCGGGGGTA	1
ACCGGGGTGA	1
ACCGGGTCCA	1
ACCGGTATCC	1
ACCGGTCCGG	2
ACCGTATTCC	1
ACCGTCAGTG	1
ACCGTCGCCC	1
ACCGTTCTGT	6
ACCGTTTGCA	1
ACCTAAACCA	1
ACCTAACTTT	3
ACCTAATACT	1
ACCTACCAGA	1
ACCTACGACT	1
ACCTACGCGC	1
ACCTACGTTG	1
ACCTAGTTGT	1
ACCTATAAGT	2
ACCTCAATTA	4
ACCTCAGGAA	8
ACCTCATCAA	1
ACCTCATCGA	1
ACCTCCACCA	2
ACCTCCCACC	5
ACCTCCCCAG	2
ACCTCCGAGA	1
ACCTCCTACA	1
ACCTCGGGTC	1
ACCTCTAATC	1
ACCTCTCCCT	1
ACCTCTCTAA	3
ACCTCTTGTG	1
ACCTGAAACC	5
ACCTGAAGTT	1
ACCTGCACGT	1
ACCTGCCAAG	1
ACCTGCCACC	2
ACCTGCCCCT	1
ACCTGCCGAC	3
ACCTGCGTAC	1
ACCTGCTCAG	2
ACCTGCTGGT	1
ACCTGGATTC	1
ACCTGGCCCC	1
ACCTGGTAAT	1
ACCTGGTGTC	1
ACCTGTATCC	31
ACCTGTCACT	2
ACCTGTGACT	1
ACCTGTGTAA	1
ACCTGTTGCC	2
ACCTGTTTGG	1
ACCTTACCAA	1
ACCTTACCCT	13
ACCTTACCTA	1
ACCTTATCAA	1
ACCTTATTAA	1
ACCTTATTAG	1
ACCTTCAGGT	2
ACCTTCCAAA	1
ACCTTCTGTG	1
ACCTTCTGTT	1
ACCTTGATTG	1
ACCTTGCTGG	2
ACCTTGGGCA	4
ACCTTGGGCC	1
ACCTTGGTGA	1
ACCTTGTAAT	11
ACCTTGTGAA	1
ACCTTGTGAT	1
ACCTTGTGTT	2
ACCTTTACTG	3
ACCTTTGCGA	1
ACCTTTGCGT	1
ACCTTTGGCC	1
ACCTTTTAGT	1
ACCTTTTCAA	2
ACGAAACCCG	1
ACGAAACCCT	1
ACGAACTGTG	1
ACGAAGAAAA	1
ACGACAAAGC	3
[truncated: 15,315 more rows]
