# Supplementary material for: An interactive tool for visualization of relationships between gene expression profiles
Source: BMC Bioinformatics. 2006 Apr 6;7:193. doi: 10.1186/1471-2105-7-193 (PMC1456991; doi:10.1186/1471-2105-7-193)
Supplement: Additional File 1 — contains the compiled Java executable, documentation and the source code for TreeBuilder3D. Example data sets are also included for the testing purposes. [file 1471-2105-7-193-S1.zip › datasets/GEO_brain/GSM14792]

>TOTAL	59498
>DESCRIPTION	medulloblastoma
AAAAAAAAAA	40
AAAAAAAAAG	1
AAAAAAAACA	1
AAAAAAAATG	1
AAAAAAACAG	1
AAAAAAATAA	1
AAAAAAATCA	3
AAAAAAATGA	1
AAAAAACAGA	1
AAAAAACAGC	6
AAAAAACATT	1
AAAAAACCCT	1
AAAAAACTCC	3
AAAAAACTTA	1
AAAAAAGACT	2
AAAAAATAAA	1
AAAAAATAGA	2
AAAAAATAGC	1
AAAAAATCAG	1
AAAAAATCCA	1
AAAAAATCGA	3
AAAAAATCGG	1
AAAAAATGCT	1
AAAAAATTAG	2
AAAAAATTCG	1
AAAAAATTTA	1
AAAAACAAAA	1
AAAAACAAAT	1
AAAAACAACT	1
AAAAACACAA	1
AAAAACACTT	1
AAAAACAGCA	1
AAAAACAGCT	1
AAAAACATCA	1
AAAAACCATA	7
AAAAACCTTA	1
AAAAACTCTT	1
AAAAACTTAG	1
AAAAAGAAAA	2
AAAAAGAAAT	2
AAAAAGAAGA	1
AAAAAGAATA	1
AAAAAGAGCT	2
AAAAAGAGTG	3
AAAAAGATAA	3
AAAAAGATGC	1
AAAAAGATGT	1
AAAAAGCAAG	1
AAAAAGCAGA	17
AAAAAGCTGC	1
AAAAAGGAAC	1
AAAAAGGAAG	1
AAAAAGGAAT	1
AAAAAGGCTC	1
AAAAAGGCTT	1
AAAAAGGTGG	2
AAAAAGTATG	1
AAAAAGTGTG	1
AAAAAGTTTT	1
AAAAATAAAA	1
AAAAATAAAG	4
AAAAATAAAT	2
AAAAATAAGA	1
AAAAATACAC	1
AAAAATACAG	1
AAAAATAGCA	1
AAAAATAGTA	1
AAAAATATCT	1
AAAAATATGA	1
AAAAATCACT	1
AAAAATCCAT	1
AAAAATCTGA	2
AAAAATCTTA	1
AAAAATGAAT	1
AAAAATGATC	1
AAAAATGATG	1
AAAAATGGTG	1
AAAAATGGTT	2
AAAAATGTCT	1
AAAAATGTGA	1
AAAAATTATC	1
AAAAATTATG	1
AAAAATTCAA	1
AAAAATTCAT	3
AAAAATTCTA	4
AAAAATTGAT	1
AAAAATTGGA	2
AAAAATTGGG	2
AAAAATTTTA	1
AAAACAAAAC	1
AAAACAAAAT	2
AAAACAAAGA	1
AAAACAAATG	1
AAAACAACAA	1
AAAACAACAT	1
AAAACAAGAC	2
AAAACAAGCC	1
AAAACAAGGA	1
AAAACAAGTG	3
AAAACAATAG	1
AAAACAATGA	1
AAAACAATGT	1
AAAACAATTA	1
AAAACACAAA	1
AAAACACCAT	1
AAAACAGAAA	2
AAAACAGAAC	1
AAAACAGACT	3
AAAACAGATT	1
AAAACAGCAA	2
AAAACAGCTC	1
AAAACAGCTG	1
AAAACATACT	1
AAAACATCTC	1
AAAACATTAT	4
AAAACATTCC	1
AAAACATTCT	72
AAAACATTGG	2
AAAACCAAGG	5
AAAACCACAG	1
AAAACCAGAA	1
AAAACCATTC	1
AAAACCTAGA	2
AAAACCTAGT	1
AAAACCTGTA	2
AAAACCTTAT	1
AAAACCTTTT	1
AAAACGGTAT	1
AAAACTAAGG	1
AAAACTATTG	1
AAAACTCAAG	1
AAAACTCAGT	2
AAAACTCATT	1
AAAACTCCAC	1
AAAACTCCCA	1
AAAACTCGCT	2
AAAACTGAAA	5
AAAACTGAAT	1
AAAACTGCAC	1
AAAACTGCTT	1
AAAACTGGCA	1
AAAACTGGCC	1
AAAACTGGTT	1
AAAACTGTAA	2
AAAACTGTGG	1
AAAACTGTTA	1
AAAACTGTTT	1
AAAACTTAGA	1
AAAACTTAGC	1
AAAACTTCTT	1
AAAACTTGGG	1
AAAACTTTAA	1
AAAACTTTTA	1
AAAACTTTTG	2
AAAACTTTTT	1
AAAAGAAAAA	2
AAAAGAAACT	9
AAAAGAAAGG	1
AAAAGAACTT	1
AAAAGAAGCC	1
AAAAGAAGTT	1
AAAAGAATGG	2
AAAAGAATTG	1
AAAAGACAAA	1
AAAAGACTGG	1
AAAAGAGCAG	3
AAAAGAGCGC	1
AAAAGAGGCT	1
AAAAGAGGTA	1
AAAAGATACC	1
AAAAGATACT	2
AAAAGATATC	1
AAAAGATATT	1
AAAAGATCAT	1
AAAAGATGCA	1
AAAAGATGTT	1
AAAAGCAACC	1
AAAAGCAACT	1
AAAAGCAAGC	1
AAAAGCAATA	1
AAAAGCAGAT	2
AAAAGCAGGA	3
AAAAGCAGTG	2
AAAAGCCATT	1
AAAAGCCCAC	1
AAAAGCCTCT	1
AAAAGCCTTC	1
AAAAGCCTTT	1
AAAAGCTGCT	1
AAAAGCTGTA	1
AAAAGGAATA	1
AAAAGGAATC	1
AAAAGGACAG	1
AAAAGGACGT	2
AAAAGGAGAC	1
AAAAGGAGAT	1
AAAAGGATAA	1
AAAAGGCACT	1
AAAAGGCAGC	1
AAAAGGCTGA	1
AAAAGGGAAA	1
AAAAGGGCAC	1
AAAAGGGCCG	1
AAAAGGGGCT	4
AAAAGGTACG	1
AAAAGGTCAA	2
AAAAGGTGCT	1
AAAAGGTGGA	1
AAAAGGTTTC	1
AAAAGTACTT	1
AAAAGTAGCC	1
AAAAGTCATA	1
AAAAGTCCCT	1
AAAAGTCTTT	1
AAAAGTGGGA	1
AAAAGTTAGG	1
AAAAGTTATT	1
AAAAGTTCAC	1
AAAAGTTTAT	1
AAAATAAAAA	2
AAAATAAACC	1
AAAATAAAGC	1
AAAATAAATT	2
AAAATAACAT	1
AAAATAACCA	1
AAAATAAGAA	2
AAAATAAGCT	1
AAAATAATGA	1
AAAATACAGT	1
AAAATACATT	1
AAAATACCAC	1
AAAATAGAAA	1
AAAATAGCTT	1
AAAATATGCT	1
AAAATATTAC	3
AAAATATTGA	4
AAAATATTTT	1
AAAATCACAA	1
AAAATCACTT	1
AAAATCAGAG	1
AAAATCAGCT	3
AAAATCAGGT	1
AAAATCCAAC	1
AAAATCCAAT	1
AAAATCCACC	1
AAAATCCACT	2
AAAATCCCAT	1
AAAATCGCTT	1
AAAATCGTTT	1
AAAATCTAAA	1
AAAATCTCCT	1
AAAATCTGTA	1
AAAATCTTTA	1
AAAATGAAAA	2
AAAATGAAGA	3
AAAATGACAA	1
AAAATGACCC	1
AAAATGACTG	1
AAAATGACTT	4
AAAATGAGCC	1
AAAATGAGTC	10
AAAATGATAC	1
AAAATGATAT	1
AAAATGCACA	1
AAAATGCCAA	2
AAAATGCTGG	1
AAAATGCTGT	2
AAAATGCTTG	1
AAAATGCTTT	1
AAAATGGAAA	2
AAAATGGAGT	17
AAAATGGCAT	1
AAAATGGGTC	1
AAAATGTACT	6
AAAATGTATC	2
AAAATGTATG	3
AAAATGTGGA	5
AAAATGTGGT	1
AAAATGTGTC	1
AAAATGTTCT	1
AAAATTAAAC	1
AAAATTAGTG	1
AAAATTATCT	2
AAAATTATGA	1
AAAATTCATA	1
AAAATTCGGT	1
AAAATTCTAC	1
AAAATTCTGG	1
AAAATTCTTA	1
AAAATTCTTG	1
AAAATTGACG	2
AAAATTGGGG	1
AAAATTGTTC	1
AAAATTTACC	1
AAAATTTAGA	1
AAAATTTAGG	1
AAAATTTCAT	5
AAAATTTGTT	2
AAACAAAAAG	2
AAACAAAAGA	1
AAACAAAAGC	1
AAACAAAATA	1
AAACAAACTG	1
AAACAAATGA	2
AAACAACAAC	1
AAACAACTCC	3
AAACAAGAAA	7
AAACAAGTAA	1
AAACAAGTTT	1
AAACAATATT	2
AAACAATCTG	1
AAACACAAAG	1
AAACACATTA	2
AAACACCAAA	1
AAACACCAAC	2
AAACACCTTT	1
AAACACGACA	1
AAACACGAGG	1
AAACACTCTT	3
AAACACTTAG	1
AAACAGAAAA	6
AAACAGAAAC	1
AAACAGAAGC	1
AAACAGACCA	1
AAACAGAGCT	1
AAACAGCAGA	1
AAACAGCAGC	1
AAACAGCTGA	1
AAACAGTAGT	4
AAACAGTGTA	1
AAACAGTTCA	1
AAACAGTTCC	1
AAACATAAAT	1
AAACATAAGC	1
AAACATACAC	1
AAACATAGAG	1
AAACATATAG	1
AAACATCCTA	6
AAACATTAAA	1
AAACATTAAG	1
AAACATTACC	1
AAACATTAGC	5
AAACATTATA	1
AAACATTCTA	1
AAACATTCTC	2
AAACATTGGG	2
AAACATTTCT	1
AAACATTTGA	2
AAACATTTGC	1
AAACATTTGG	1
AAACATTTGT	1
AAACATTTTC	1
AAACCAAAAG	1
AAACCAAACA	6
AAACCAACAT	1
AAACCAATCA	1
AAACCACTGC	1
AAACCACTTT	1
AAACCAGAAC	1
AAACCAGAGG	2
AAACCAGGAG	1
AAACCAGTCG	2
AAACCAGTGG	1
AAACCATAAT	2
AAACCATACC	1
AAACCATACT	1
AAACCATAGG	1
AAACCATTCT	1
AAACCATTTG	1
AAACCCAAGC	3
AAACCCCACT	1
AAACCCGAAG	6
AAACCCGGAA	1
AAACCCTTTG	1
AAACCGAAGA	1
AAACCGAGGC	1
AAACCGATTG	1
AAACCGCTGC	1
AAACCGGACC	1
AAACCGTGAC	1
AAACCGTTGA	1
AAACCTAAAA	1
AAACCTCAGG	1
AAACCTCCAA	1
AAACCTCTCA	5
AAACCTCTTC	1
AAACCTGAAA	1
AAACCTGAGA	3
AAACCTGCTG	1
AAACCTGGGA	5
AAACCTTCTG	1
AAACCTTTGC	6
AAACGAAGTT	1
AAACGAGGTT	1
AAACGATACA	2
AAACGATTCA	1
AAACGGTTAG	1
AAACGGTTTA	1
AAACGTCCAG	1
AAACGTTAGC	1
AAACGTTTAA	1
AAACGTTTAG	1
AAACTAAAAC	2
AAACTAAACT	1
AAACTACAAG	1
AAACTACAGG	1
AAACTACTGA	1
AAACTAGAAA	2
AAACTAGAAT	3
AAACTAGCTA	1
AAACTAGGAG	1
AAACTAGGGT	1
AAACTAGTTG	1
AAACTATAAA	1
AAACTATACA	1
AAACTATGCA	2
AAACTATTAC	1
AAACTATTTT	1
AAACTCAAAA	2
AAACTCAAAC	1
AAACTCACGC	1
AAACTCATAC	1
AAACTCCACT	2
AAACTCCGTC	1
AAACTCCTAC	1
AAACTCGAGC	1
AAACTCTAGT	1
AAACTCTATA	1
AAACTCTGTG	1
AAACTGAAAA	1
AAACTGAATT	1
AAACTGACAG	2
AAACTGAGGC	1
AAACTGAGTA	1
AAACTGATCG	1
AAACTGATTG	2
AAACTGCAAT	1
AAACTGGACA	3
AAACTGGTAT	1
AAACTGGTGA	1
AAACTGTAGT	1
AAACTGTATA	2
AAACTGTCAA	1
AAACTGTCCT	1
AAACTGTGGT	11
AAACTGTTCA	2
AAACTGTTGG	1
AAACTGTTTG	1
AAACTTAAAA	1
AAACTTACCT	2
AAACTTACTT	1
AAACTTAGGA	1
AAACTTAGTG	1
AAACTTATGA	1
AAACTTCAAA	1
AAACTTGAAA	2
AAACTTGCTG	1
AAACTTGTGG	2
AAACTTTCAA	4
AAACTTTCTC	1
AAACTTTGGT	2
AAAGAAAAAA	1
AAAGAAAAAG	5
AAAGAAAAGT	1
AAAGAAAATG	1
AAAGAAACTA	1
AAAGAAAGAG	1
AAAGAAAGCC	2
AAAGAAAGTG	3
AAAGAAATCT	3
AAAGAAATGT	2
AAAGAAATTT	2
AAAGAACAAA	1
AAAGAACAAC	1
AAAGAACAAT	1
AAAGAACACC	1
AAAGAACATA	4
AAAGAACGTG	2
AAAGAAGACC	1
AAAGAAGATG	1
AAAGAAGCCA	3
AAAGAAGCCT	1
AAAGAAGCTC	1
AAAGAAGTGG	1
AAAGAAGTGT	1
AAAGAAGTTC	5
AAAGAATACA	1
AAAGAATATG	1
AAAGAATATT	1
AAAGAATCAA	1
AAAGACAATA	1
AAAGACACAC	1
AAAGACAGAT	4
AAAGACCAGC	1
AAAGACCCAG	1
AAAGACCTAC	2
AAAGACTAGG	1
AAAGACTCAC	1
AAAGACTCAT	1
AAAGACTGTT	1
AAAGACTTAA	1
AAAGAGAAAG	1
AAAGAGAAGA	3
AAAGAGAAGT	1
AAAGAGACCT	1
AAAGAGAGAG	1
AAAGAGATGA	1
AAAGAGATGT	1
AAAGAGCACG	2
AAAGAGCAGG	1
AAAGAGGAAA	1
AAAGAGGAAG	1
AAAGAGGCAA	1
AAAGAGTCCA	1
AAAGAGTGGC	1
AAAGAGTTAC	2
AAAGATAAAG	2
AAAGATACAA	1
AAAGATAGAG	1
AAAGATAGCT	1
AAAGATATAA	1
AAAGATATCC	1
AAAGATATTT	2
AAAGATCAAG	1
AAAGATGATG	3
AAAGATGCAA	1
AAAGATGCTC	1
AAAGATGGAA	1
AAAGATGGCG	1
AAAGATGTAA	1
AAAGATGTTT	3
AAAGATTGGA	2
AAAGATTGGC	1
AAAGATTTGA	1
AAAGATTTGG	1
AAAGATTTTG	8
AAAGCAAACA	1
AAAGCAAACC	10
AAAGCAACTG	5
AAAGCAAGTG	1
AAAGCAATAA	1
AAAGCAATAC	1
AAAGCAATCA	10
AAAGCACAAA	2
AAAGCAGAAA	1
AAAGCAGCAC	13
AAAGCAGCCA	1
AAAGCAGCTT	1
AAAGCAGGAT	1
AAAGCAGTCA	1
AAAGCATCAA	1
AAAGCATTAG	1
AAAGCATTTG	1
AAAGCATTTT	8
AAAGCCACCT	1
AAAGCCAGCT	6
AAAGCCATAA	1
AAAGCCCAGG	1
AAAGCCCAGT	1
AAAGCCCTAG	1
AAAGCCGAAG	1
AAAGCCGTGC	1
AAAGCCTGTG	1
AAAGCCTGTT	1
AAAGCGGCTA	1
AAAGCGTAAA	3
AAAGCGTAAG	1
AAAGCTACTA	2
AAAGCTCATT	1
AAAGCTGAAT	1
AAAGCTGACA	3
AAAGCTGAGA	1
AAAGCTGGCT	2
AAAGCTTACA	3
AAAGCTTAGG	1
AAAGCTTGGG	1
AAAGGAAAAT	2
AAAGGAAACG	7
AAAGGAAAGT	36
AAAGGAAATA	1
AAAGGAAATT	1
AAAGGAAGAG	4
AAAGGAAGTC	1
AAAGGAATGC	1
AAAGGAATGG	1
AAAGGACAAA	1
AAAGGACAAG	8
AAAGGACAGA	1
AAAGGACAGT	1
AAAGGACGCG	1
AAAGGAGAAG	3
AAAGGAGAGG	1
AAAGGAGCTG	1
AAAGGAGTCA	1
AAAGGATAAT	1
AAAGGATCAA	1
AAAGGATCCT	1
AAAGGATGTT	1
AAAGGATTGC	2
AAAGGCACTG	2
AAAGGCATTA	1
AAAGGCATTC	1
AAAGGCATTG	1
AAAGGCTAGT	1
AAAGGCTTTT	1
AAAGGGAAAA	1
AAAGGGAAAG	1
AAAGGGAATG	11
AAAGGGGGCA	1
AAAGGGTCAC	8
AAAGGGTGAT	1
AAAGGTCACT	1
AAAGGTTAAA	2
AAAGGTTACA	1
AAAGGTTATG	1
AAAGGTTGCA	1
AAAGGTTTGT	2
AAAGTAACAT	7
AAAGTAATAA	1
AAAGTAATTT	1
AAAGTACAAA	1
AAAGTAGAGG	1
AAAGTAGATA	2
AAAGTAGATG	1
AAAGTAGTAG	1
AAAGTATGTG	1
AAAGTCAAGG	1
AAAGTCAATT	1
AAAGTCAGAA	12
AAAGTCATTG	1
AAAGTCCTAC	1
AAAGTCCTTT	1
AAAGTCTAGA	2
AAAGTCTCAG	1
AAAGTGAAAA	1
AAAGTGAAGA	11
AAAGTGAGAT	2
AAAGTGAGGG	1
AAAGTGAGTC	1
AAAGTGCCAA	1
AAAGTGCTGT	1
AAAGTGGAAA	4
AAAGTGGACA	1
AAAGTGGACC	8
AAAGTGGACT	2
AAAGTGGGTG	1
AAAGTGGTAA	2
AAAGTGTAGG	1
AAAGTGTATT	2
AAAGTGTGAT	1
AAAGTGTTAC	1
AAAGTGTTTT	1
AAAGTTAAAA	2
AAAGTTAAGC	1
AAAGTTAATA	1
AAAGTTACTT	1
AAAGTTATCC	1
AAAGTTCAGG	1
AAAGTTCTCA	3
AAAGTTGCCC	1
AAAGTTTAAT	1
AAAGTTTAGT	1
AAAGTTTATA	6
AAAGTTTGCA	1
AAAGTTTGGC	1
AAAGTTTTCT	1
AAAGTTTTGC	1
AAATAAAAAG	1
AAATAAAAGC	4
AAATAAAGGA	1
AAATAAAGTC	1
AAATAAAGTT	2
AAATAACAAA	1
AAATAACTAC	2
AAATAAGAAG	1
AAATAAGCAA	1
AAATAAGGAC	1
AAATAAGGCA	1
AAATAATATA	1
AAATAATGAA	1
AAATAATGAT	1
AAATAATGGG	1
AAATAATGTG	1
AAATAATTGT	1
AAATAATTTA	1
AAATACAAGT	1
AAATACAATG	1
AAATACAATT	1
AAATACAGAC	3
AAATACAGCA	2
AAATACCACT	1
AAATACTGCC	1
AAATACTGTT	1
AAATACTTCA	6
AAATACTTGA	1
AAATAGAGGA	3
AAATAGATCC	8
AAATAGCAGA	1
AAATAGCTAA	2
AAATAGGATG	1
AAATAGGCAC	1
AAATAGGGAA	1
AAATAGGGCA	1
AAATAGGTCC	1
AAATAGGTGA	1
AAATAGGTTT	5
AAATAGTAAG	1
AAATAGTGAT	1
AAATAGTGTG	1
AAATAGTTCT	1
AAATATAAAC	1
AAATATAAGT	1
AAATATACTG	1
AAATATAGTG	3
AAATATAGTT	2
AAATATATCA	1
AAATATCACT	1
AAATATCCAT	1
AAATATCTAA	1
AAATATCTTT	1
AAATATGACA	1
AAATATGAGC	2
AAATATGCCA	1
AAATATGGCA	1
AAATATGTGT	3
AAATATGTTG	1
AAATATGTTT	3
AAATATTCAT	1
AAATATTCTC	1
AAATATTGAT	4
AAATATTTCA	1
AAATATTTGC	1
AAATATTTGG	1
AAATCAAGAG	1
AAATCAAGTC	1
AAATCAATCA	10
AAATCAATTC	2
AAATCACCGA	1
AAATCACCGT	2
AAATCAGAAA	1
AAATCAGTAT	1
AAATCAGTTA	1
AAATCATAAC	1
AAATCATAAG	1
AAATCATAGT	2
AAATCATCTT	22
AAATCCACTT	1
AAATCCATCT	1
AAATCCCTAG	1
AAATCCTAGA	2
AAATCCTTTT	1
AAATCGATGA	1
AAATCGATTC	2
AAATCGCTTC	2
AAATCGTGAA	3
AAATCGTTTT	1
AAATCTCCAG	1
AAATCTCTAC	2
AAATCTCTGG	1
AAATCTGCTT	1
AAATCTGGCA	2
AAATCTTCTT	1
AAATCTTGGT	2
AAATCTTGTG	1
AAATCTTTAG	2
AAATCTTTGC	1
AAATCTTTTT	1
AAATGAAAAT	8
AAATGAAAGT	1
AAATGAAATA	1
AAATGAACGT	1
AAATGAACTC	1
AAATGAACTG	1
AAATGAAGGC	1
AAATGAAGGT	1
AAATGAAGTG	1
AAATGAATAA	1
AAATGAATGC	1
AAATGAATGG	1
AAATGAATTT	1
AAATGACAAT	1
AAATGACTTA	1
AAATGACTTC	1
AAATGAGCAG	1
AAATGAGGAG	2
AAATGAGGAT	1
AAATGAGGCG	1
AAATGAGGGA	1
AAATGAGTCA	1
AAATGATACA	8
AAATGATGCT	1
AAATGATGTC	3
AAATGATTGA	2
AAATGCACAC	5
AAATGCACAG	1
AAATGCAGGT	1
AAATGCAGTA	1
AAATGCATTT	1
AAATGCCAAA	1
AAATGCCACA	43
AAATGCCCCA	1
AAATGCCTGT	1
AAATGCTAGC	3
AAATGCTGTA	1
AAATGCTTCT	5
AAATGCTTGA	1
AAATGCTTGG	9
AAATGGAAAG	3
AAATGGAAGT	5
AAATGGAATA	1
AAATGGAATG	1
AAATGGACAA	1
AAATGGATAC	4
AAATGGCAGG	1
AAATGGCATA	1
AAATGGCCAA	1
AAATGGGGAG	1
AAATGGGTGG	2
AAATGGTAAT	1
AAATGGTAGT	1
AAATGGTTAA	2
AAATGGTTCT	3
AAATGTAAAA	1
AAATGTAACA	3
AAATGTAAGA	1
AAATGTAAGT	1
AAATGTAATA	1
AAATGTACAG	6
AAATGTATAG	1
AAATGTATAT	1
AAATGTCACC	1
AAATGTCAGA	1
AAATGTCCAG	1
AAATGTGACC	1
AAATGTGTAA	6
AAATGTGTAC	1
AAATGTGTAG	1
AAATGTGTCT	1
AAATGTGTGC	1
AAATGTGTTC	1
AAATGTTAAC	1
AAATGTTCTA	1
AAATGTTTTT	1
AAATTAAAAC	1
AAATTAAAAT	1
AAATTAAACA	1
AAATTAAAGT	1
AAATTAAATC	1
AAATTAAATT	1
AAATTAATAA	2
AAATTAATAC	2
AAATTAATTG	1
AAATTAATTT	1
AAATTACATA	1
AAATTACCAA	1
AAATTACCCG	1
AAATTACCTA	1
AAATTACTGT	2
AAATTACTTC	1
AAATTAGGAA	1
AAATTAGTAT	3
AAATTATATG	2
AAATTATCTG	1
AAATTATGGT	1
AAATTATTTC	1
AAATTCAAAT	1
AAATTCACAT	1
AAATTCAGGG	1
AAATTCAGTA	1
AAATTCATTT	1
AAATTCCTAA	1
AAATTCGTCA	1
AAATTCGTTC	1
AAATTCTAGA	1
AAATTCTATT	2
AAATTCTCCC	1
AAATTCTCTT	1
AAATTCTGCA	1
AAATTCTGGT	1
AAATTCTGTT	4
AAATTCTTTC	2
AAATTGAAGA	1
AAATTGAAGT	1
AAATTGAGAT	1
AAATTGAGTA	1
AAATTGAGTC	1
AAATTGATCG	1
AAATTGCACC	1
AAATTGCACG	1
AAATTGCCTC	2
AAATTGCTTA	4
AAATTGCTTT	1
AAATTGGAGC	1
AAATTGTCTA	1
AAATTGTCTT	3
AAATTGTTCC	4
AAATTGTTCT	1
AAATTGTTGT	6
AAATTGTTTT	1
AAATTTACCA	1
AAATTTAGGA	2
AAATTTATAG	1
AAATTTCAAG	4
AAATTTCACA	1
AAATTTCCCA	1
AAATTTCCTA	1
AAATTTCTCA	4
AAATTTGAAC	1
AAATTTTAAA	1
AAATTTTATG	2
AAATTTTGGT	3
AACAAAAAAT	1
AACAAAAAGT	1
AACAAAGCCT	1
AACAAATATT	1
AACAAATCCT	2
AACAAATGTT	1
AACAACAACA	2
AACAACAGAA	1
AACAACAGTG	3
AACAACAGTT	2
AACAACCCCG	1
AACAAGAAAT	2
AACAAGAGCC	1
AACAAGAGGT	1
AACAAGAGTC	1
AACAAGCCAA	1
AACAAGGAGT	1
AACAAGGTAG	1
AACAAGTAGT	1
AACAAGTCAT	1
AACAAGTCTT	8
AACAATAATG	1
AACAATATCT	2
AACAATGCTG	1
AACAATGTCA	4
AACACAAAAT	1
AACACAAACA	1
AACACAACCA	1
AACACAATCA	6
AACACACAGA	1
AACACACCAA	1
AACACAGCCT	1
AACACAGCTC	1
AACACAGTGC	1
AACACATCAG	3
AACACCATCT	1
AACACCCTAG	1
AACACCCTTA	2
AACACCTTTA	1
AACACGAATG	1
AACACGACAG	1
AACACGCCAA	2
AACACTATCA	1
AACACTCCAC	1
AACACTCGCC	1
AACACTGGCT	2
AACACTTCCC	1
AACACTTCTC	1
AACACTTTAT	1
AACAGAAATA	2
AACAGAACAG	1
AACAGAAGCA	31
AACAGAAGCC	1
AACAGAAGCT	1
AACAGAATAT	1
AACAGACATA	1
AACAGACATC	1
AACAGACGTT	1
AACAGAGAAT	15
AACAGAGAGG	1
AACAGAGGTG	1
AACAGAGTCT	1
AACAGAGTGT	1
AACAGAGTTG	3
AACAGATATT	10
AACAGATGAC	1
AACAGATGAT	1
AACAGCAGCT	1
AACAGCAGGT	1
AACAGCATAA	1
AACAGCCACT	1
AACAGCCAGC	1
AACAGCTAAG	1
AACAGCTCTT	3
AACAGCTGGA	1
AACAGCTTAA	1
AACAGCTTGA	1
AACAGCTTTC	1
AACAGGAAAG	2
AACAGGAATA	4
AACAGGCCTA	1
AACAGGGAGG	1
AACAGGTGGA	1
AACAGGTGGT	1
AACAGTACTG	1
AACAGTAGAC	1
AACAGTAGAG	1
AACAGTCAAG	1
AACAGTCATT	2
AACAGTGATT	1
AACAGTTTAG	1
AACAGTTTTC	1
AACATAAAAT	1
AACATAAACA	3
AACATAAATA	1
AACATAAATT	6
AACATAAGGG	1
AACATACGCA	1
AACATAGGCT	1
AACATATACA	2
AACATATTTT	2
AACATCAAAC	1
AACATCAAAG	1
AACATCAATA	3
AACATCAATG	1
AACATCAGCT	1
AACATCCTGA	1
AACATCGTCA	1
AACATCTACA	1
AACATCTTTA	1
AACATTAATT	1
AACATTAGGT	1
AACATTCAAA	1
AACATTCAGA	1
AACATTCCAC	1
AACATTCCTT	5
AACATTGAAT	3
AACATTGCAG	1
AACATTGGCT	4
AACATTGTAA	3
AACATTGTGC	2
AACATTTATT	2
AACATTTCAA	1
AACATTTGAA	1
AACATTTTAT	1
AACATTTTCA	1
AACATTTTGA	2
AACCAAAATC	1
AACCAAACAA	1
AACCAAAGGA	4
AACCAAATCA	1
AACCAAATGA	1
AACCAACCAG	2
AACCAAGAAG	1
AACCAAGAGG	1
AACCAAGTGA	1
AACCACAGCG	1
AACCACAGGT	1
AACCACATAC	2
AACCACCACA	2
AACCACCACG	1
AACCACCCAG	1
AACCACCGCG	1
AACCACCTGA	1
AACCACGCGT	1
AACCACGGTG	1
AACCACTGTA	1
AACCACTGTG	1
AACCACTTCT	1
AACCACTTTG	1
AACCAGAAAA	2
AACCAGAATG	1
AACCAGAGGT	4
AACCAGAGTT	1
AACCAGGAAA	2
AACCAGGGCC	3
AACCAGTCTG	1
AACCAGTTTG	1
AACCATAGAT	1
AACCATAGCA	1
AACCATCTGA	8
AACCATCTTG	1
AACCATTCAT	3
AACCATTTAG	1
AACCATTTCT	1
AACCATTTGA	1
AACCCAACTC	1
AACCCAAGAG	2
AACCCAATGA	1
AACCCACCAG	1
AACCCAGAAG	1
AACCCAGGAA	1
AACCCAGGAG	30
AACCCAGGCT	1
AACCCAGGGG	1
AACCCAGGTA	1
AACCCAGGTT	2
AACCCAGTTA	1
AACCCATCAC	1
AACCCCAAGA	1
AACCCCACAT	1
AACCCCACCC	1
AACCCCCAAC	1
AACCCCCCCT	4
AACCCCCTCT	1
AACCCCGCTT	1
AACCCCGGAG	1
AACCCCGTTT	1
AACCCCTGCG	1
AACCCGGAAG	1
AACCCGGGAA	1
AACCCGGGAG	34
AACCCGGGAT	1
AACCCGGTAG	1
AACCCGGTTT	1
AACCCTAAAC	5
AACCCTAGAA	1
AACCCTAGCT	1
AACCCTCTGG	1
AACCCTGCCC	1
AACCCTGGGG	1
AACCCTGTTG	1
AACCCTTGGG	6
AACCGAGTGG	1
AACCGCAATG	1
AACCGCCTCT	1
AACCGCGACC	1
AACCGCGGTG	1
AACCGGCAAA	1
AACCGGGGGG	1
AACCGGGTTA	1
AACCTAACTC	1
AACCTAATGG	1
AACCTACTCC	2
AACCTAGGCT	1
AACCTATTAT	1
AACCTCAAGA	1
AACCTCAGCG	1
AACCTCATTA	2
AACCTCCTTA	1
AACCTCGAGT	1
AACCTCTGTA	1
AACCTGAACA	1
AACCTGATGT	1
AACCTGCAAT	1
AACCTGCGTG	1
AACCTGGAAG	1
AACCTGGACC	1
AACCTGGAGG	1
AACCTGGGAA	1
AACCTGGGAG	22
AACCTGTGTC	1
AACCTGTTAT	2
AACCTGTTCT	4
AACCTGTTTT	8
AACCTTATTG	1
AACCTTCACA	4
AACCTTCCAT	1
AACCTTGAGA	1
AACCTTGGTA	1
AACCTTGTTA	1
AACCTTTATC	1
AACCTTTGTC	1
AACGAACGTG	2
AACGAACTCA	1
AACGAAGATC	1
AACGAAGCTC	1
AACGACCCGT	1
AACGACCTAG	1
AACGACCTCG	5
AACGACCTGA	1
AACGACCTGG	1
AACGACTCGT	1
AACGACTTCG	1
AACGAGATGG	1
AACGAGCTAG	1
AACGAGGACA	1
AACGAGGCCT	1
AACGAGTATT	1
AACGAGTTTG	1
AACGATCTGT	1
AACGATGGGC	1
AACGCAAGCC	1
AACGCAATCA	1
AACGCCAACC	1
AACGCGAACA	1
AACGCGGCCA	2
AACGCTAAAT	1
AACGCTGAGC	1
AACGCTTTCA	1
AACGCTTTGA	1
AACGGATGGT	1
AACGGCCCGC	1
AACGGGGCTC	1
AACGGGGCTT	1
AACGGGTTTT	1
AACGGTCGTG	6
AACGTAGATA	1
AACGTGACAC	1
AACGTGACTT	2
AACGTGATCT	1
AACGTGCAGG	1
AACGTGTTAC	1
AACGTTATTA	6
AACGTTCAAT	1
AACGTTCGTG	1
AACGTTGTAT	1
AACGTTTATT	1
AACTAAAAAA	1
AACTAAAATG	1
AACTAACAAA	2
AACTAACATT	3
AACTAACTAC	2
AACTAATACT	27
AACTACAGCC	1
AACTACAGTT	1
AACTACATAG	1
AACTACGGGC	1
AACTACTTCT	1
AACTAGAAAA	2
AACTAGAAGC	1
AACTAGACTC	1
AACTAGAGTC	1
AACTAGCAGA	5
AACTAGCGGA	9
AACTAGGATA	1
AACTAGTTTC	2
AACTATACAA	1
AACTATACAC	1
AACTATAGAA	1
AACTATCCAC	1
AACTATGCAC	1
AACTATGCTA	1
AACTATGTCC	1
AACTATTCTC	1
AACTATTTGA	2
AACTCAAAGG	1
AACTCAAGCA	1
AACTCACACA	1
AACTCACCCA	1
AACTCAGATT	1
AACTCATCCA	1
AACTCATCTT	1
AACTCATTAC	2
AACTCCAACG	1
AACTCCCAGT	2
AACTCCCCAC	1
AACTCCGAAC	1
AACTCCGGGG	1
AACTCCTAAG	2
AACTCCTGAG	1
AACTCGTACT	6
AACTCGTGAA	1
AACTCGTGAG	1
AACTCTAAAG	1
AACTCTAAGG	3
AACTCTAGAT	1
AACTCTCTCA	1
AACTCTGAAT	2
AACTCTGAGT	1
AACTCTGATA	1
AACTCTGATC	1
AACTCTGCAA	1
AACTCTGGAC	1
AACTCTTCAC	1
AACTCTTGAA	21
AACTCTTTAC	2
AACTGAAAGA	1
AACTGAACAA	1
AACTGAACCC	1
AACTGAACGG	1
AACTGAACTC	1
AACTGACAAA	1
AACTGACATA	1
AACTGAGAAG	1
AACTGAGTGG	1
AACTGCCTGG	1
AACTGCGGCA	5
AACTGCTCCC	1
AACTGCTTCA	1
AACTGCTTTG	1
AACTGGACAG	1
AACTGGAGCT	1
AACTGGAGTC	8
AACTGGCAAA	2
AACTGGCAAT	2
AACTGGCTGC	1
AACTGGGAAC	1
AACTGGGAAT	5
AACTGGGTCT	2
AACTGGTTTC	2
AACTGTAAAA	1
AACTGTACTA	3
AACTGTAGTG	1
AACTGTAGTT	1
AACTGTATCA	1
AACTGTATTG	1
AACTGTATTT	2
AACTGTCCTT	4
AACTGTGAAG	1
AACTGTGTTT	1
AACTGTTGAA	1
AACTGTTGAG	1
AACTTAAGAG	7
AACTTACACT	1
AACTTACAGA	1
AACTTATCAT	1
AACTTATTTC	1
AACTTCCAGT	1
AACTTCCTCA	2
AACTTCGCAT	2
AACTTCTCGC	1
AACTTCTGTG	1
AACTTCTTAA	1
AACTTGAAAG	1
AACTTGAAGA	1
AACTTGACCT	1
AACTTGATAC	1
AACTTGATCA	1
AACTTGATGG	4
AACTTGCAAT	1
AACTTGCCCA	1
AACTTGCCTT	1
AACTTGGCTG	3
AACTTGTCCG	1
AACTTTAAGA	1
AACTTTAGGT	6
AACTTTCTAG	5
AACTTTGAGT	1
AACTTTGGAT	1
AACTTTGGCA	1
AACTTTGTAT	1
AACTTTGTGG	3
AACTTTGTTG	1
AACTTTTATA	3
AACTTTTGTT	1
AACTTTTTAT	2
AACTTTTTCT	1
AACTTTTTGT	1
AACTTTTTTC	1
AAGAAAAAAA	1
AAGAAAAAGC	2
AAGAAAACCA	1
AAGAAAACTG	2
AAGAAAACTT	1
AAGAAAAGAA	3
AAGAAAAGAC	1
AAGAAAAGCC	1
AAGAAAATAA	1
AAGAAAATAT	2
AAGAAACAGC	2
AAGAAACATC	1
AAGAAACCTT	6
AAGAAACGAT	3
AAGAAACTAA	1
AAGAAACTTC	1
AAGAAAGAAA	2
AAGAAAGACC	1
AAGAAAGACT	1
AAGAAAGCTC	2
AAGAAAGTTC	1
AAGAAATACT	2
AAGAAATCCT	1
AAGAAATCGT	1
AAGAAATCTC	2
AAGAAATCTG	5
AAGAAATGCA	1
AAGAAATGGC	1
AAGAAATTGA	1
AAGAACAAAC	1
AAGAACAATT	1
AAGAACAGTT	1
AAGAACATTG	5
AAGAACCCAA	1
AAGAACCCGG	1
AAGAACCGGG	1
AAGAACGATC	1
AAGAACGTGG	1
AAGAACTACA	2
AAGAACTGAT	1
AAGAACTGCC	1
AAGAACTTTC	1
AAGAAGAAAG	1
AAGAAGAAAT	1
AAGAAGAAGA	2
AAGAAGAATC	1
AAGAAGACAA	1
AAGAAGACTT	1
AAGAAGAGAG	1
AAGAAGATAG	42
AAGAAGATTG	1
AAGAAGCAAG	43
AAGAAGCACG	1
AAGAAGCAGA	3
AAGAAGCAGG	7
AAGAAGCAGT	2
AAGAAGCATC	1
AAGAAGGGTC	3
AAGAAGGTAT	1
AAGAAGTAAG	1
AAGAAGTACT	4
AAGAAGTCCA	1
AAGAAGTTAC	3
AAGAATAATG	1
AAGAATACAT	1
AAGAATATTG	1
AAGAATCAGA	2
AAGAATCCAA	1
AAGAATCCGT	4
AAGAATCCTT	1
AAGAATCGCA	1
AAGAATCTGA	1
AAGAATGAAT	1
AAGAATGCAA	1
AAGAATGCAT	1
AAGAATGGTA	1
AAGAATGTAA	1
AAGAATGTAG	1
AAGAATGTTG	1
AAGAATTACA	1
AAGAATTCAC	1
AAGAATTCCT	1
AAGAATTGCC	1
AAGAATTGGA	1
AAGAATTGTC	1
AAGAATTTAA	1
AAGAATTTCT	2
AAGAATTTTT	1
AAGACAAACT	1
AAGACACAGT	1
AAGACACTAT	1
AAGACACTGA	1
AAGACACTGT	3
AAGACAGAAG	1
AAGACAGAGT	1
AAGACAGGGC	4
AAGACAGGGG	1
AAGACAGTAT	1
AAGACAGTGA	1
AAGACAGTGG	161
AAGACAGTGT	4
AAGACAGTTG	1
AAGACATACA	1
AAGACATTAA	1
AAGACATTCT	4
AAGACCAAGT	2
AAGACCCACC	1
AAGACCCTGG	1
AAGACCGTGG	1
AAGACCTCTA	1
AAGACCTTCT	1
AAGACCTTTT	2
AAGACGCTGG	1
AAGACGGCTT	1
AAGACGGGTC	1
AAGACGGTGA	1
AAGACTAGCA	1
AAGACTATCC	1
AAGACTATGT	2
AAGACTATTT	1
AAGACTGTCA	1
AAGACTTAGA	1
AAGACTTGCA	2
AAGAGAAAAT	2
AAGAGAAGAA	1
AAGAGAAGGT	1
AAGAGACAAA	1
AAGAGACAAT	1
AAGAGACAGG	2
AAGAGACAGT	2
AAGAGACATA	4
AAGAGACTTC	2
AAGAGAGAGA	1
AAGAGAGAGG	1
AAGAGAGATC	3
AAGAGAGCTT	1
AAGAGAGGGC	1
AAGAGAGTGT	1
AAGAGATAAA	1
AAGAGATGGG	1
AAGAGATGTT	2
AAGAGCAGTT	1
AAGAGCATCA	2
AAGAGCATTC	1
AAGAGCCAAG	1
AAGAGCCTGA	1
AAGAGCCTTC	1
AAGAGCGCCG	1
AAGAGCTGCT	1
AAGAGCTGGG	1
AAGAGCTTCA	1
AAGAGCTTGC	1
AAGAGGAACT	1
AAGAGGAAGA	2
AAGAGGAATA	1
AAGAGGAGAA	1
AAGAGGCCCT	1
AAGAGGCGAG	1
AAGAGGGAAG	1
AAGAGGGTCT	2
AAGAGGTGTG	1
AAGAGTAACC	4
AAGAGTCTGA	1
AAGAGTGAAC	1
AAGAGTGATT	1
AAGAGTGCGT	1
AAGAGTGCTT	1
AAGAGTTGGT	1
AAGAGTTTAG	1
AAGAGTTTCC	1
AAGAGTTTCT	1
AAGAGTTTGA	1
AAGAGTTTTG	1
AAGATAAATA	1
AAGATAACCA	1
AAGATAATGC	6
AAGATAATGG	1
AAGATAGAAA	3
AAGATAGAGT	1
AAGATATCAG	6
AAGATATCTT	1
AAGATATGGC	1
AAGATATTCT	6
AAGATATTTA	1
AAGATCAAGA	3
AAGATCAAGT	3
AAGATCACCG	1
AAGATCACGC	1
AAGATCCCCG	9
AAGATCCTTG	1
AAGATCGAAA	1
AAGATCTATC	1
AAGATCTATT	1
AAGATCTCCT	4
AAGATCTGTG	1
AAGATGAGGG	1
AAGATGAGTA	2
AAGATGATAA	1
AAGATGATGA	1
AAGATGCACA	1
AAGATGCAGA	1
AAGATGCGGT	1
AAGATGGCCA	1
AAGATGGCCC	1
AAGATGGTGT	1
AAGATGTATC	1
AAGATGTGAA	1
AAGATGTTCT	1
AAGATGTTTC	2
AAGATGTTTG	1
AAGATGTTTT	2
AAGATTATGA	1
AAGATTCAGG	1
AAGATTCCTT	1
AAGATTCTGC	3
AAGATTGGCT	1
AAGATTGGGG	1
AAGATTGTTC	1
AAGATTTAGA	1
AAGATTTTAG	9
AAGATTTTCC	1
AAGATTTTGG	2
AAGATTTTTC	1
AAGCAAACTT	1
AAGCAAAGAT	1
AAGCAAATAT	5
AAGCAAATCA	1
AAGCAACAAA	1
AAGCAACAGA	1
AAGCAACGTA	1
AAGCAACTTT	1
AAGCAAGAAT	1
AAGCAAGAGA	1
AAGCAAGATT	1
AAGCAAGCGT	2
AAGCAAGGAA	1
AAGCAAGGAT	1
AAGCAAGGGA	1
AAGCAATAAT	2
AAGCAATCAA	1
AAGCAATCGA	1
AAGCAATTTA	1
AAGCACAATG	2
AAGCACATAT	1
AAGCACATTA	3
AAGCACCCTA	1
AAGCACGTGG	1
AAGCACTCGA	1
AAGCACTGTT	15
AAGCACTTCT	1
AAGCAGAATA	2
AAGCAGACAT	1
AAGCAGACCA	6
AAGCAGACTA	1
AAGCAGCACA	1
AAGCAGCAGG	2
AAGCAGCCAG	1
AAGCAGGAGT	1
AAGCAGTGGA	1
AAGCAGTGTC	1
AAGCAGTTTC	1
AAGCATAAAT	1
AAGCATAACT	1
AAGCATAATG	1
AAGCATAATT	1
AAGCATATAG	1
AAGCATATGG	2
AAGCATCCAT	1
AAGCATTTCT	1
AAGCATTTGC	1
AAGCATTTTC	1
AAGCCAAAGG	4
AAGCCAAGCA	1
AAGCCAATGT	1
AAGCCAATTT	1
AAGCCAGAGA	1
AAGCCAGAGC	1
AAGCCAGCAC	1
AAGCCAGCCC	1
AAGCCAGCTG	1
AAGCCAGTGG	2
AAGCCAGTGT	1
AAGCCATATA	1
AAGCCATCAA	1
AAGCCATTAG	1
AAGCCCAAGG	1
AAGCCCAGAT	3
AAGCCCAGGC	2
AAGCCCATTC	1
AAGCCCCTGG	1
AAGCCCTACT	2
AAGCCCTGCT	2
AAGCCCTTTT	1
AAGCCGACCA	1
AAGCCGAGGT	1
AAGCCGCAGG	3
AAGCCGCCTT	1
AAGCCGCGGC	1
AAGCCGTAAT	1
AAGCCTAAAA	1
AAGCCTCCAG	4
AAGCCTCCTC	1
AAGCCTCCTG	1
AAGCCTGCTG	1
AAGCCTGGAA	1
AAGCCTGTAG	6
AAGCCTTAGA	1
AAGCCTTAGC	1
AAGCCTTGCT	8
AAGCCTTTAA	1
AAGCCTTTCC	1
AAGCCTTTTT	6
AAGCGGTGTT	1
AAGCGTGGCA	1
AAGCGTTTAA	2
AAGCGTTTCT	1
AAGCGTTTGT	1
AAGCTAACCC	1
AAGCTAAGAA	2
AAGCTAAGGT	1
AAGCTAAGTG	1
AAGCTACCAA	2
AAGCTACTTT	1
AAGCTATTAT	2
AAGCTCACTT	1
AAGCTCAGAT	1
AAGCTCAGTG	1
AAGCTCAGTT	22
AAGCTCTAGG	1
AAGCTCTTGC	1
AAGCTGAACA	1
AAGCTGAAGA	1
AAGCTGACTG	1
AAGCTGAGGA	1
AAGCTGAGGT	35
AAGCTGAGTA	1
AAGCTGAGTG	9
AAGCTGCAGG	1
AAGCTGCTGA	1
AAGCTGCTGT	1
AAGCTGGAAT	1
AAGCTGGACG	1
AAGCTGGAGG	1
AAGCTGGATT	1
AAGCTGGCCC	1
AAGCTGGGAG	1
AAGCTGGGGT	1
AAGCTGGTAA	1
AAGCTGGTAG	3
AAGCTGTATA	1
AAGCTGTCTT	1
AAGCTGTGAG	1
AAGCTGTGTC	3
AAGCTTAATG	2
AAGCTTACAA	1
AAGCTTAGTT	1
AAGCTTCACC	1
AAGCTTCCTG	1
AAGCTTCGTA	1
AAGCTTCTCT	3
AAGCTTGAAT	1
AAGCTTGACT	1
AAGCTTGAGT	1
AAGCTTGCCA	1
AAGCTTGCTG	1
AAGCTTGGGG	1
AAGCTTGTAA	1
AAGCTTTCAA	1
AAGCTTTGAG	34
AAGCTTTGCT	4
AAGCTTTTGC	3
AAGGAAAAAA	2
AAGGAAAAGA	1
AAGGAAACTG	2
AAGGAAAGAT	1
AAGGAAAGGC	2
AAGGAAATCT	1
AAGGAAATGG	1
AAGGAAATGT	1
AAGGAACAGC	1
AAGGAACTGG	1
AAGGAACTTG	7
AAGGAAGAAT	2
AAGGAAGAGA	1
AAGGAAGATC	1
AAGGAAGATT	6
AAGGAAGCAA	1
AAGGAATAAA	1
AAGGAATCGC	1
AAGGAATGGC	1
AAGGACACAT	9
AAGGACAGAC	1
AAGGACCCCT	2
AAGGACCTGT	1
AAGGACCTTT	1
AAGGACGTGC	5
AAGGACTACA	1
AAGGACTCCA	1
AAGGACTTCC	1
AAGGAGAAAG	3
AAGGAGAAAT	1
AAGGAGACAC	1
AAGGAGACAT	3
AAGGAGAGAA	1
AAGGAGAGAG	1
AAGGAGATAG	1
AAGGAGATGG	80
AAGGAGATTA	2
AAGGAGCAGC	1
AAGGAGCGGG	2
AAGGAGCTAG	3
AAGGAGCTTG	1
AAGGAGGATA	1
AAGGAGGGGC	1
AAGGAGGTCG	1
AAGGAGGTTT	1
AAGGAGTCAG	1
AAGGAGTCCT	1
AAGGAGTTAC	5
AAGGAGTTGA	2
AAGGAGTTGG	1
AAGGAGTTTG	3
AAGGATAATG	1
AAGGATACGG	1
AAGGATAGAA	1
AAGGATAGGA	1
AAGGATGAGG	1
AAGGATGCGG	8
AAGGATGGGG	1
AAGGATGTAG	3
AAGGATTTGA	1
AAGGCAAAGC	1
AAGGCAACAC	1
AAGGCAAGCC	3
AAGGCAAGTT	1
AAGGCAATTA	1
AAGGCAATTT	6
AAGGCACAGA	7
AAGGCACTGT	1
AAGGCAGAGA	2
AAGGCAGCCT	1
AAGGCATCTC	1
AAGGCCACCG	1
AAGGCCACTA	1
AAGGCCATCT	3
AAGGCCTCGG	4
AAGGCGATGG	1
AAGGCGCATT	1
AAGGCGTGTG	1
AAGGCTAAAA	1
AAGGCTATTT	1
AAGGCTCTAG	1
AAGGCTCTTA	2
AAGGCTTAAT	1
AAGGGAAAAC	1
AAGGGAAGAA	1
AAGGGACATT	1
AAGGGAGATG	1
AAGGGAGGGT	1
AAGGGATTTT	4
AAGGGCAAAT	1
AAGGGCAGGG	1
AAGGGCCACT	1
AAGGGCCTTG	3
AAGGGCTGGA	1
AAGGGCTTTG	1
AAGGGGAACT	2
AAGGGGAGGA	1
AAGGGGCTCG	1
AAGGGGCTTT	1
AAGGGGTAAT	1
AAGGGTAACC	1
AAGGGTTCTG	1
AAGGTAAACT	1
AAGGTAACTA	7
AAGGTAACTG	1
AAGGTAACTT	7
AAGGTAATAT	1
AAGGTAATGC	3
AAGGTAATGG	1
AAGGTACGGA	1
AAGGTAGAAC	1
AAGGTAGATG	2
AAGGTAGCAG	2
AAGGTAGTAG	4
AAGGTATATT	1
AAGGTCAGGG	1
AAGGTCATTC	1
AAGGTCCCTG	1
AAGGTCCTAG	1
AAGGTCGAGC	2
AAGGTCTATT	2
AAGGTGAAAA	2
AAGGTGAACC	4
AAGGTGAAGA	1
AAGGTGAATC	1
AAGGTGACAA	1
AAGGTGACAG	1
AAGGTGAGAG	1
AAGGTGCGGT	1
AAGGTGCGTA	2
AAGGTGGAGA	1
AAGGTGGAGG	15
AAGGTGGTCC	1
AAGGTGTAAA	1
AAGGTTAACT	1
AAGGTTATAT	1
AAGGTTATTC	1
AAGGTTATTT	1
AAGGTTCCTG	1
AAGGTTGATT	1
AAGGTTGTTT	2
AAGGTTTCTC	1
AAGGTTTTCT	1
AAGTAAACAT	1
AAGTAAAGAG	1
AAGTAAATAT	1
AAGTAAATGA	1
AAGTAACAGT	1
AAGTAACTAG	1
AAGTAAGAAA	1
AAGTAAGTCT	7
AAGTAATCCT	1
AAGTAATCTA	1
AAGTAATCTT	1
AAGTAATGAA	1
AAGTAATGCT	1
AAGTAATTGT	1
AAGTACACAC	1
AAGTACAGAG	1
AAGTACATAG	1
AAGTACTCAG	1
AAGTACTGTG	1
AAGTACTTCA	7
AAGTACTTCG	1
AAGTAGAGCA	3
AAGTAGATTT	1
AAGTAGCCTT	1
AAGTAGCGTG	2
AAGTAGGAAT	4
AAGTAGGTTT	1
AAGTAGTCTG	1
AAGTAGTTCA	1
AAGTAGTTTG	2
AAGTATCAGT	1
AAGTATCATC	1
AAGTATCATT	1
AAGTATGACT	1
AAGTATGAGT	1
AAGTATGCCT	1
AAGTATGTCT	3
AAGTATGTTT	1
AAGTATTAGT	1
AAGTATTATT	1
AAGTATTCGA	1
AAGTATTGTG	8
AAGTCAAAAT	2
AAGTCAACTA	1
AAGTCAAGAC	1
AAGTCACAGA	7
AAGTCACAGG	1
AAGTCACCGT	1
AAGTCAGCAC	1
AAGTCAGGAA	1
AAGTCAGGAG	2
AAGTCAGGCT	1
AAGTCAGTAA	1
AAGTCAGTGG	1
AAGTCATAGA	1
AAGTCATAGG	1
AAGTCATCAA	1
AAGTCATCCA	1
AAGTCATTCA	8
AAGTCATTTA	1
AAGTCCCTAT	1
AAGTCCGCTG	1
AAGTCCTCAA	1
AAGTCCTCCG	1
AAGTCGCAAT	1
AAGTCGGTGT	4
AAGTCTCCAT	1
AAGTCTCCCT	1
AAGTCTGCCG	1
AAGTCTGTAG	3
AAGTCTGTAT	1
AAGTCTGTTG	1
AAGTCTGTTT	1
AAGTCTTGGA	1
AAGTCTTTGC	2
AAGTGAACTA	1
AAGTGAAGGG	1
AAGTGACGTG	2
AAGTGACTCC	1
AAGTGACTGA	1
AAGTGAGCAT	1
AAGTGAGGAG	12
AAGTGAGTAA	2
AAGTGAGTAC	2
AAGTGATATA	2
AAGTGATCAT	3
AAGTGATTCC	2
AAGTGATTCT	6
AAGTGATTTC	1
AAGTGCACAA	1
AAGTGCATTT	1
AAGTGCCCAA	2
AAGTGCCTCA	1
AAGTGCCTGT	1
AAGTGCGCCA	1
AAGTGGAAAC	1
AAGTGGATAG	18
AAGTGGCTAT	1
AAGTGGGCAC	1
AAGTGGGCTA	1
AAGTGGGGAA	1
AAGTGGGTGC	2
AAGTGGTGCA	2
AAGTGGTGCC	5
AAGTGGTTGA	1
AAGTGGTTGT	1
AAGTGTAGAT	2
AAGTGTATAT	3
AAGTGTCCCT	1
AAGTGTGAAT	1
AAGTGTGACG	1
AAGTGTGGAA	1
AAGTGTGTCG	1
AAGTGTGTGA	1
AAGTGTGTGT	1
AAGTGTGTTC	1
AAGTGTGTTT	1
AAGTGTTACG	1
AAGTGTTATA	1
AAGTGTTGCA	1
AAGTTAAAAC	1
AAGTTAAAGT	1
AAGTTAAATC	1
AAGTTAACTA	1
AAGTTAACTG	1
AAGTTAATTC	1
AAGTTAGATA	1
AAGTTAGATT	1
AAGTTAGCCT	1
AAGTTATAAA	1
AAGTTATTTA	4
AAGTTATTTC	1
AAGTTCAATA	2
AAGTTCAATG	1
AAGTTCAGGC	3
AAGTTCCAGA	1
AAGTTCCCAG	2
AAGTTCCCCG	1
AAGTTCCTGC	1
AAGTTCTAAT	1
AAGTTCTATT	1
AAGTTCTGAC	1
AAGTTCTGAT	1
AAGTTCTGCG	5
AAGTTCTGTA	1
AAGTTCTTTA	1
AAGTTGAAAG	4
AAGTTGATGC	2
AAGTTGATGT	1
AAGTTGATTT	3
AAGTTGCAAT	1
AAGTTGCTAG	1
AAGTTGCTAT	24
[truncated: 26,971 more rows]
