# Supplementary material for: An interactive tool for visualization of relationships between gene expression profiles
Source: BMC Bioinformatics. 2006 Apr 6;7:193. doi: 10.1186/1471-2105-7-193 (PMC1456991; doi:10.1186/1471-2105-7-193)
Supplement: Additional File 1 — contains the compiled Java executable, documentation and the source code for TreeBuilder3D. Example data sets are also included for the testing purposes. [file 1471-2105-7-193-S1.zip › datasets/GEO_brain/GSM14795]

>TOTAL	67404
>DESCRIPTION	medulloblastoma
AAAAAAAAAA	270
AAAAAAAAAC	4
AAAAAAAAAG	3
AAAAAAAAAT	2
AAAAAAAACA	1
AAAAAAAAGG	1
AAAAAAAATA	2
AAAAAAAATG	2
AAAAAAAGAA	3
AAAAAAATAA	2
AAAAAAATAG	1
AAAAAAATCA	3
AAAAAAATGC	1
AAAAAAATTC	1
AAAAAAATTT	1
AAAAAACAAA	3
AAAAAACCCA	4
AAAAAACCCT	1
AAAAAACTCC	4
AAAAAAGAAA	1
AAAAAAGGGA	1
AAAAAAGTGA	1
AAAAAAGTTA	1
AAAAAATAAA	4
AAAAAATAAT	1
AAAAAATCGA	1
AAAAAATGAA	1
AAAAAATGCT	2
AAAAAATTTG	2
AAAAACAAAA	2
AAAAACAAAG	1
AAAAACACAA	2
AAAAACAGAC	1
AAAAACCATA	6
AAAAACGACT	1
AAAAACTTAG	1
AAAAACTTTA	1
AAAAACTTTC	1
AAAAAGAAAA	6
AAAAAGAAAC	1
AAAAAGAAAT	3
AAAAAGACAA	1
AAAAAGACCA	1
AAAAAGCAAA	1
AAAAAGCAGA	9
AAAAAGCTGC	1
AAAAAGCTGT	1
AAAAAGGGGA	1
AAAAAGGTGG	1
AAAAAGGTGT	3
AAAAAGTACA	2
AAAAAGTATA	1
AAAAATAAAA	9
AAAAATAAAG	86
AAAAATAAAT	4
AAAAATAAGC	1
AAAAATAAGG	2
AAAAATAGAT	1
AAAAATAGCA	4
AAAAATATGA	2
AAAAATATTT	1
AAAAATCAAA	1
AAAAATGAGC	1
AAAAATGAGG	1
AAAAATGCTT	1
AAAAATGTTA	1
AAAAATTACA	1
AAAAATTAGG	1
AAAAATTAGT	1
AAAAATTCAT	2
AAAAATTTTT	1
AAAACAAAAC	5
AAAACAAAAG	2
AAAACAAAAT	1
AAAACAAGCT	1
AAAACAAGTG	1
AAAACAATGG	1
AAAACACACA	1
AAAACACACT	1
AAAACACCCA	1
AAAACAGACA	1
AAAACAGAGA	1
AAAACAGATT	1
AAAACAGCAA	2
AAAACAGTTA	1
AAAACATTAT	4
AAAACATTCT	21
AAAACCAAAT	1
AAAACCACGT	1
AAAACCACTA	1
AAAACCATTT	1
AAAACCCCAA	1
AAAACCGGAT	1
AAAACCTAAA	1
AAAACCTATG	2
AAAACCTGTA	6
AAAACTACCG	1
AAAACTATTG	1
AAAACTATTT	1
AAAACTCCAT	1
AAAACTGAGA	2
AAAACTGCAC	1
AAAACTTAAA	1
AAAACTTAAC	1
AAAACTTAGA	1
AAAACTTTCT	1
AAAACTTTGT	2
AAAACTTTTT	3
AAAAGAAAAA	5
AAAAGAAACG	1
AAAAGAAACT	17
AAAAGAAGAA	1
AAAAGAAGTT	5
AAAAGAATAA	1
AAAAGACCCG	15
AAAAGAGAAA	2
AAAAGAGTTA	1
AAAAGATACA	1
AAAAGATACT	3
AAAAGATATC	1
AAAAGATCTC	1
AAAAGATTAA	1
AAAAGATTAG	1
AAAAGCAATA	1
AAAAGCAGGA	1
AAAAGCAGTG	1
AAAAGCCATA	1
AAAAGCCCCA	1
AAAAGCCTCT	1
AAAAGCCTTT	1
AAAAGCTGTT	1
AAAAGGAACA	1
AAAAGGAATG	1
AAAAGGAATT	1
AAAAGGCAAG	1
AAAAGGGAAG	1
AAAAGGTACT	1
AAAAGGTCCA	1
AAAAGGTGAA	1
AAAAGGTGCA	2
AAAAGGTGTT	2
AAAAGGTTAT	4
AAAAGTAAAA	1
AAAAGTAAAG	2
AAAAGTAACA	1
AAAAGTAAGG	1
AAAAGTGGGG	1
AAAAGTGTTG	1
AAAAGTGTTT	1
AAAAGTTATT	1
AAAAGTTCCC	1
AAAAGTTCTG	1
AAAATAAAAA	13
AAAATAAAAT	8
AAAATAAACA	4
AAAATAAACG	1
AAAATAAACT	1
AAAATAAAGA	27
AAAATAAAGC	11
AAAATAAAGG	1
AAAATAAATC	1
AAAATAAATG	1
AAAATAAGAG	1
AAAATAAGGA	1
AAAATAAGTA	1
AAAATACAAA	1
AAAATACAAC	1
AAAATACAAG	1
AAAATACACT	1
AAAATACAGT	2
AAAATACTGA	1
AAAATAGAAA	2
AAAATAGGTC	1
AAAATAGTAA	1
AAAATATAAT	1
AAAATATCAG	1
AAAATATCTA	1
AAAATATCTT	1
AAAATATGAA	1
AAAATATGCA	1
AAAATATGTA	1
AAAATATTAC	2
AAAATATTGA	1
AAAATATTTG	1
AAAATATTTT	15
AAAATCAACT	1
AAAATCACTT	2
AAAATCAGGT	1
AAAATCATAA	1
AAAATCCACT	2
AAAATCCCAA	1
AAAATCGTCC	1
AAAATCGTTG	1
AAAATCTGTA	1
AAAATGAAGA	1
AAAATGACAT	2
AAAATGACCC	1
AAAATGACTT	2
AAAATGCCAA	1
AAAATGGAGT	1
AAAATGGATA	1
AAAATGGCAA	1
AAAATGGTAT	1
AAAATGGTCT	1
AAAATGTAAA	1
AAAATGTACT	4
AAAATGTATC	2
AAAATGTCAT	5
AAAATGTCCT	1
AAAATGTCTA	1
AAAATGTTAA	1
AAAATTAAAA	1
AAAATTAATA	1
AAAATTAGGG	1
AAAATTAGTG	1
AAAATTATAA	2
AAAATTATAC	1
AAAATTATAT	1
AAAATTATCT	4
AAAATTCCTG	1
AAAATTCTGG	1
AAAATTCTTA	1
AAAATTGCCA	1
AAAATTGTAT	2
AAAATTGTGT	2
AAAATTGTTA	1
AAAATTGTTT	2
AAAATTTTAA	1
AAAATTTTTA	2
AAACAAAAAA	2
AAACAAAACA	1
AAACAAAACG	1
AAACAAAAGG	1
AAACAAAAGT	1
AAACAAAATT	1
AAACAAACCT	1
AAACAAAGAA	1
AAACAAATCA	2
AAACAAATTG	1
AAACAACAAA	1
AAACAACAAT	1
AAACAACAGT	2
AAACAACATT	5
AAACAACCAA	1
AAACAACTCC	1
AAACAAGAAA	2
AAACAAGCCA	2
AAACACAAAG	1
AAACACACAA	1
AAACACATTA	1
AAACACGAAA	2
AAACACGGCA	1
AAACACTCTG	1
AAACACTCTT	4
AAACACTTTT	1
AAACAGAAAA	4
AAACAGAACG	1
AAACAGAATT	1
AAACAGAGCT	1
AAACAGAGTT	1
AAACAGGCCG	1
AAACAGGGCT	1
AAACAGTAGA	1
AAACAGTGTC	1
AAACATAAAC	1
AAACATAAAT	1
AAACATACAC	1
AAACATACCA	1
AAACATCAAA	2
AAACATCCTA	2
AAACATTAAA	1
AAACATTAGC	2
AAACATTCAC	1
AAACATTCCA	1
AAACATTCTC	2
AAACCAAAAA	4
AAACCAGACC	1
AAACCAGAGG	1
AAACCAGGAA	1
AAACCAGGCC	1
AAACCAGGGC	1
AAACCAGTAT	1
AAACCAGTCG	1
AAACCAGTTA	1
AAACCATAAA	1
AAACCATACT	1
AAACCATCAA	1
AAACCCAAAC	1
AAACCCAAGC	4
AAACCCACTT	1
AAACCCCATC	1
AAACCCGAAG	4
AAACCTAAAA	2
AAACCTAGAA	1
AAACCTCTCA	2
AAACCTCTTC	4
AAACCTGAGA	1
AAACCTGCCT	1
AAACCTGGGA	4
AAACCTGTCA	1
AAACCTTGCC	1
AAACCTTTGC	1
AAACGACTCG	1
AAACGATACA	2
AAACGGAACT	1
AAACGTCTCT	1
AAACGTGAAC	2
AAACGTGATT	1
AAACGTTTCT	1
AAACTAAAAC	1
AAACTAACAA	1
AAACTAACAT	1
AAACTAACTT	2
AAACTACTGA	1
AAACTAGAAT	1
AAACTAGTTG	1
AAACTATCAC	1
AAACTATCTG	1
AAACTATTTG	1
AAACTCCAGT	1
AAACTCGAGC	5
AAACTCGTCT	1
AAACTCTATA	4
AAACTCTGAA	1
AAACTCTTAC	1
AAACTGAATA	1
AAACTGATTG	2
AAACTGGGAG	1
AAACTGGTTT	1
AAACTGTAAC	1
AAACTGTACA	9
AAACTGTGGT	6
AAACTGTTTC	1
AAACTTAGAG	1
AAACTTAGTA	1
AAACTTCAAA	1
AAACTTCGAT	1
AAACTTGCAG	1
AAACTTGGAA	1
AAACTTTAAA	2
AAAGAAAAAA	4
AAAGAAAAAG	5
AAAGAAACAT	2
AAAGAAAGAA	1
AAAGAAAGTG	4
AAAGAAAGTT	1
AAAGAAATGT	4
AAAGAAATTT	2
AAAGAACAAA	1
AAAGAACAAG	1
AAAGAACAGA	1
AAAGAACATA	1
AAAGAAGCCA	2
AAAGAAGCTC	1
AAAGAAGCTT	1
AAAGAAGGCT	1
AAAGAAGGTG	1
AAAGAAGTGG	1
AAAGAAGTTC	1
AAAGAATTGG	1
AAAGACAAAG	1
AAAGACAATA	1
AAAGACACAC	1
AAAGACACAT	1
AAAGACAGAC	1
AAAGACAGTG	1
AAAGACCAAA	1
AAAGACCCGA	1
AAAGACCTAC	1
AAAGACTGAA	1
AAAGAGAAAA	9
AAAGAGAAAT	1
AAAGAGAAGA	2
AAAGAGAATA	1
AAAGAGAGAA	1
AAAGAGATCT	1
AAAGAGATGG	1
AAAGAGATTG	1
AAAGAGCTCT	1
AAAGAGTCAT	1
AAAGATAAAA	2
AAAGATAAAG	1
AAAGATAAAT	1
AAAGATACCA	1
AAAGATCACA	1
AAAGATCCCC	1
AAAGATGCAA	1
AAAGATGTAC	1
AAAGATGTCA	1
AAAGATTATG	1
AAAGCAAAAA	1
AAAGCAAACC	4
AAAGCAATCA	3
AAAGCACAGG	2
AAAGCAGATG	1
AAAGCAGCAC	1
AAAGCAGTTT	1
AAAGCATCAC	1
AAAGCATTTT	3
AAAGCCACTG	1
AAAGCCAGCT	2
AAAGCCCTAA	2
AAAGCGTAAA	4
AAAGCTAATA	5
AAAGCTACTA	1
AAAGCTGCCT	3
AAAGCTGCTA	1
AAAGCTGCTT	1
AAAGCTTCTG	1
AAAGCTTTGT	1
AAAGGAAAGA	1
AAAGGAAAGT	7
AAAGGAAATT	1
AAAGGAAGAG	2
AAAGGAAGTC	1
AAAGGAATAA	7
AAAGGAATGA	1
AAAGGACAAG	2
AAAGGAGAGT	1
AAAGGAGTTC	1
AAAGGATAAT	2
AAAGGCACTG	1
AAAGGCCAAA	1
AAAGGCTATA	1
AAAGGGCTGT	1
AAAGGGGGCA	2
AAAGGGTACT	1
AAAGGGTCAC	11
AAAGGGTCAT	1
AAAGGTAAGT	1
AAAGGTACCG	1
AAAGGTCAGA	1
AAAGGTGAGT	1
AAAGGTTCCC	1
AAAGTAAAAA	8
AAAGTAACAT	5
AAAGTAAGAA	1
AAAGTAATAA	1
AAAGTAATTT	2
AAAGTACCAA	1
AAAGTACCTA	1
AAAGTCAGAA	8
AAAGTCTAGA	2
AAAGTCTTGA	1
AAAGTGAAAA	2
AAAGTGAAAT	1
AAAGTGAAGA	26
AAAGTGAGAT	1
AAAGTGCATC	2
AAAGTGCCAA	1
AAAGTGCTGT	4
AAAGTGGAAA	1
AAAGTGGAAT	1
AAAGTGGACC	1
AAAGTGGAGG	1
AAAGTGGGTA	1
AAAGTGGGTG	1
AAAGTGGTAA	2
AAAGTGGTAC	2
AAAGTGTAGA	1
AAAGTGTATT	1
AAAGTTCTCA	1
AAAGTTGCTA	1
AAAGTTTAAA	1
AAAGTTTAAT	1
AAAGTTTATA	1
AAAGTTTGGC	1
AAAGTTTTAA	1
AAATAAAAAG	5
AAATAAAAGC	2
AAATAAAAGG	6
AAATAAAATT	1
AAATAAACAC	2
AAATAAACTT	1
AAATAAAGAA	3
AAATAAAGAC	3
AAATAAAGCC	2
AAATAAAGTT	2
AAATAAATAA	1
AAATAAATTA	1
AAATAAATTT	5
AAATAACATA	1
AAATAACTTC	1
AAATAAGAAA	1
AAATAAGAAG	1
AAATAAGAGG	1
AAATAAGTAT	3
AAATAATACT	1
AAATAATGAT	1
AAATAATGTT	1
AAATACAAAA	2
AAATACAAAC	1
AAATACAAAG	1
AAATACAACT	1
AAATACAATG	1
AAATACAGCA	3
AAATACAGCG	1
AAATACAGTT	1
AAATACGAGC	1
AAATACTATA	1
AAATACTGCC	2
AAATACTGCT	1
AAATACTTAA	2
AAATACTTAC	1
AAATACTTCA	6
AAATACTTTG	1
AAATAGACAA	1
AAATAGACCC	1
AAATAGATCC	16
AAATAGATGC	1
AAATAGCAAT	1
AAATAGCATA	1
AAATAGCCAA	1
AAATAGCTAA	2
AAATAGCTTA	2
AAATAGGATG	2
AAATAGGGGA	1
AAATAGGTTT	1
AAATAGTGCA	1
AAATAGTGCG	1
AAATATACTG	1
AAATATATTT	1
AAATATGAGC	2
AAATATGTGT	2
AAATATGTTG	2
AAATATGTTT	1
AAATATTAAA	1
AAATATTCAC	1
AAATATTCAG	1
AAATATTCAT	1
AAATATTGAT	1
AAATATTGTC	1
AAATATTTTA	1
AAATCAAAAA	2
AAATCAACTT	1
AAATCAATAA	2
AAATCAATAC	8
AAATCAATCA	2
AAATCAATGT	1
AAATCAATTC	1
AAATCACCGT	2
AAATCACTAA	1
AAATCACTGC	1
AAATCACTTA	3
AAATCAGGAA	2
AAATCATCTT	2
AAATCCAAAT	1
AAATCCTAGA	3
AAATCCTCAA	1
AAATCCTCAG	1
AAATCCTCTA	3
AAATCCTGGG	1
AAATCGACCT	1
AAATCGTGAA	1
AAATCTATTA	1
AAATCTATTG	1
AAATCTCCAA	1
AAATCTCTGG	3
AAATCTGAAA	1
AAATCTGGCA	1
AAATCTTATC	1
AAATGAAAAT	4
AAATGAAGAA	1
AAATGAAGCG	1
AAATGACAAT	2
AAATGACTAA	1
AAATGACTAT	6
AAATGACTTA	1
AAATGAGATG	1
AAATGAGCTT	2
AAATGAGGAG	1
AAATGATACA	4
AAATGATAGC	1
AAATGATATG	1
AAATGATTAA	1
AAATGATTAG	1
AAATGATTGA	1
AAATGCAATA	2
AAATGCAGTA	1
AAATGCCACA	6
AAATGCTTGG	3
AAATGGAAGG	1
AAATGGATCC	1
AAATGGCAGA	1
AAATGGCCAA	2
AAATGGGACT	1
AAATGGTGAC	1
AAATGTAAGG	1
AAATGTAATT	2
AAATGTACAG	2
AAATGTACTT	2
AAATGTATAC	3
AAATGTATTA	1
AAATGTCAAC	1
AAATGTCTAA	10
AAATGTGAAT	6
AAATGTGATG	1
AAATGTTAAG	1
AAATGTTCTA	3
AAATGTTCTG	1
AAATGTTGAG	1
AAATTAAAAA	2
AAATTAAAAC	12
AAATTAAACA	1
AAATTAAACT	1
AAATTAAAGT	2
AAATTAAATA	3
AAATTAAGAC	1
AAATTAAGAG	1
AAATTAAGTT	1
AAATTAATAG	1
AAATTACATA	3
AAATTACTAA	1
AAATTAGGCT	2
AAATTAGGTG	1
AAATTATATG	2
AAATTATCTC	6
AAATTATGCA	1
AAATTCAACA	1
AAATTCACAC	1
AAATTCAGTT	1
AAATTCCCCA	1
AAATTCTAAA	1
AAATTCTCAG	1
AAATTCTTCT	1
AAATTCTTTG	1
AAATTGAGTA	2
AAATTGGTGC	2
AAATTGTACC	1
AAATTGTATA	1
AAATTGTTGT	1
AAATTGTTTT	1
AAATTTAATA	1
AAATTTAATC	1
AAATTTACAC	1
AAATTTAGGA	1
AAATTTCAAG	1
AAATTTCGAT	1
AAATTTGAAA	1
AAATTTGTAC	1
AAATTTTAAA	10
AAATTTTATG	1
AAATTTTGGC	1
AAATTTTTAG	1
AAATTTTTAT	1
AAATTTTTGT	4
AACAAAAAAA	8
AACAAAAAAG	1
AACAAAAAAT	1
AACAAAAATA	1
AACAAAATCT	1
AACAAAGATA	1
AACAAAGCCT	1
AACAAATACT	1
AACAAATGTG	1
AACAAATTCT	5
AACAACACTG	1
AACAACAGTG	1
AACAACATCA	1
AACAAGAGAC	1
AACAAGCCAA	2
AACAAGGACA	1
AACAAGGCCA	1
AACAAGGTGA	1
AACAAGTAAA	3
AACAAGTCTT	6
AACAAGTTGT	1
AACAATAAAA	3
AACAATATGA	1
AACAATATTA	1
AACAATCAAG	1
AACAATGAAA	1
AACAATGCAA	1
AACAATTGTC	1
AACAATTTGT	1
AACACAATCA	5
AACACAATGT	3
AACACAGACA	1
AACACAGCCT	1
AACACAGCGG	1
AACACAGTGC	1
AACACATAAG	1
AACACATAGA	2
AACACATCAG	1
AACACATTAC	1
AACACATTCT	1
AACACCAAGA	1
AACACCACAA	2
AACACCGAGA	1
AACACCTGGA	1
AACACGAATG	1
AACACGGAAT	1
AACACGTCTT	1
AACACTGACT	1
AACACTGGTG	1
AACAGAAATA	1
AACAGAACCA	1
AACAGAACTG	1
AACAGAAGCA	53
AACAGAAGCT	2
AACAGAATAT	3
AACAGACATT	2
AACAGACCAA	1
AACAGACTAA	1
AACAGACTGT	1
AACAGATGTT	1
AACAGCAAAA	1
AACAGCACAC	1
AACAGCATAG	1
AACAGCGATT	1
AACAGCGCTT	1
AACAGCTCAT	1
AACAGCTGCT	1
AACAGCTGGA	1
AACAGGGCTC	1
AACAGGGGCC	4
AACAGGGTCA	1
AACAGGTCTT	1
AACAGGTGGA	1
AACAGTTTTC	2
AACATAAAAA	4
AACATAAACA	2
AACATAAATT	1
AACATAAGGG	1
AACATAAGTT	1
AACATAATAA	2
AACATAATCT	1
AACATAATGA	1
AACATACAAA	1
AACATAGATT	1
AACATAGGAA	3
AACATAGGAC	1
AACATAGGTA	1
AACATATATC	3
AACATATCTA	1
AACATATTTC	1
AACATATTTT	1
AACATCTAAA	1
AACATCTCAA	1
AACATTCCTT	1
AACATTCTAA	3
AACATTGAAT	1
AACATTGATG	1
AACATTTAGC	1
AACATTTATT	2
AACATTTGCA	1
AACCAAAAAA	10
AACCAAAACA	1
AACCAAACAC	1
AACCAAAGGA	1
AACCAACACA	1
AACCACAACC	1
AACCACAGTT	1
AACCACCCAG	1
AACCACGCGT	1
AACCACTAAG	1
AACCACTGTC	1
AACCACTGTG	1
AACCACTTGG	2
AACCAGAATG	4
AACCAGAGGT	2
AACCAGCTTC	2
AACCAGCTTG	1
AACCAGGAAA	1
AACCAGGGAG	1
AACCAGGGGT	1
AACCAGGTGG	6
AACCAGTTTG	2
AACCATCAAA	1
AACCATCCGA	1
AACCATCTGA	2
AACCATTTAC	1
AACCCAACTC	1
AACCCACCTG	1
AACCCAGGAG	5
AACCCAGTGG	1
AACCCCAAGG	1
AACCCCACGG	7
AACCCCTGTG	1
AACCCGAAGA	1
AACCCGAATG	1
AACCCGCCGC	1
AACCCGGAAG	3
AACCCGGGAG	18
AACCCGTGTT	1
AACCCTAAAA	1
AACCCTAAAC	2
AACCCTAACA	1
AACCCTCCCT	1
AACCCTGACA	1
AACCCTGCCC	1
AACCCTTGGG	5
AACCGAAATG	1
AACCGACGGG	1
AACCGCACCC	2
AACCGCCGGA	1
AACCGCCGGG	2
AACCGCGGCA	1
AACCGGAATG	1
AACCGGGAAG	1
AACCTACAAT	1
AACCTAGCAA	1
AACCTATTGG	2
AACCTCGAGT	1
AACCTCGGAG	1
AACCTGAAAG	1
AACCTGAACA	1
AACCTGAGAG	2
AACCTGGGAG	9
AACCTGGGAT	1
AACCTGGGCG	1
AACCTGGGCT	1
AACCTGTTCT	1
AACCTGTTTT	5
AACCTTCACA	1
AACCTTCAGC	1
AACCTTGACC	1
AACCTTGGCA	1
AACGAAATGA	1
AACGAACAAA	1
AACGAATTCT	1
AACGACCCCG	1
AACGACCTCG	14
AACGACCTGG	1
AACGACTGCT	1
AACGAGACCC	1
AACGAGGAAG	1
AACGAGGAAT	17
AACGAGGACG	1
AACGAGGCAA	1
AACGCAAAAA	4
AACGCAAATA	1
AACGCAGAAA	1
AACGCAGCAG	1
AACGCAGCCT	1
AACGCCCCTC	1
AACGCGAACA	1
AACGCGAAGA	1
AACGCGGACA	1
AACGCGGCAA	1
AACGCGGCCA	19
AACGCGGCCG	1
AACGCGGGAG	1
AACGCTGCGA	7
AACGCTTTGT	1
AACGGAATGT	1
AACGGCCCTG	1
AACGGGTAAA	1
AACGGTCACG	1
AACGGTCGTG	1
AACGTCTCTT	1
AACGTGATAC	1
AACGTGGAGG	1
AACGTTATTA	2
AACGTTTTAA	1
AACTAAAAAA	156
AACTAAAAAC	1
AACTAAAAAG	1
AACTAAAACA	2
AACTAAAAGA	1
AACTAAAATA	1
AACTAAACAA	2
AACTAAACTA	1
AACTAAAGAA	4
AACTAAAGCA	1
AACTAAATCA	1
AACTAACAAA	138
AACTAACACA	1
AACTAACACT	2
AACTAACAGA	1
AACTAACATT	4
AACTAACCAA	1
AACTAACGAA	4
AACTAACTAA	2
AACTAACTCC	1
AACTAATAAA	2
AACTAATACT	75
AACTAATATA	1
AACTACAAAA	1
AACTACATAG	5
AACTACCAAA	2
AACTACCAGT	1
AACTACCCAA	1
AACTACCGCA	1
AACTACTACT	1
AACTAGAAAA	1
AACTAGAAAT	1
AACTAGAAGA	1
AACTAGCAAA	3
AACTAGCAGA	2
AACTAGCGGA	2
AACTAGGAAA	1
AACTATAAAA	1
AACTATACAA	2
AACTATCAAA	1
AACTATGCCC	3
AACTATGTTA	1
AACTATTCAC	1
AACTATTTTC	1
AACTCAATTA	1
AACTCACAAA	1
AACTCACCAT	1
AACTCATCCT	1
AACTCCCAGT	1
AACTCGGCCA	1
AACTCGGGAA	1
AACTCTCAAT	6
AACTCTCCAA	1
AACTCTCTAA	1
AACTCTGATA	2
AACTCTGATT	1
AACTCTGGAC	2
AACTCTTGAA	9
AACTCTTTTC	1
AACTGAAAAA	1
AACTGAATTC	2
AACTGACAAA	2
AACTGACATA	1
AACTGACGAA	1
AACTGAGAAA	1
AACTGAGCAA	1
AACTGAGGGA	1
AACTGATACT	1
AACTGATGAA	1
AACTGATTTT	1
AACTGCATTC	1
AACTGCGGCA	7
AACTGCTAGT	1
AACTGCTTCA	3
AACTGCTTTG	1
AACTGGAGTC	1
AACTGGATCA	1
AACTGGATTA	1
AACTGGATTC	1
AACTGGCGAC	1
AACTGGCTTG	1
AACTGGGAAA	1
AACTGGGAAT	2
AACTGGGAGG	1
AACTGGGATG	1
AACTGGGCCA	1
AACTGGGTCT	2
AACTGGTTGG	1
AACTGGTTTC	1
AACTGTACTA	4
AACTGTAGTT	1
AACTGTATAA	1
AACTGTATAC	1
AACTGTATCA	3
AACTGTCCTT	1
AACTGTGAGT	1
AACTGTTAAG	1
AACTGTTCCG	1
AACTGTTGGA	1
AACTTAAAAA	3
AACTTAAAAC	1
AACTTAAAGT	1
AACTTAACTA	1
AACTTAAGAG	2
AACTTACAGA	2
AACTTATACT	1
AACTTATCAT	1
AACTTATTAC	1
AACTTCACAG	1
AACTTGATAC	2
AACTTGCAAA	2
AACTTGCCCA	12
AACTTGCGTT	1
AACTTGGCTG	4
AACTTGGGAG	1
AACTTGGGCA	1
AACTTGTAAA	1
AACTTGTGGA	1
AACTTTAAAA	1
AACTTTAGGT	1
AACTTTATTC	1
AACTTTCACA	1
AACTTTCTAG	1
AACTTTCTGG	1
AACTTTGTAT	1
AACTTTTGTA	2
AAGAAAAAAA	2
AAGAAAACGA	4
AAGAAAACTG	4
AAGAAAAGAA	3
AAGAAAAGAC	1
AAGAAAATAA	1
AAGAAAATAC	1
AAGAAAATTA	1
AAGAAACCCT	1
AAGAAACCTT	3
AAGAAACTGA	1
AAGAAACTTT	1
AAGAAAGACC	1
AAGAAAGCAA	1
AAGAAAGCGA	1
AAGAAAGGGA	1
AAGAAAGTGA	1
AAGAAAGTGG	2
AAGAAAGTTC	7
AAGAAATCCC	1
AAGAAATCGT	2
AAGAAATCTG	5
AAGAAATGGA	1
AAGAAATTAA	2
AAGAAATTAT	1
AAGAACAAAA	4
AAGAACAAAC	1
AAGAACAGTG	1
AAGAACATAA	7
AAGAACATCA	1
AAGAACATCC	1
AAGAACATTG	1
AAGAACCCTT	1
AAGAACCGGG	1
AAGAACCTGC	1
AAGAACGTAG	1
AAGAACTAAA	3
AAGAACTACA	2
AAGAACTCAG	1
AAGAACTGTT	1
AAGAAGAAAA	2
AAGAAGAAAT	1
AAGAAGACTT	11
AAGAAGAGGA	1
AAGAAGAGTA	1
AAGAAGATAG	34
AAGAAGATTC	1
AAGAAGCAAG	7
AAGAAGCAGA	1
AAGAAGCAGG	5
AAGAAGCTGA	1
AAGAAGCTTC	1
AAGAAGGCAA	1
AAGAAGGGTC	1
AAGAAGTACA	1
AAGAAGTCAG	1
AAGAAGTTGA	1
AAGAATAAAG	1
AAGAATAAAT	1
AAGAATACCC	1
AAGAATCAAA	2
AAGAATCCGT	1
AAGAATCGCA	1
AAGAATCGTG	1
AAGAATCTGA	7
AAGAATGATT	1
AAGAATTAAA	1
AAGAATTGTC	1
AAGAATTTGA	6
AAGACAAAAA	1
AAGACAACAC	1
AAGACAAGTG	1
AAGACACTGG	1
AAGACACTGT	3
AAGACAGAGC	1
AAGACAGAGG	1
AAGACAGGAA	1
AAGACAGGGC	1
AAGACAGGGG	1
AAGACAGTAG	2
AAGACAGTGC	6
AAGACAGTGG	280
AAGACAGTGT	1
AAGACATAAT	1
AAGACATTAT	1
AAGACATTGG	1
AAGACATTGT	1
AAGACATTTT	2
AAGACCAAGT	1
AAGACCACTC	1
AAGACCAGTG	1
AAGACCAGTT	1
AAGACCCTCT	1
AAGACCGTTC	1
AAGACGGGGT	1
AAGACGGTGG	3
AAGACTGACA	1
AAGACTGGCG	1
AAGACTGGCT	1
AAGACTGTGG	1
AAGACTTAGA	1
AAGAGAAAAT	1
AAGAGAAACC	2
AAGAGACAAA	1
AAGAGACATA	1
AAGAGACTTC	1
AAGAGAGCTT	2
AAGAGATCTT	1
AAGAGCAAAA	4
AAGAGCACTA	1
AAGAGCCAAG	1
AAGAGCGGCG	1
AAGAGCTAGA	1
AAGAGCTCCT	1
AAGAGGCATA	1
AAGAGGGAAG	1
AAGAGGGCAA	1
AAGAGGTTTG	6
AAGAGTGCTT	1
AAGAGTTACG	4
AAGAGTTCTG	2
AAGAGTTGGA	5
AAGAGTTGGG	1
AAGAGTTTAG	1
AAGAGTTTGC	1
AAGATAAACT	1
AAGATAAGCG	1
AAGATAATGC	6
AAGATAATGT	2
AAGATACAAC	1
AAGATACACA	1
AAGATACGGA	1
AAGATAGACG	1
AAGATATCAG	1
AAGATATGGC	1
AAGATATTCT	5
AAGATCAAAT	1
AAGATCACAT	1
AAGATCCAGC	1
AAGATCCCCG	21
AAGATCCTCA	1
AAGATCTAAT	1
AAGATCTCCT	1
AAGATCTTGA	1
AAGATGAAGA	1
AAGATGGAGC	3
AAGATGGAGG	1
AAGATGGTGA	1
AAGATGTTTG	2
AAGATTAAGA	2
AAGATTAATT	1
AAGATTCAGA	4
AAGATTGTGG	1
AAGATTTTAG	1
AAGATTTTTC	1
AAGCAAAAAA	2
AAGCAAAAGG	1
AAGCAAATAA	1
AAGCAAATAT	1
AAGCAACAGA	3
AAGCAACTAC	1
AAGCAAGAAT	1
AAGCAAGGAA	2
AAGCAATCTG	1
AAGCACAAAA	3
AAGCACAAGT	1
AAGCACAGCA	1
AAGCACAGGA	1
AAGCACATAA	1
AAGCACGTGG	1
AAGCACTCTA	1
AAGCACTGTT	10
AAGCAGAAGC	1
AAGCAGCAGC	1
AAGCAGCCAG	1
AAGCAGCCAT	1
AAGCAGGAAA	1
AAGCAGGGTG	1
AAGCAGTGAA	2
AAGCATAAAA	1
AAGCATATTT	1
AAGCATCCTA	1
AAGCATCCTG	1
AAGCATCTCA	2
AAGCATTAAA	3
AAGCCAAAAA	1
AAGCCACAAA	1
AAGCCAGGAC	1
AAGCCAGTGC	1
AAGCCATACT	1
AAGCCATCAA	1
AAGCCCAAGG	1
AAGCCCACTA	1
AAGCCCAGGC	10
AAGCCCCTGG	2
AAGCCGCCTT	1
AAGCCGGCCC	3
AAGCCTAAAA	1
AAGCCTGCAA	1
AAGCCTGTGT	1
AAGCCTTAAA	1
AAGCCTTAAG	1
AAGCCTTCAA	9
AAGCCTTGCT	8
AAGCCTTTAG	1
AAGCGAGTTA	1
AAGCGATGTT	1
AAGCGCAGAC	1
AAGCGCTAGA	1
AAGCGCTCCC	1
AAGCGCTCTC	4
AAGCGCTGAT	1
AAGCGGAAGC	1
AAGCGGTATA	1
AAGCGTTGTG	1
AAGCTAAGAA	1
AAGCTACCGA	1
AAGCTACTTT	1
AAGCTAGACT	1
AAGCTATAGC	1
AAGCTATATA	1
AAGCTATTGG	1
AAGCTCAGTT	3
AAGCTCATAA	1
AAGCTCCCTG	1
AAGCTCTCCT	1
AAGCTGAAAC	1
AAGCTGAGGT	4
AAGCTGAGTG	1
AAGCTGCAAA	2
AAGCTGCCTG	1
AAGCTGCTGG	1
AAGCTGCTTT	1
AAGCTGGAGG	5
AAGCTGGTAG	1
AAGCTGGTCT	1
AAGCTGTAGT	1
AAGCTGTCTT	1
AAGCTGTTCC	1
AAGCTGTTGT	3
AAGCTGTTTA	2
AAGCTTACAT	1
AAGCTTCAGA	1
AAGCTTCAGG	1
AAGCTTCCTG	1
AAGCTTTCTT	1
AAGCTTTGAG	8
AAGCTTTGTT	1
AAGCTTTTCA	1
AAGGAAAAAA	4
AAGGAAAACT	1
AAGGAAAATA	1
AAGGAAACAA	1
AAGGAAACAG	1
AAGGAAACGT	1
AAGGAAACTG	1
AAGGAAAGAC	1
AAGGAAAGGC	10
AAGGAAATAA	1
AAGGAAATGG	1
AAGGAAATTC	1
AAGGAACTTG	4
AAGGAAGAAT	2
AAGGAAGATC	3
AAGGAAGATT	6
AAGGAAGCTC	1
AAGGAAGCTG	1
AAGGAAGGCC	1
AAGGAAGGGC	1
AAGGAATGCG	1
AAGGAATTGG	1
AAGGACAATA	1
AAGGACACAT	5
AAGGACACCA	1
AAGGACACCT	1
AAGGACAGCC	1
AAGGACCCCT	1
AAGGACCTAG	1
AAGGACGCGG	1
AAGGACTACA	9
AAGGACTTGT	1
AAGGAGAAAT	1
AAGGAGAACC	1
AAGGAGAAGG	2
AAGGAGACAC	1
AAGGAGACAT	1
AAGGAGACGG	1
AAGGAGAGCC	1
AAGGAGATAT	1
AAGGAGATGG	139
AAGGAGATGT	1
AAGGAGATTA	1
AAGGAGCAAG	2
AAGGAGCTGG	1
AAGGAGGATA	1
AAGGAGGTGG	1
AAGGAGTTTG	2
AAGGATACAG	1
AAGGATATGG	1
AAGGATGAAT	2
AAGGATGCGG	2
AAGGATGTAG	1
AAGGATTCAC	1
AAGGCAAACA	1
AAGGCAAAGC	1
AAGGCAACGC	1
AAGGCAATAT	1
AAGGCAATGG	1
AAGGCAATTA	1
AAGGCAATTC	1
AAGGCAATTT	10
AAGGCACAAT	1
AAGGCACAGA	3
AAGGCAGGAC	1
AAGGCAGTGG	1
AAGGCCAATT	1
AAGGCCACCG	3
AAGGCCATCT	7
AAGGCCCCTG	1
AAGGCCGAGC	1
AAGGCCGAGT	1
AAGGCCGGGT	1
AAGGCCGTGA	1
AAGGCCTCGG	2
AAGGCCTTGT	1
AAGGCGATGG	1
AAGGCGCACT	1
AAGGCGGGGG	1
AAGGCTCACA	1
AAGGCTTCCA	3
AAGGCTTCCC	1
AAGGGACACA	1
AAGGGACTGA	1
AAGGGCAAAA	2
AAGGGCAAGG	1
AAGGGCAGGG	1
AAGGGCCACT	1
AAGGGCGCAG	1
AAGGGGAGTC	1
AAGGGGATAT	1
AAGGGGGCAA	1
AAGGGGGGGA	1
AAGGGGGTCT	1
AAGGGGTACA	1
AAGGGTAACC	3
AAGGGTAGAT	1
AAGGGTCCCA	1
AAGGGTTGCA	1
AAGGTAACTA	1
AAGGTAACTT	1
AAGGTAATAT	6
AAGGTAATGC	6
AAGGTACAGC	1
AAGGTAGCAG	1
AAGGTAGTAG	2
AAGGTATATT	1
AAGGTCAAAG	1
AAGGTCATTT	1
AAGGTCCAGA	1
AAGGTCCTAG	1
AAGGTCCTTT	1
AAGGTCGAGC	36
AAGGTCGAGG	1
AAGGTCTATT	5
AAGGTCTGAG	2
AAGGTCTTCA	1
AAGGTCTTTA	3
AAGGTGAAAA	1
AAGGTGAAGT	2
AAGGTGAGGA	1
AAGGTGATGG	1
AAGGTGCAGG	1
AAGGTGCATA	1
AAGGTGCCTC	8
AAGGTGCTTT	1
AAGGTGGACG	1
AAGGTGGAGA	1
AAGGTGGAGG	144
AAGGTGGAGT	1
AAGGTGGCGG	2
AAGGTGGTGA	1
AAGGTGTAAA	2
AAGGTTAAAA	1
AAGGTTAAAT	4
AAGGTTGGGC	1
AAGGTTTACA	1
AAGGTTTTTC	1
AAGTAAAAAC	1
AAGTAAAACT	1
AAGTAAATAT	1
AAGTAACAGG	1
AAGTAAGTCT	16
AAGTACATAG	1
AAGTACCTAG	1
AAGTACGAGG	2
AAGTACTGTG	1
AAGTACTTCA	14
AAGTAGCCCT	1
AAGTAGCCTT	2
AAGTAGCGGC	1
AAGTAGCTAT	1
AAGTAGGAAT	1
AAGTAGGAGG	1
AAGTAGTAGT	1
AAGTATCATT	1
AAGTATGTCT	4
AAGTATTGTG	9
AAGTATTTAA	1
AAGTCACAGA	5
AAGTCACCGG	2
AAGTCAGAAT	1
AAGTCATACT	1
AAGTCATCTA	5
AAGTCATTCA	11
AAGTCCAAAA	1
AAGTCCCAGG	1
AAGTCGCCGG	1
AAGTCGCTCA	1
AAGTCGTGAC	1
AAGTCTCCAT	1
AAGTCTTCCA	1
AAGTCTTCCT	1
AAGTCTTTGC	1
AAGTCTTTTC	4
AAGTGAAAAA	3
AAGTGAAACA	6
AAGTGAAGAG	1
AAGTGAGGAG	5
AAGTGAGTAA	1
AAGTGATAAA	2
AAGTGATAGA	1
AAGTGATCAA	2
AAGTGATCAT	1
AAGTGATCTG	2
AAGTGATTCC	1
AAGTGATTCT	5
AAGTGCAAAT	1
AAGTGCATTT	3
AAGTGCGTTT	1
AAGTGCTAGA	5
AAGTGCTATC	1
AAGTGCTATG	2
AAGTGCTATT	1
AAGTGCTGTT	1
AAGTGGAAAT	1
AAGTGGAAGA	1
AAGTGGAATA	3
AAGTGGAGGA	3
AAGTGGATAG	3
AAGTGGATGT	1
AAGTGGCACC	1
AAGTGGTTGA	1
AAGTGTCAAA	1
AAGTGTCTTC	1
AAGTGTGTGT	2
AAGTTAAAAT	1
AAGTTACTTT	1
AAGTTAGCTG	1
AAGTTATTTA	1
AAGTTCAATA	5
AAGTTCAGCG	1
AAGTTCAGGC	2
AAGTTCGAGC	2
AAGTTCTGCA	1
AAGTTCTGCG	3
AAGTTCTTAG	1
AAGTTGAAAG	1
AAGTTGATGT	1
AAGTTGCATC	1
AAGTTGCCCC	1
AAGTTGCGAT	1
AAGTTGCTAT	29
AAGTTGGAAG	1
AAGTTGGCGA	1
AAGTTGGTGC	1
AAGTTGTGAA	4
AAGTTGTGTG	1
AAGTTGTTAT	1
AAGTTTACAA	2
AAGTTTATAG	1
AAGTTTCCAA	3
AAGTTTCCAG	1
AAGTTTCCTG	1
AAGTTTGAAC	1
AAGTTTGCCA	1
AAGTTTGTCT	1
AAGTTTGTGG	4
AAGTTTTATG	1
AAGTTTTGAG	1
AAGTTTTGAT	2
AAGTTTTTAG	4
AAGTTTTTCG	1
AAGTTTTTCT	1
AAGTTTTTTG	2
AAGTTTTTTT	1
AATAAAAAAA	3
AATAAAAAAT	14
AATAAAAACC	1
AATAAAAACT	1
AATAAAAAGT	2
AATAAAAATA	2
AATAAAACAG	1
AATAAAACTG	2
AATAAAAGAC	1
AATAAAAGGA	1
AATAAAAGTC	1
AATAAAAGTG	2
AATAAAATAA	1
AATAAAATTA	3
AATAAAATTG	18
AATAAAATTT	4
AATAAACACC	1
AATAAACACT	1
AATAAACAGG	1
AATAAACATC	1
AATAAACGTC	2
AATAAACGTG	1
AATAAACTCA	2
AATAAAGATT	1
AATAAAGCAA	5
AATAAAGCAC	1
AATAAAGCCA	3
AATAAAGCCT	16
AATAAAGCTA	2
AATAAAGCTG	1
AATAAAGGCT	10
AATAAAGGTA	1
AATAAAGGTG	15
AATAAAGTCA	3
AATAAAGTTA	1
AATAAAGTTG	13
AATAAATAAT	1
AATAAATCCC	1
AATAAATGAA	1
AATAAATGCA	5
AATAAATGCT	1
AATAAATGGA	16
AATAAATGGG	1
AATAAATTAT	2
AATAAATTCC	11
AATAAATTGC	3
AATAAATTTG	2
AATAAATTTT	1
AATAACACAC	1
AATAACACTA	1
AATAACACTC	1
AATAACATTT	1
AATAACGCCA	1
AATAACTCTG	1
AATAACTGAC	1
AATAAGACAA	1
AATAAGACTT	1
AATAAGATAT	1
AATAAGCCAA	2
AATAAGTGTT	1
AATAATAATA	1
AATAATACAT	1
AATAATCCAA	1
AATAATCCAC	1
AATAATCCTG	1
AATAATGCAC	2
AATAATGCTA	1
AATAATGGTT	2
AATAATGTAC	1
AATAATGTTT	3
AATAATTCAT	1
AATAATTTGG	1
AATACAACTC	1
AATACAAGTA	2
AATACAATCC	1
AATACACAGA	4
AATACAGGAT	1
AATACATATT	1
AATACATCAA	3
AATACATTTA	1
AATACCTCGT	4
AATACCTTCA	1
AATACTAAAC	1
AATACTATAG	1
AATACTGACT	1
AATACTGGAA	1
AATACTGGGT	1
AATACTTAAA	6
AATACTTTCA	1
AATACTTTGC	1
AATACTTTTG	3
AATAGAAATA	1
AATAGAAATT	1
AATAGAATTT	1
AATAGACATC	1
AATAGAGCTT	1
AATAGAGTAT	1
AATAGAGTCC	1
AATAGAGTTA	1
AATAGAGTTT	2
AATAGATCAT	1
AATAGATCCA	1
AATAGCAAAT	1
AATAGCAGGA	1
AATAGCCTGT	4
AATAGCTAAT	1
AATAGCTCAG	1
AATAGCTGAT	4
AATAGCTGGT	3
AATAGGAAGA	2
AATAGGGGAA	5
AATAGGGTCA	2
AATAGGTCAA	3
AATAGGTCCA	202
AATAGGTCCC	2
AATAGGTCCG	1
AATAGGTCCT	2
AATAGTCATT	1
AATAGTCCAA	1
AATAGTCCAT	1
AATAGTCTGC	1
AATAGTGCCA	1
AATAGTTAAG	1
AATAGTTCCA	2
AATATAAAAA	4
AATATAAAAC	2
AATATAAAAT	1
AATATAAGAG	1
AATATACAAA	1
AATATACTCC	2
AATATAGAGA	1
AATATAGGAC	1
AATATATACA	2
AATATATCAC	1
AATATATGAT	1
AATATATGTT	1
AATATATTCC	2
AATATATTGT	1
AATATATTTG	1
AATATCAGAA	1
AATATCATAC	1
AATATCCCAA	1
AATATCCCCT	1
AATATCTGAC	1
AATATCTTAC	1
AATATGAACA	2
AATATGAATG	1
AATATGACTT	1
AATATGATAC	1
AATATGATCA	1
AATATGATGA	1
AATATGCTCA	1
AATATGCTTT	2
AATATGGATG	8
AATATGGGAT	1
AATATGGTAC	4
AATATGGTTT	2
AATATGTACA	1
AATATGTATA	1
AATATGTATG	1
AATATGTGAG	5
AATATGTGGG	29
AATATGTGGT	1
AATATTAAAA	2
AATATTAAGA	1
AATATTCAAT	1
AATATTCATA	3
AATATTCTAA	2
AATATTCTTT	1
AATATTGAGA	18
AATATTGTAC	2
AATATTTACC	6
AATATTTAGT	1
AATATTTCAA	8
AATATTTGTA	1
AATATTTTCA	1
AATATTTTTA	1
AATCAAACAC	1
AATCAAAGTC	1
AATCAAAGTT	1
AATCAACTTG	1
AATCAAGACT	1
AATCAAGCCT	1
AATCAAGTCG	1
AATCAATAAA	2
AATCAATACT	1
AATCAATGAA	1
AATCAATGCC	1
AATCAATTTG	1
AATCACAAGC	1
AATCACATAG	2
AATCACTGTG	3
AATCAGAATT	2
AATCAGGAAC	1
AATCAGTTCC	3
AATCATATTA	1
AATCATCGAT	1
AATCATCTAT	1
AATCATTCTA	1
AATCATTGAG	3
AATCATTTTG	1
AATCCAAAAA	1
AATCCAAGAG	3
AATCCAGGAG	2
AATCCAGGGG	1
AATCCATATG	1
AATCCATTTT	1
AATCCCACAT	1
AATCCCACTT	1
AATCCCAGGA	1
AATCCCCAAA	1
AATCCCCAGT	1
AATCCCGGAA	1
AATCCGGGAG	2
AATCCTCCTT	1
AATCCTCTTT	1
AATCCTGAGG	1
AATCCTGCAA	1
AATCCTGGTA	1
AATCCTGGTG	1
AATCCTGTGA	1
AATCCTGTGG	50
AATCCTGTTT	2
AATCGATAAA	1
AATCGCTAAT	3
AATCGGAATT	1
AATCGGAGAC	3
AATCGGCTTT	1
AATCGTGACC	1
AATCGTGTGA	1
AATCTAAACT	1
AATCTACAGA	1
AATCTACTTT	1
AATCTAGCAC	1
AATCTATAGT	1
AATCTCAAAT	1
AATCTCAGAC	1
AATCTCCCTG	1
AATCTCCTTT	1
AATCTCTAGG	1
AATCTGACGC	1
AATCTGCGCC	2
AATCTGGTTG	1
AATCTTAATT	1
AATCTTATTT	1
AATCTTCTGA	1
AATCTTGCAA	2
AATCTTGGAA	6
AATCTTGGCC	2
AATCTTGTTT	1
AATCTTTCTT	1
AATGAAAAAA	10
AATGAAAAAT	1
AATGAAAAGA	2
AATGAAAAGG	1
AATGAAAATA	6
AATGAAACTT	1
AATGAAAGGT	1
AATGAAATAC	1
AATGAAATGA	1
AATGAACAAA	1
AATGAACAAT	6
AATGAACCAC	1
AATGAACCCC	1
AATGAAGATA	1
AATGAATAAA	13
AATGAATAGG	1
AATGAATCTT	1
AATGAATGAA	1
AATGAATTAT	1
AATGAATTCT	1
AATGACACAA	2
AATGACCGAA	1
AATGACGTGA	1
AATGACTAAG	1
AATGAGAAAA	1
AATGAGAAGA	1
AATGAGAGAT	1
AATGAGGCAG	1
AATGAGGCTG	1
AATGAGGGGC	1
AATGAGGTCT	1
AATGAGGTGC	1
AATGAGTAAT	1
AATGAGTCTC	1
AATGAGTGCT	1
AATGAGTTTG	3
AATGATAATA	1
AATGATATAC	1
AATGATGGAG	1
AATGATGTGA	1
AATGATGTGT	1
AATGATTATA	1
AATGATTTCC	1
AATGCAAAAA	1
AATGCAAAAT	1
AATGCAAATA	1
AATGCAACTA	1
AATGCAAGAT	6
AATGCAAGCA	1
AATGCACGTT	1
AATGCACTTA	1
AATGCAGACA	1
AATGCAGACG	1
AATGCAGCAG	1
AATGCAGGCA	7
AATGCATAAA	1
AATGCATCAT	1
AATGCATCGT	1
AATGCATTGG	1
AATGCCAAAA	1
AATGCCCGAT	1
AATGCCTTGT	1
AATGCGCACA	1
AATGCGCCAC	1
AATGCTCTTC	1
AATGCTGCAT	1
AATGCTGGCA	7
AATGCTGTGT	2
AATGCTGTTT	1
AATGCTTAGC	1
AATGCTTAGT	3
AATGCTTCGT	2
AATGCTTCTC	1
AATGCTTCTG	1
AATGCTTGTT	6
AATGCTTTAC	1
AATGCTTTGC	1
AATGCTTTGT	109
AATGCTTTTA	2
AATGGAAAAG	2
AATGGAAACC	1
AATGGAAATC	1
AATGGAATAC	1
AATGGAATTT	1
AATGGAGACT	3
AATGGAGTAG	1
AATGGATAAC	1
AATGGATGAA	39
AATGGATGTA	2
AATGGATTAC	1
AATGGATTAT	3
AATGGATTCC	4
AATGGCACTT	7
AATGGCAGAG	1
AATGGCATTA	1
AATGGCATTG	3
AATGGCATTT	1
AATGGCCAAA	1
AATGGCGTGA	1
AATGGGATTC	1
AATGGGCTCA	2
AATGGGGACT	1
AATGGGGAGA	1
AATGGGGTTG	1
AATGGGGTTT	1
AATGGTCGGG	1
AATGGTGCGC	2
AATGTAAAAA	1
AATGTAATCA	1
AATGTACAAA	1
AATGTACCTG	1
AATGTACTTA	1
AATGTAGTTT	3
AATGTATAAT	2
AATGTATTTC	1
AATGTCAATT	1
AATGTCAGCA	1
AATGTCCAGT	2
AATGTCCCCT	1
AATGTCCGAA	1
AATGTCCTGT	1
AATGTCGGAA	1
AATGTCTTCA	1
AATGTCTTGC	1
AATGTCTTTG	1
AATGTGAAAT	2
AATGTGAATA	1
AATGTGACTC	1
AATGTGACTT	1
AATGTGAGCC	1
AATGTGAGTC	16
AATGTGATTT	2
AATGTGCCTC	1
AATGTGCCTT	1
AATGTGGACA	1
AATGTGGCTG	1
AATGTGGGTT	3
AATGTGGTGA	1
AATGTGTAAA	1
AATGTGTTGC	1
AATGTGTTTT	1
AATGTTAAAA	1
AATGTTAAAT	4
AATGTTATTT	1
AATGTTCACT	1
AATGTTCAGA	6
AATGTTCAGG	1
AATGTTGGCT	1
AATGTTGTAC	1
AATGTTGTGC	2
AATGTTTAAG	1
AATGTTTCCA	1
AATGTTTCTA	1
AATGTTTGTG	6
AATGTTTTGT	1
AATGTTTTTA	1
AATTAAAAAA	1
AATTAAAATA	1
AATTAAAGTG	1
AATTAAATCT	1
AATTAAATGA	1
AATTAAATTA	1
AATTAACCTG	1
AATTAACTCC	1
AATTAAGAAT	1
AATTAAGTAT	1
AATTAAGTTG	1
AATTAATAAC	1
AATTAATCCA	1
AATTAATTAA	1
AATTAATTCA	1
AATTAATTGT	1
AATTACACGT	1
AATTACAGAT	1
AATTACCATA	1
AATTACGAAA	1
AATTACTATT	1
AATTACTCTT	1
AATTACTTCC	3
AATTAGAAGC	1
AATTAGAATT	1
AATTAGAGCG	1
AATTAGAGTG	1
AATTAGCTTT	2
AATTAGGCTA	1
AATTATAAAT	1
AATTATACCT	2
AATTATATAA	2
AATTATATAG	1
AATTATCAAT	1
AATTATGACT	2
AATTATTTCT	1
AATTATTTTC	1
AATTCAACAA	1
AATTCAAGTA	1
AATTCAATAA	1
AATTCAATAG	1
AATTCAATTA	8
AATTCACACC	1
AATTCACTCC	1
AATTCAGGTC	2
AATTCAGTGA	1
AATTCATAGG	4
AATTCATATG	1
AATTCCAACT	2
AATTCCAGAA	1
AATTCCAGCT	1
AATTCCAGGA	2
AATTCCCAGT	1
AATTCCCTTT	5
AATTCCGCAA	1
AATTCCTGAA	1
AATTCCTTCC	1
AATTCGATTA	1
AATTCTATTT	1
AATTCTCGTC	1
AATTCTCTAA	1
AATTCTGTAA	5
AATTCTGTGA	1
AATTGAAAAG	1
AATTGAAACA	2
AATTGAAACC	1
AATTGAAGTA	1
AATTGAATCA	1
AATTGAATTT	1
AATTGAGGAG	1
AATTGAGTTT	1
AATTGATTAT	1
AATTGATTGG	1
AATTGATTTT	1
AATTGCAACA	2
AATTGCATTA	2
AATTGCCACT	5
AATTGCTTTC	1
AATTGGAACT	1
AATTGGCCTC	1
AATTGTAAAA	1
AATTGTAGTT	7
AATTGTCTGT	1
AATTGTGTCT	2
AATTGTGTGA	5
AATTGTTAGT	1
AATTGTTCAC	1
AATTGTTGAG	4
AATTGTTTTA	1
AATTTAAAAC	2
AATTTAACTT	1
AATTTACCAT	3
AATTTACTTC	2
AATTTAGATA	1
AATTTATACT	1
AATTTATCTA	1
AATTTATTTC	1
AATTTATTTT	2
AATTTCAAGA	1
AATTTCCAGC	6
AATTTCTACT	1
AATTTCTATA	1
AATTTCTATT	8
AATTTCTCCT	1
AATTTGAACA	1
AATTTGAATT	2
AATTTGACTC	1
AATTTGAGTG	1
AATTTGCAAC	8
AATTTGCCTG	1
AATTTGCTTT	3
AATTTGGAGC	1
AATTTGTCAC	1
AATTTGTGGC	1
AATTTGTTAA	3
[truncated: 23,650 more rows]
