# Supplementary material for: An interactive tool for visualization of relationships between gene expression profiles
Source: BMC Bioinformatics. 2006 Apr 6;7:193. doi: 10.1186/1471-2105-7-193 (PMC1456991; doi:10.1186/1471-2105-7-193)
Supplement: Additional File 1 — contains the compiled Java executable, documentation and the source code for TreeBuilder3D. Example data sets are also included for the testing purposes. [file 1471-2105-7-193-S1.zip › datasets/GEO_brain/GSM695]

>TOTAL	58826
>DESCRIPTION	Normal brain
AAAAAAAAAA	56
AAAAAAAAAC	2
AAAAAAAAAG	1
AAAAAAAAAT	3
AAAAAAAAGA	1
AAAAAAAAGG	1
AAAAAAAAGT	1
AAAAAAACAA	1
AAAAAAACAG	1
AAAAAAACGG	1
AAAAAAATCA	4
AAAAAAATCT	1
AAAAAAATTT	1
AAAAAACAAA	1
AAAAAACAGC	2
AAAAAACATA	1
AAAAAACATT	1
AAAAAACCCA	3
AAAAAACCTA	1
AAAAAACTCC	3
AAAAAAGATG	1
AAAAAAGTCT	1
AAAAAAGTTA	1
AAAAAATAAA	1
AAAAAATAAG	1
AAAAAATCGA	1
AAAAAATCGT	1
AAAAAATGAA	6
AAAAAATGCT	1
AAAAAATTTA	1
AAAAACAACT	1
AAAAACAAGC	1
AAAAACAGTA	4
AAAAACATAA	1
AAAAACCATA	7
AAAAACCCTT	2
AAAAACTCCT	1
AAAAACTCTA	1
AAAAAGAAAA	3
AAAAAGAAGC	1
AAAAAGAAGT	1
AAAAAGACAA	1
AAAAAGATAA	2
AAAAAGCACA	1
AAAAAGCAGA	10
AAAAAGGTGA	1
AAAAAGGTGG	1
AAAAAGTAAA	1
AAAAAGTGTT	1
AAAAAGTTTT	2
AAAAATAAAA	7
AAAAATAAAC	3
AAAAATAAAG	48
AAAAATAAAT	3
AAAAATAAGG	1
AAAAATAATA	1
AAAAATAATG	2
AAAAATACTC	1
AAAAATAGAG	2
AAAAATAGCA	1
AAAAATATGA	4
AAAAATATTT	1
AAAAATCCTA	1
AAAAATGATC	1
AAAAATGGTT	1
AAAAATGTTA	1
AAAAATTATG	1
AAAAATTGAT	3
AAAACAAAAA	7
AAAACAAAAC	1
AAAACAAAAT	1
AAAACAAAGA	1
AAAACAAATA	4
AAAACAAATC	1
AAAACAAGCC	1
AAAACACAAA	2
AAAACACAGC	2
AAAACACTCT	2
AAAACACTGA	1
AAAACACTTG	1
AAAACAGCAA	1
AAAACATACA	1
AAAACATCCT	4
AAAACATTAG	1
AAAACATTAT	4
AAAACATTCA	12
AAAACATTCC	10
AAAACATTCG	1
AAAACATTCT	395
AAAACATTGA	1
AAAACATTTA	1
AAAACATTTT	4
AAAACCAAGG	1
AAAACCAAGT	1
AAAACCAGAG	1
AAAACCAGCC	1
AAAACCCTAT	1
AAAACCTAAA	2
AAAACCTAAT	1
AAAACCTGAA	1
AAAACCTGTA	1
AAAACCTTGG	2
AAAACGACTT	1
AAAACGCCAT	1
AAAACGGATG	1
AAAACGTTCT	1
AAAACGTTTA	1
AAAACTCATT	6
AAAACTCCAC	1
AAAACTGAGA	2
AAAACTGCAC	2
AAAACTGGCA	1
AAAACTGTTG	1
AAAACTTACA	1
AAAACTTACT	1
AAAACTTAGA	2
AAAACTTAGG	1
AAAACTTTGT	1
AAAACTTTTG	1
AAAACTTTTT	3
AAAAGAAAAA	2
AAAAGAAACT	3
AAAAGAAGAA	1
AAAAGAATAA	1
AAAAGACCCG	1
AAAAGACGCA	1
AAAAGAGCAG	2
AAAAGATACT	1
AAAAGATAGT	1
AAAAGATCAA	1
AAAAGATCTG	1
AAAAGATGCA	1
AAAAGATTAA	1
AAAAGATTGT	1
AAAAGCAAAA	1
AAAAGCAAGC	1
AAAAGCAATA	1
AAAAGCAGGA	1
AAAAGCAGTG	1
AAAAGCCCCA	1
AAAAGCTACA	1
AAAAGCTACT	3
AAAAGGAAAA	1
AAAAGGACAA	1
AAAAGGACAG	1
AAAAGGAGAC	1
AAAAGGAGCT	1
AAAAGGCATT	1
AAAAGGGAAA	1
AAAAGGGTTC	1
AAAAGGTACT	1
AAAAGGTCTT	1
AAAAGGTTTC	1
AAAAGTAACT	1
AAAAGTCCCA	1
AAAAGTGCTT	1
AAAAGTGTGA	1
AAAAGTTATG	1
AAAAGTTCTA	1
AAAAGTTGGC	1
AAAAGTTGGG	1
AAAAGTTTTA	1
AAAATAAAAA	6
AAAATAAAAC	3
AAAATAAAAG	1
AAAATAAAAT	1
AAAATAAACA	1
AAAATAAACG	4
AAAATAAAGA	2
AAAATAAAGC	10
AAAATAAAGG	1
AAAATAAAGT	1
AAAATAAATG	5
AAAATACAGC	1
AAAATACCAC	1
AAAATACCTA	1
AAAATACTAG	1
AAAATACTTA	1
AAAATAGATG	3
AAAATAGTAA	1
AAAATATAGC	1
AAAATATATT	1
AAAATATGCT	1
AAAATATGTG	1
AAAATATTCA	1
AAAATATTGA	1
AAAATATTTA	1
AAAATATTTC	1
AAAATCAGGT	1
AAAATCCAAC	1
AAAATCCAAG	1
AAAATCCAAT	1
AAAATCCACT	1
AAAATCCTAA	1
AAAATCGACA	1
AAAATCGCCC	1
AAAATCGTTT	1
AAAATCTACT	1
AAAATCTATT	1
AAAATCTGTA	1
AAAATCTTGC	1
AAAATCTTTT	1
AAAATGAAGA	1
AAAATGAATA	1
AAAATGACAG	1
AAAATGACCT	1
AAAATGATAT	1
AAAATGATCT	1
AAAATGATGA	1
AAAATGATTA	1
AAAATGGAGT	2
AAAATGGGAT	1
AAAATGGTGT	1
AAAATGGTTA	1
AAAATGTAAA	1
AAAATGTACT	4
AAAATGTATC	1
AAAATGTATG	1
AAAATGTTAA	1
AAAATTAAAA	1
AAAATTACCA	1
AAAATTAGTG	1
AAAATTATAC	1
AAAATTATAT	1
AAAATTATCT	3
AAAATTATGT	1
AAAATTCATT	1
AAAATTCTTA	2
AAAATTGCTT	1
AAAATTGGGA	1
AAAATTTCAC	1
AAAATTTGGT	1
AAAATTTTAC	1
AAAATTTTTA	1
AAACAAAAAA	1
AAACAAAATA	1
AAACAAAGAG	1
AAACAAAGTA	1
AAACAAATAG	1
AAACAAATCA	2
AAACAAATCG	1
AAACAACATA	1
AAACAACATT	3
AAACAAGAAA	2
AAACAAGAAC	1
AAACAAGATG	1
AAACAAGCCA	1
AAACAATACA	1
AAACAATCTT	1
AAACAATTGT	2
AAACACAATT	1
AAACACCAAA	4
AAACACCCCG	1
AAACACCTTA	1
AAACACCTTG	1
AAACACGTCG	1
AAACACTCTT	2
AAACACTTAA	1
AAACACTTGA	1
AAACAGAAAA	1
AAACAGAAAC	1
AAACAGAATT	1
AAACAGCAAA	1
AAACAGCTTA	1
AAACAGGATA	1
AAACAGGGTG	1
AAACAGTAGT	2
AAACATAAAC	1
AAACATATGA	1
AAACATATTG	2
AAACATCAAA	4
AAACATCATA	2
AAACATCCAA	1
AAACATCCGA	1
AAACATCCTA	53
AAACATCCTT	1
AAACATCGAA	2
AAACATTAAA	2
AAACATTAAG	1
AAACATTACC	3
AAACATTCTC	2
AAACCAAAAA	2
AAACCAAAAG	1
AAACCACCTT	1
AAACCAGAAA	1
AAACCAGAAC	1
AAACCAGAGG	6
AAACCAGGAA	1
AAACCAGGGC	1
AAACCAGTAT	1
AAACCAGTCG	1
AAACCAGTTG	1
AAACCATAAA	3
AAACCATATG	1
AAACCATTCT	3
AAACCCAAGC	4
AAACCCGAAG	1
AAACCGCAAT	1
AAACCGGGAA	1
AAACCGTTGC	1
AAACCTCCAA	3
AAACCTCTCA	2
AAACCTCTTC	1
AAACCTGGGC	1
AAACCTTGAC	1
AAACCTTTAA	1
AAACGAACCG	1
AAACGAAGTT	3
AAACGACAGT	1
AAACGATACA	2
AAACGTTTCT	1
AAACTAACGG	1
AAACTAACTT	1
AAACTACAAG	1
AAACTACAAT	1
AAACTACCTT	1
AAACTACGCA	1
AAACTAGAAA	1
AAACTAGAAG	1
AAACTAGTTG	3
AAACTATCTC	1
AAACTATGCA	3
AAACTATGGC	1
AAACTCAAAG	1
AAACTCCACT	1
AAACTCCAGA	1
AAACTCCTAG	1
AAACTCCTGG	1
AAACTCGAGC	2
AAACTCGGGT	1
AAACTCTATA	3
AAACTCTGTG	1
AAACTCTTGT	1
AAACTGAGGT	1
AAACTGATTG	2
AAACTGCAAA	3
AAACTGCGGT	1
AAACTGGGAA	3
AAACTGGGAG	2
AAACTGGGTG	1
AAACTGGTAC	2
AAACTGTAAC	1
AAACTGTACA	1
AAACTGTCAG	1
AAACTGTGAA	1
AAACTGTGGA	1
AAACTGTGGG	1
AAACTGTGGT	15
AAACTTACAT	1
AAACTTACCT	2
AAACTTATGC	1
AAACTTGAGC	1
AAACTTGTGG	1
AAACTTTCAA	1
AAACTTTGGT	2
AAAGAAAAAC	1
AAAGAAAAAG	1
AAAGAAACAT	1
AAAGAAAGAG	1
AAAGAAAGTG	1
AAAGAAATGC	2
AAAGAAATGT	4
AAAGAACGTG	1
AAAGAAGAAG	1
AAAGAAGACT	2
AAAGAAGCTC	1
AAAGAAGTAG	1
AAAGAAGTGG	4
AAAGAAGTTC	1
AAAGAATAAA	1
AAAGAATAAG	1
AAAGAATGAA	1
AAAGACAAAG	1
AAAGACACAC	3
AAAGACACTG	1
AAAGACATAC	1
AAAGACATAT	1
AAAGACATTT	1
AAAGACCAAA	3
AAAGACCAGA	1
AAAGACCTTC	1
AAAGAGAAAA	4
AAAGAGAAAC	1
AAAGAGAAAG	1
AAAGAGAAGA	1
AAAGAGACCT	2
AAAGAGATAG	1
AAAGAGATCT	1
AAAGAGATGA	1
AAAGAGATGG	4
AAAGAGCGTG	1
AAAGAGGAAA	1
AAAGAGTACG	1
AAAGAGTTCT	1
AAAGATAAAT	7
AAAGATACCC	1
AAAGATCCCT	1
AAAGATCTCA	1
AAAGATGGTG	1
AAAGATGTAC	1
AAAGATGTCA	1
AAAGATGTTT	1
AAAGATTAAA	2
AAAGATTCAT	1
AAAGATTGGA	2
AAAGATTTTG	1
AAAGCAAAAA	4
AAAGCAAAAT	1
AAAGCAAAGT	1
AAAGCAACCA	1
AAAGCAAGAA	1
AAAGCAAGCA	1
AAAGCAATAC	1
AAAGCAATCA	5
AAAGCAGCAC	12
AAAGCAGCTA	1
AAAGCAGTTT	4
AAAGCATATA	1
AAAGCATTAG	1
AAAGCATTCT	1
AAAGCATTTA	1
AAAGCATTTT	5
AAAGCCAAAA	1
AAAGCCACTC	3
AAAGCCAGCT	2
AAAGCCGTGA	1
AAAGCGTAAA	1
AAAGCTAAGC	1
AAAGCTAATA	4
AAAGCTAGAG	1
AAAGCTGAAC	1
AAAGCTGGCT	1
AAAGGAAAGA	1
AAAGGAAAGT	10
AAAGGAAATA	1
AAAGGAAGGA	1
AAAGGAAGGG	1
AAAGGAATAA	3
AAAGGAATGA	3
AAAGGAATTC	1
AAAGGAATTT	1
AAAGGACAAA	1
AAAGGACAAG	2
AAAGGACGCA	1
AAAGGAGAAG	1
AAAGGAGAGA	2
AAAGGATCAG	1
AAAGGATGAA	1
AAAGGATTGC	1
AAAGGCACCT	1
AAAGGCAGGA	1
AAAGGCATTC	1
AAAGGCCAGG	1
AAAGGCCGGG	1
AAAGGCGCTG	1
AAAGGCGTGG	1
AAAGGCTTTT	1
AAAGGGAAAA	2
AAAGGGAAAT	2
AAAGGGAACA	1
AAAGGGAATA	1
AAAGGGAATG	8
AAAGGGCAAT	1
AAAGGGCCAG	1
AAAGGGGGCA	3
AAAGGGGGCT	1
AAAGGGTCAC	7
AAAGGGTCAG	1
AAAGGGTCAT	1
AAAGGGTCTT	1
AAAGGGTTTT	1
AAAGGTCGAG	1
AAAGGTGGAG	1
AAAGGTTCCC	1
AAAGGTTCTC	1
AAAGGTTGGC	1
AAAGTAAAAA	1
AAAGTAAAGA	1
AAAGTAAATG	1
AAAGTAACAT	1
AAAGTACTTC	1
AAAGTAGATA	6
AAAGTAGGCG	1
AAAGTATAAC	1
AAAGTATTAC	1
AAAGTCAATC	2
AAAGTCAGAA	5
AAAGTCATTT	2
AAAGTCCTGT	1
AAAGTCTCAT	1
AAAGTGAAAA	3
AAAGTGAAGA	11
AAAGTGAGAT	2
AAAGTGCATC	2
AAAGTGCCAA	1
AAAGTGCTAT	1
AAAGTGCTGT	1
AAAGTGGAAA	6
AAAGTGGAAT	1
AAAGTGGACC	1
AAAGTGGACG	1
AAAGTGGCAC	1
AAAGTGGCTA	3
AAAGTGGGAT	1
AAAGTGGTGA	1
AAAGTGTACA	1
AAAGTTAATA	1
AAAGTTCTCA	5
AAAGTTTATA	2
AAAGTTTATT	2
AAAGTTTGGC	1
AAATAAAAAA	7
AAATAAAAAG	7
AAATAAAACC	1
AAATAAAAGA	1
AAATAAAAGC	2
AAATAAAAGG	7
AAATAAAATT	3
AAATAAACTC	1
AAATAAAGAA	7
AAATAAAGAC	21
AAATAAAGCA	1
AAATAAAGCC	7
AAATAAAGCT	1
AAATAAAGGG	1
AAATAAAGTC	3
AAATAAAGTT	1
AAATAAATAA	1
AAATAAATAC	2
AAATAAATAT	1
AAATAAATGA	1
AAATAAATGC	2
AAATAAATTA	2
AAATAAATTT	2
AAATAACGAT	1
AAATAACTTC	1
AAATAAGCCA	1
AAATAAGTAG	1
AAATAAGTAT	1
AAATAAGTCT	1
AAATAATAAA	1
AAATAATAAT	1
AAATAATGAT	1
AAATAATGGA	2
AAATAATGGG	2
AAATAATGGT	1
AAATAATGTT	2
AAATAATTGT	1
AAATAATTTC	1
AAATACAAAA	1
AAATACAAAG	2
AAATACAATT	1
AAATACACAC	1
AAATACAGAC	3
AAATACAGCA	1
AAATACTGCC	6
AAATACTTCA	2
AAATACTTGA	1
AAATACTTTG	1
AAATAGAAAA	1
AAATAGAAAT	1
AAATAGATCA	1
AAATAGATCC	2
AAATAGCTAA	1
AAATAGCTTA	1
AAATAGGTTT	5
AAATAGTAAA	1
AAATAGTGGT	1
AAATATAATG	1
AAATATACTG	2
AAATATATTA	1
AAATATCTCT	1
AAATATGAGA	1
AAATATGAGC	3
AAATATGTGG	1
AAATATGTTG	3
AAATATGTTT	3
AAATATTAGT	1
AAATATTCCA	2
AAATATTCTC	2
AAATATTGAT	1
AAATATTTAC	1
AAATCAAAAA	1
AAATCAAAGC	1
AAATCAAAGG	1
AAATCAAGTC	1
AAATCAATAA	1
AAATCAATAC	3
AAATCAATCA	1
AAATCAATTC	1
AAATCACACC	1
AAATCACCGT	1
AAATCACTTA	3
AAATCAGGTT	1
AAATCAGTAC	1
AAATCATCCT	1
AAATCATCTT	9
AAATCCAAAC	1
AAATCCCTGT	1
AAATCCTAGA	1
AAATCCTCAA	3
AAATCCTCTA	3
AAATCCTTGA	1
AAATCGATGA	4
AAATCGTGCA	1
AAATCTAAAA	1
AAATCTACCA	1
AAATCTCTAA	1
AAATCTGACC	1
AAATCTTCAA	1
AAATCTTTAG	4
AAATGAAAAT	3
AAATGAATGG	1
AAATGACAAT	2
AAATGACTAT	1
AAATGACTTA	1
AAATGAGCAC	1
AAATGAGCAG	1
AAATGAGCTT	1
AAATGATAAA	1
AAATGATAAT	1
AAATGATACA	2
AAATGATGAC	1
AAATGATGGA	1
AAATGATTAA	2
AAATGCAATA	3
AAATGCCAAT	1
AAATGCCACA	14
AAATGCCACG	1
AAATGCTACA	1
AAATGCTTGG	2
AAATGGAAGG	1
AAATGGACAG	1
AAATGGCCAA	2
AAATGGCCTA	1
AAATGGCTCT	1
AAATGGTTCT	6
AAATGGTTGG	1
AAATGGTTTT	1
AAATGTAACA	2
AAATGTCAGA	1
AAATGTGAAG	1
AAATGTGAAT	1
AAATGTGAGG	1
AAATGTTCTG	1
AAATGTTTAG	1
AAATGTTTAT	1
AAATTAAAAA	2
AAATTAAAAC	12
AAATTAAAGT	4
AAATTAAGGT	1
AAATTAATAG	1
AAATTACTGT	2
AAATTACTTC	1
AAATTAGAAT	1
AAATTAGTAT	1
AAATTATATG	6
AAATTATGTG	1
AAATTATTTT	1
AAATTCACAC	1
AAATTCATTC	1
AAATTCTAGA	1
AAATTCTATT	1
AAATTCTCCT	2
AAATTCTGCC	2
AAATTCTGCT	1
AAATTCTGTT	1
AAATTCTTTC	1
AAATTGAGTA	1
AAATTGAGTG	1
AAATTGCAAC	1
AAATTGCACT	1
AAATTGCTTA	2
AAATTGGTGC	1
AAATTGTGGC	2
AAATTGTTCC	1
AAATTGTTGT	1
AAATTGTTTT	1
AAATTTAGGA	1
AAATTTATGA	1
AAATTTCAAG	1
AAATTTCCAC	1
AAATTTCTAC	1
AAATTTGGGC	1
AAATTTGTAT	1
AAATTTGTCT	1
AAATTTGTTT	1
AAATTTTAAA	3
AAATTTTAAT	1
AAATTTTATT	2
AAATTTTCAA	1
AAATTTTCCA	2
AAATTTTGCA	1
AAATTTTGGT	6
AAATTTTTTA	1
AACAAAAAGT	1
AACAAAACCG	1
AACAAAAGAA	1
AACAAAATGA	1
AACAAAGGAC	1
AACAAAGTAC	1
AACAAATATT	1
AACAAATCCT	1
AACAAATCTC	1
AACAAATCTG	1
AACAAATTCT	1
AACAAATTTA	1
AACAACAGTG	2
AACAACAGTT	1
AACAACATAA	1
AACAACCGGA	1
AACAACCGGC	2
AACAACTGAC	1
AACAACTGGC	1
AACAAGAGGA	1
AACAAGATGC	1
AACAAGCACG	1
AACAAGCTTC	1
AACAAGGAGG	1
AACAAGTCCC	1
AACAATAAAA	1
AACAATGAAT	1
AACAATTTGT	1
AACACAGCCT	2
AACACAGTTG	1
AACACATCAG	4
AACACATTCT	2
AACACCTTCA	1
AACACGTCTT	1
AACACTATGT	1
AACACTCTAC	1
AACACTGACT	2
AACACTTCTC	1
AACAGAAAAA	1
AACAGAAAAT	1
AACAGAAATA	3
AACAGAAATC	1
AACAGAAGAA	1
AACAGAAGCA	8
AACAGAAGCC	1
AACAGACACA	1
AACAGACACT	1
AACAGAGAGT	6
AACAGAGATG	1
AACAGATACT	1
AACAGATATT	1
AACAGATGCC	1
AACAGATGCT	1
AACAGCAAAA	58
AACAGCAAAG	1
AACAGCAAAT	4
AACAGCAAGA	1
AACAGCAAGG	1
AACAGCAATC	1
AACAGCGAAA	1
AACAGCTATA	1
AACAGCTTAA	1
AACAGCTTTA	1
AACAGGAAAG	1
AACAGGAAAT	2
AACAGGAAGA	1
AACAGGAATA	1
AACAGGCCGT	1
AACAGGCTCT	1
AACAGGGTCA	1
AACAGTCAGA	1
AACAGTCAGC	1
AACAGTGTCG	5
AACAGTGTGC	3
AACATAAAAA	1
AACATAAATT	2
AACATACTCA	1
AACATAGGAA	4
AACATATACA	1
AACATATTTC	1
AACATCAAAC	2
AACATCAACA	2
AACATCTGTA	1
AACATTCCTA	1
AACATTCTAA	6
AACATTGAAG	1
AACATTGACA	1
AACATTGAGA	1
AACATTGGCT	4
AACATTGTGC	1
AACATTTATC	1
AACATTTGTG	1
AACATTTTAC	1
AACATTTTGC	1
AACCAAAAAA	4
AACCAAAAAG	1
AACCAAAGGA	1
AACCAACCAG	1
AACCAACCTA	1
AACCAAGGAT	1
AACCAATTAA	1
AACCACAGCG	1
AACCACAGTT	1
AACCACCACA	1
AACCACCACG	1
AACCACCCAT	1
AACCACCGTG	1
AACCACCTCC	1
AACCACGCCA	1
AACCACTACC	1
AACCACTGCA	1
AACCACTGTA	1
AACCACTGTG	2
AACCAGAATG	1
AACCAGACAA	1
AACCAGGAAG	5
AACCAGGGAG	2
AACCAGGGCC	1
AACCAGGTGG	1
AACCAGTGCA	1
AACCAGTTTG	1
AACCATAGCA	1
AACCATCACC	1
AACCATCGGG	1
AACCATCTCA	1
AACCCAAAGG	1
AACCCAACAT	1
AACCCAAGAG	1
AACCCAATGA	3
AACCCACCAC	1
AACCCAGCAG	1
AACCCAGGAG	19
AACCCCACGG	2
AACCCCACTT	1
AACCCCCCCT	1
AACCCGGAAG	2
AACCCGGGAG	23
AACCCGTAAA	1
AACCCTAAAA	1
AACCCTAAAC	1
AACCCTACAA	1
AACCCTACCG	1
AACCCTATCT	1
AACCCTCCTC	1
AACCCTCTGG	1
AACCCTGTGG	1
AACCCTTGGG	5
AACCGAAACC	1
AACCGCCCGG	1
AACCGCGAAT	1
AACCGCTAAT	1
AACCGGGAAG	1
AACCGGGAAT	1
AACCGTGAAG	1
AACCGTTACA	1
AACCGTTCTT	1
AACCTACAAT	1
AACCTAGAAG	1
AACCTATGCT	1
AACCTCATTA	1
AACCTCTGTT	1
AACCTGAAAG	2
AACCTGGACT	1
AACCTGGGAG	3
AACCTGTCTC	1
AACCTGTTCT	1
AACCTTAAAA	2
AACCTTATTC	1
AACCTTCATC	1
AACCTTCCAT	1
AACCTTCCTC	3
AACCTTCCTT	2
AACCTTCTGG	1
AACCTTGGCC	1
AACGACCTCG	9
AACGACCTGG	3
AACGACTGAG	1
AACGACTGTG	1
AACGAGAAGA	1
AACGAGACCG	1
AACGAGGAAC	1
AACGAGGAAG	1
AACGAGGAAT	17
AACGAGGCCT	1
AACGAGTACA	4
AACGAGTCCA	1
AACGATAGTA	1
AACGATTAAG	1
AACGCAAAAA	2
AACGCACAAA	1
AACGCAGCCT	1
AACGCAGGAG	1
AACGCATTCT	1
AACGCCAAGC	1
AACGCGAAAT	1
AACGCGAACA	2
AACGCGGCCA	19
AACGCGGCCC	1
AACGCTGCGA	2
AACGCTGCGG	1
AACGGACTCT	1
AACGGAGCTT	1
AACGGTATCA	1
AACGGTCGTG	1
AACGGTGGAT	1
AACGTAGGAA	1
AACGTGGCCT	1
AACGTGGGAA	2
AACGTTTTTA	1
AACTAAAAAA	14
AACTAAACTT	1
AACTAAAGTA	1
AACTAAATTC	1
AACTAACAAA	20
AACTAACAGA	1
AACTAACGAA	1
AACTAAGACC	4
AACTAAGCAA	1
AACTAATAAA	4
AACTAATAAC	1
AACTAATACA	2
AACTAATACT	10
AACTAATCAC	1
AACTACATAG	1
AACTAGAAAA	1
AACTAGAACG	1
AACTAGCAAC	1
AACTAGCAGA	3
AACTAGCGGA	13
AACTAGGAAG	1
AACTATAAAC	1
AACTATAACA	1
AACTATGAGC	2
AACTATGTTC	1
AACTATTTGA	1
AACTATTTTC	2
AACTCAAGCA	1
AACTCACACA	1
AACTCATAGT	1
AACTCATCAA	1
AACTCATTTT	1
AACTCCAAAA	1
AACTCCAGAT	1
AACTCCATAG	1
AACTCCCAGT	1
AACTCCTCAA	1
AACTCCTGTG	1
AACTCTAAGG	2
AACTCTACAC	1
AACTCTGATA	2
AACTCTGCTC	1
AACTCTGGAC	1
AACTCTGTCT	1
AACTCTTCAC	3
AACTCTTGAA	3
AACTGAAAAA	1
AACTGAACGT	1
AACTGAAGAA	1
AACTGACACT	1
AACTGACATA	1
AACTGATGAC	1
AACTGCCCTT	1
AACTGCCTGG	1
AACTGCGGCA	2
AACTGCTTTT	1
AACTGGAGTC	3
AACTGGATAT	1
AACTGGCAAA	2
AACTGGGAAT	1
AACTGGGTCT	1
AACTGGTTTA	1
AACTGTACAA	1
AACTGTACTA	3
AACTGTATAC	1
AACTGTATCT	1
AACTGTATTT	1
AACTGTCCCC	1
AACTGTCCTT	4
AACTGTGAAA	1
AACTGTGAAG	1
AACTGTGTGG	1
AACTGTTGAG	1
AACTTAAAAA	2
AACTTAAAAC	1
AACTTAAAAT	1
AACTTAAGAG	15
AACTTACAAA	1
AACTTACAGA	2
AACTTATCAT	1
AACTTCATTG	1
AACTTCCACG	1
AACTTCCACT	1
AACTTGATAC	2
AACTTGCCAA	1
AACTTGGCCA	1
AACTTGGCTG	3
AACTTGGGCT	1
AACTTGTGTG	1
AACTTTAAAA	1
AACTTTAGGT	1
AACTTTCCAA	1
AACTTTCCAG	1
AACTTTCTGG	1
AACTTTGGGG	1
AACTTTGTGG	1
AACTTTTATA	1
AACTTTTTAT	1
AACTTTTTTT	1
AAGAAAAAAA	1
AAGAAAAAAC	2
AAGAAAACAG	1
AAGAAAACGA	1
AAGAAAACTG	1
AAGAAAACTT	1
AAGAAAAGAA	1
AAGAAAAGTT	1
AAGAAAATGA	1
AAGAAACCAT	1
AAGAAAGAAA	1
AAGAAAGACA	1
AAGAAAGAGA	1
AAGAAAGCTG	2
AAGAAAGGAG	2
AAGAAAGGGA	2
AAGAAAGTCA	1
AAGAAAGTGA	1
AAGAAAGTTA	1
AAGAAAGTTC	5
AAGAAATAAG	1
AAGAAATCCA	1
AAGAAATCTG	2
AAGAAATGCA	1
AAGAAATGGG	1
AAGAACAAAA	2
AAGAACACCC	1
AAGAACACTC	1
AAGAACAGAT	1
AAGAACAGGG	1
AAGAACATAA	1
AAGAACATTA	1
AAGAACATTG	3
AAGAACCTGA	1
AAGAACGATC	10
AAGAACGCCC	1
AAGAACTAAA	1
AAGAACTACA	2
AAGAACTGGG	1
AAGAACTTCC	1
AAGAAGAAAA	2
AAGAAGAAAC	3
AAGAAGAATA	1
AAGAAGACTT	8
AAGAAGATAG	15
AAGAAGATAT	1
AAGAAGATGT	1
AAGAAGATTG	1
AAGAAGCAGG	5
AAGAAGCGCA	2
AAGAAGCTGT	1
AAGAAGCTTC	1
AAGAAGGCAA	3
AAGAAGTTAC	1
AAGAATCAGC	1
AAGAATCCTG	1
AAGAATGCGG	1
AAGAATTCCG	1
AAGAATTTGA	11
AAGACAAACT	1
AAGACAAAGG	1
AAGACACAGA	1
AAGACACTGC	1
AAGACACTGT	1
AAGACAGCAG	1
AAGACAGTGC	1
AAGACAGTGG	65
AAGACATATG	1
AAGACATTCT	2
AAGACATTTC	1
AAGACCAAGA	1
AAGACCAAGG	1
AAGACCAAGT	9
AAGACCACGA	1
AAGACCAGAT	1
AAGACCAGGC	1
AAGACCATCA	1
AAGACCTTAA	1
AAGACGGAGG	1
AAGACGGCAT	1
AAGACGTACA	1
AAGACTATGT	3
AAGACTGACA	1
AAGACTGCAT	1
AAGACTTGAA	1
AAGACTTGCC	1
AAGAGAAGCT	1
AAGAGACAGC	1
AAGAGACATA	3
AAGAGACCCC	1
AAGAGACTAC	1
AAGAGAGCTT	1
AAGAGAGGAC	1
AAGAGATAAA	2
AAGAGATGTT	8
AAGAGCAAAA	1
AAGAGCCACA	1
AAGAGCCCAG	1
AAGAGCCTCT	1
AAGAGCGCAG	1
AAGAGCGCCG	4
AAGAGGAATC	1
AAGAGGACTC	1
AAGAGGAGGA	1
AAGAGGATAG	1
AAGAGGCTGC	1
AAGAGGCTTC	6
AAGAGGGATT	1
AAGAGGTTTG	2
AAGAGTAACC	1
AAGAGTGATC	1
AAGAGTTGGG	1
AAGAGTTGGT	1
AAGAGTTTGA	1
AAGAGTTTTG	3
AAGATAAACG	1
AAGATAAACT	3
AAGATAAGTC	1
AAGATAATGC	2
AAGATAATGT	2
AAGATAATTT	2
AAGATACATT	1
AAGATACGGT	1
AAGATAGATA	1
AAGATAGCAC	1
AAGATAGTGT	1
AAGATATATA	1
AAGATATCAG	8
AAGATATGGC	2
AAGATATTCT	8
AAGATCAGTT	1
AAGATCCCCG	3
AAGATCCCTT	1
AAGATCGACC	1
AAGATCTCAG	1
AAGATCTGTG	1
AAGATGAAGA	1
AAGATGCAGT	1
AAGATGCTAT	2
AAGATGCTCT	1
AAGATGGAGC	3
AAGATGTGAG	1
AAGATGTTTC	4
AAGATGTTTT	2
AAGATTAAAG	1
AAGATTATCC	1
AAGATTATTT	1
AAGATTCAGA	1
AAGATTCCTT	2
AAGATTCTGA	1
AAGATTCTGC	2
AAGATTGGGG	1
AAGATTGGTG	1
AAGATTGTTC	1
AAGATTTATC	1
AAGATTTTAG	1
AAGATTTTTG	1
AAGCAAATAT	1
AAGCAACGTA	2
AAGCAAGAGG	1
AAGCAAGAGT	1
AAGCAAGGAA	8
AAGCAATCGA	1
AAGCAATGCC	1
AAGCAATGTT	1
AAGCACAAAA	1
AAGCACAATG	3
AAGCACACTT	1
AAGCACATTA	4
AAGCACCTGG	1
AAGCACTGGC	1
AAGCACTGTT	2
AAGCAGAAGC	1
AAGCAGAAGT	1
AAGCAGAGCA	1
AAGCAGAGGA	1
AAGCAGATAC	1
AAGCAGATAT	1
AAGCAGCAAC	1
AAGCAGCTGG	1
AAGCAGGAGG	1
AAGCAGGCCA	1
AAGCAGGGGA	1
AAGCAGGTAG	1
AAGCAGTGAA	4
AAGCAGTGGA	4
AAGCAGTTAC	1
AAGCAGTTTG	2
AAGCAGTTTT	2
AAGCATAAAA	1
AAGCATAATT	1
AAGCATATGG	1
AAGCATCCCT	1
AAGCATCCTG	1
AAGCATTAAA	16
AAGCATTAAT	1
AAGCATTACG	1
AAGCATTATC	1
AAGCATTGTC	1
AAGCCAAAAA	1
AAGCCACTTC	1
AAGCCAGCAA	2
AAGCCAGCCC	1
AAGCCAGGAC	6
AAGCCAGGGG	1
AAGCCATTCA	3
AAGCCCAAGC	1
AAGCCCAGGA	1
AAGCCCAGGC	4
AAGCCCAGTT	1
AAGCCCTCAA	1
AAGCCGCACA	1
AAGCCGTTAT	1
AAGCCTATGT	1
AAGCCTGCAT	1
AAGCCTTAAA	2
AAGCCTTCAA	1
AAGCCTTGCT	6
AAGCCTTTTT	3
AAGCGATTCT	1
AAGCGCAGGG	1
AAGCGCCAAC	1
AAGCGCTCTC	1
AAGCGCTGGG	1
AAGCGGCGTA	1
AAGCGGGACC	2
AAGCGGTTAC	1
AAGCGTAGAG	1
AAGCTACTTT	1
AAGCTATCCT	1
AAGCTCACCA	1
AAGCTCAGTT	7
AAGCTCCCTG	1
AAGCTCTGAC	1
AAGCTCTGTT	1
AAGCTCTTGA	1
AAGCTGACGC	1
AAGCTGAGGT	6
AAGCTGAGTG	2
AAGCTGCAAA	1
AAGCTGCTGG	4
AAGCTGCTTG	1
AAGCTGCTTT	2
AAGCTGGAAA	1
AAGCTGGAGG	3
AAGCTGGCCC	2
AAGCTGGTAG	1
AAGCTGTCAC	1
AAGCTGTGGT	1
AAGCTGTGTC	1
AAGCTGTTCC	1
AAGCTGTTGT	3
AAGCTGTTTA	1
AAGCTTCAGC	1
AAGCTTCCTG	1
AAGCTTCGTA	1
AAGCTTCTCT	1
AAGCTTTCAC	1
AAGCTTTCAG	1
AAGCTTTGAT	1
AAGCTTTGCA	1
AAGCTTTGCT	1
AAGGAAAAAA	5
AAGGAAAACT	1
AAGGAAAAGA	1
AAGGAAAGTC	1
AAGGAAATAT	1
AAGGAAATGA	1
AAGGAAATGT	1
AAGGAACATT	1
AAGGAACCCC	1
AAGGAACTTA	1
AAGGAACTTG	8
AAGGAAGAAC	1
AAGGAAGAAT	1
AAGGAAGATC	2
AAGGAAGATG	2
AAGGAAGATT	6
AAGGAAGCAA	4
AAGGAAGCCA	1
AAGGAAGTAT	1
AAGGAAGTTG	1
AAGGAAGTTT	1
AAGGAATAAT	1
AAGGAATGAA	1
AAGGACACAT	4
AAGGACATAA	1
AAGGACCAGC	1
AAGGACCCCT	2
AAGGACCTTT	2
AAGGACGGCA	1
AAGGACTACA	1
AAGGAGAAAT	1
AAGGAGACAC	1
AAGGAGACGG	1
AAGGAGAGCC	2
AAGGAGATGG	14
AAGGAGATTA	2
AAGGAGCCTA	1
AAGGAGCGGG	1
AAGGAGCTGG	1
AAGGAGGAAG	2
AAGGAGGCGT	1
AAGGAGGTGG	1
AAGGAGTCCC	1
AAGGAGTTAC	2
AAGGAGTTGA	1
AAGGAGTTTG	8
AAGGATCAAA	1
AAGGATGAAT	1
AAGGATGAGG	2
AAGGATGCGG	2
AAGGATGTAG	2
AAGGATTCAC	2
AAGGCAAAAA	1
AAGGCAAAGC	2
AAGGCAAGGA	1
AAGGCAATTT	10
AAGGCACAAA	1
AAGGCACAGA	12
AAGGCAGAAG	2
AAGGCAGAGA	1
AAGGCAGCCT	1
AAGGCAGGGG	1
AAGGCAGTGC	1
AAGGCCACTG	1
AAGGCCAGGA	1
AAGGCCATCT	2
AAGGCCATTT	1
AAGGCCCCTG	1
AAGGCCGAGT	2
AAGGCCTGGA	1
AAGGCCTTGT	4
AAGGCGGAGA	1
AAGGCGGCAG	1
AAGGCGTTTC	1
AAGGCTATCT	1
AAGGCTCTCT	1
AAGGCTGAGC	1
AAGGCTTTTG	1
AAGGCTTTTT	1
AAGGGAAGAA	1
AAGGGACATT	1
AAGGGAGAAT	1
AAGGGAGATC	1
AAGGGAGGGT	8
AAGGGATGGT	1
AAGGGATGTC	1
AAGGGATTTT	5
AAGGGCAAAA	14
AAGGGCAAAT	2
AAGGGCAAGG	2
AAGGGCAGTG	3
AAGGGCCAGT	1
AAGGGGCCTT	1
AAGGGGGCAA	8
AAGGGTAATC	1
AAGGGTAGTA	1
AAGGGTCCCA	1
AAGGGTGAGT	1
AAGGGTGTGA	1
AAGGTAACTT	3
AAGGTAATAT	1
AAGGTAATGC	1
AAGGTACGAG	1
AAGGTAGACA	1
AAGGTAGGAC	1
AAGGTAGGGA	1
AAGGTAGTAG	1
AAGGTCAATG	1
AAGGTCCACG	3
AAGGTCCTAG	2
AAGGTCCTAT	1
AAGGTCGAGC	10
AAGGTCGAGG	1
AAGGTCGAGT	1
AAGGTCTATT	1
AAGGTCTTTA	3
AAGGTGAAGG	1
AAGGTGAAGT	1
AAGGTGATCT	1
AAGGTGATTT	1
AAGGTGCCTA	1
AAGGTGCCTC	3
AAGGTGCTAT	1
AAGGTGCTGG	1
AAGGTGGAGA	2
AAGGTGGAGC	1
AAGGTGGAGG	31
AAGGTGGAGT	1
AAGGTGGCCA	1
AAGGTGGGGG	1
AAGGTGTTTG	1
AAGGTTAAAT	1
AAGGTTTCTC	1
AAGGTTTGGG	1
AAGTAAACTG	1
AAGTAACAGT	1
AAGTAAGTCT	10
AAGTAATAAA	2
AAGTACATTA	1
AAGTACCAAT	1
AAGTACCACA	1
AAGTACGAGG	1
AAGTACTTCA	5
AAGTACTTTA	1
AAGTAGAGCA	3
AAGTAGATCG	1
AAGTAGCACA	1
AAGTAGCCTT	1
AAGTAGGAAG	1
AAGTAGGTTT	1
AAGTAGTATA	2
AAGTATGCCA	1
AAGTATGGAT	1
AAGTATTAAA	1
AAGTATTGTG	11
AAGTATTTAA	2
AAGTATTTAT	1
AAGTATTTTT	1
AAGTCACAGA	2
AAGTCACCCT	1
AAGTCACTGG	1
AAGTCAGAAC	1
AAGTCAGGAG	1
AAGTCATAGG	1
AAGTCATCTA	2
AAGTCATTCA	2
AAGTCATTCT	1
AAGTCATTGT	1
AAGTCATTTT	2
AAGTCCCTAT	1
AAGTCCTAAA	2
AAGTCCTAGA	1
AAGTCGCTAT	1
AAGTCGGGGG	1
AAGTCTCCTG	1
AAGTCTGAGG	1
AAGTCTGATG	1
AAGTCTGGCT	1
AAGTCTGTTG	2
AAGTCTTCCT	2
AAGTCTTTGC	1
AAGTCTTTTC	1
AAGTGAAAAA	1
AAGTGAAACA	1
AAGTGAAGAG	2
AAGTGAATTT	1
AAGTGAGATG	1
AAGTGAGGAC	1
AAGTGAGGAG	30
AAGTGATCAA	2
AAGTGATTCC	1
AAGTGATTCT	8
AAGTGCAGTA	1
AAGTGCATTT	1
AAGTGCTAGA	2
AAGTGCTGTC	1
AAGTGCTTTT	2
AAGTGGAATA	3
AAGTGGATAG	5
AAGTGGCAAA	1
AAGTGGCAAG	1
AAGTGGCCGA	1
AAGTGGCGAA	1
AAGTGGCTGG	1
AAGTGGGCCC	1
AAGTGGGTGC	1
AAGTGGTCAC	1
AAGTGGTTGA	1
AAGTGGTTTT	1
AAGTGTAGAT	1
AAGTGTATAT	1
AAGTGTCAAA	7
AAGTGTGAAC	1
AAGTGTGCAG	1
AAGTGTGTAG	1
AAGTTAAAAA	1
AAGTTAAGGG	1
AAGTTAATAT	1
AAGTTACAAA	1
AAGTTATAAT	1
AAGTTCAATA	4
AAGTTCAGTC	1
AAGTTCCCAG	1
AAGTTCTGCG	3
AAGTTCTTAG	1
AAGTTGATGT	1
AAGTTGCACT	1
AAGTTGCATC	1
AAGTTGCTAC	1
AAGTTGCTAT	80
AAGTTGCTCT	1
AAGTTGGGAA	1
AAGTTGGGGA	1
AAGTTGGTGC	2
AAGTTGGTTT	1
AAGTTGTATT	2
AAGTTGTGAA	8
AAGTTGTTAT	1
AAGTTGTTGC	3
AAGTTTAACC	1
AAGTTTACAA	4
AAGTTTACAG	1
AAGTTTAGCC	1
AAGTTTATAG	1
AAGTTTCCAA	3
AAGTTTCCTA	1
AAGTTTGACT	1
AAGTTTGCCT	3
AAGTTTGGTA	1
AAGTTTGTGG	1
AAGTTTTCTA	1
AAGTTTTGGT	1
AAGTTTTTAG	1
AATAAAAAAA	1
AATAAAAAAC	1
AATAAAAAAG	1
AATAAAAAAT	3
AATAAAAAGT	4
AATAAAAATA	2
AATAAAACTG	1
AATAAAAGAC	1
AATAAAAGAG	1
AATAAAAGCC	1
AATAAAAGCG	1
AATAAAAGGA	2
AATAAAAGTG	1
AATAAAATTA	1
AATAAACACT	2
AATAAACATC	2
AATAAACCTG	2
AATAAACGGA	1
AATAAACGTC	1
AATAAACGTG	4
AATAAACTTT	1
AATAAAGAAA	1
AATAAAGACC	1
AATAAAGCAA	2
AATAAAGCCT	1
AATAAAGCTA	27
AATAAAGCTG	1
AATAAAGCTT	2
AATAAAGGCC	2
AATAAAGGCT	2
AATAAAGGTG	3
AATAAAGTAA	1
AATAAAGTGG	4
AATAAAGTTA	4
AATAAAGTTG	21
AATAAATAAA	1
AATAAATAGA	1
AATAAATATT	1
AATAAATCTG	1
AATAAATGAG	1
AATAAATGAT	1
AATAAATGCA	4
AATAAATGCC	1
AATAAATGCG	1
AATAAATGGA	7
AATAAATTAT	1
AATAAATTCC	2
AATAAATTCG	1
AATAAATTCT	1
AATAAATTGA	1
AATAAATTGC	22
AATAAATTGT	2
AATAAATTTC	1
AATAAATTTT	5
AATAACACCC	3
AATAACACTT	1
AATAACATAT	1
AATAACATCA	1
AATAACCATC	1
AATAACCTGC	1
AATAAGAACC	1
AATAAGGTGC	1
AATAAGTTAC	1
AATAAGTTGC	1
AATAAGTTTG	1
AATAATACTT	1
AATAATCCAC	1
AATAATCCTA	1
AATAATGTTT	1
AATAATTTAT	1
AATAATTTGG	1
AATACAAAGG	1
AATACACAGA	1
AATACACATC	2
AATACAGGAT	1
AATACATAAA	1
AATACATACA	1
AATACATCAA	3
AATACATTCT	1
AATACATTTA	1
AATACCAAAA	1
AATACCAGGG	1
AATACCTCGT	1
AATACTATAG	1
AATACTGGTT	1
AATACTGTGG	1
AATACTTCAG	1
AATAGAAATT	2
AATAGAACTG	1
AATAGAAGCT	1
AATAGAATAT	1
AATAGACATA	1
AATAGACGAT	1
AATAGACTGG	1
AATAGAGAAT	1
AATAGCAAAT	2
AATAGCAAGG	1
AATAGCAGTA	1
AATAGCATCA	1
AATAGCTATC	1
AATAGCTCAG	1
AATAGCTGAT	3
AATAGCTGTT	2
AATAGGAATC	1
AATAGGGCCA	1
AATAGGGGAA	4
AATAGGGTCA	9
AATAGGGTCT	1
AATAGGTCCA	41
AATAGGTCTA	1
AATAGGTTCA	1
AATAGTAAGT	1
AATAGTCCGC	1
AATAGTGTGC	1
AATAGTTCTT	1
AATAGTTTGA	3
AATATAAATA	1
AATATAACAC	1
AATATAACTG	1
AATATACAAA	1
AATATACAGA	1
AATATACCAG	1
AATATAGCTA	1
AATATAGTTA	1
AATATATACA	1
AATATATACG	1
AATATATACT	1
AATATATCAC	1
AATATATCAG	1
AATATATGAT	1
AATATATTTA	1
AATATCCACT	1
AATATCTCAA	1
AATATCTGAC	7
AATATGAAGA	1
AATATGACCT	1
AATATGATAA	1
AATATGCTTT	11
AATATGGATG	5
AATATGGGCA	2
AATATGGGTG	1
AATATGGTAC	2
AATATGGTAT	1
AATATGTATA	2
AATATGTCAA	1
AATATGTGGA	1
AATATGTGGG	25
AATATTAAGA	1
AATATTCATA	2
AATATTGAAA	1
AATATTGACA	1
AATATTGAGA	5
AATATTGTAC	3
AATATTGTGT	1
AATATTTACA	1
AATATTTACC	2
AATATTTAGT	1
AATATTTATT	1
AATATTTCAA	3
AATATTTTCT	1
AATCAAACAC	1
AATCAAATAA	1
AATCAACTTG	2
AATCAAGATA	1
AATCAATAAA	5
AATCAATTAC	1
AATCAATTGT	1
AATCACAATG	1
AATCACAATT	1
AATCACAGCA	1
AATCACTGTG	1
AATCAGAAAG	3
AATCAGAATT	1
AATCAGCTTT	1
AATCAGTATG	1
AATCATAAGT	2
AATCATAATG	1
AATCATTCAA	1
AATCATTCAC	1
AATCATTGAG	8
AATCCAAAAG	1
AATCCAATCC	1
AATCCACTGC	1
AATCCAGGAG	3
AATCCATTAA	1
AATCCATTTT	1
AATCCCAATG	1
AATCCCATAT	1
AATCCCATTT	4
AATCCCGCCA	1
AATCCGGGAG	1
AATCCTAAAT	1
AATCCTGTGG	16
AATCCTGTGT	1
AATCCTGTTT	1
AATCCTTATT	2
AATCGCTAAC	1
AATCGCTAAT	3
AATCGCTCCA	1
AATCGTGTGG	1
AATCTATATA	1
AATCTCCCTA	1
AATCTCCTTT	1
AATCTCTTTA	1
AATCTGAAAG	1
AATCTGAACA	1
AATCTGAAGC	1
AATCTGAATC	1
AATCTGACCT	1
AATCTGCAAA	1
AATCTGCGCC	1
AATCTGGTTG	2
AATCTGTAAC	1
AATCTGTCAG	3
AATCTGTTGT	1
AATCTTGAGG	1
AATCTTGCAA	3
AATCTTGGAA	1
AATCTTGGGT	1
AATCTTTCAT	1
AATCTTTCTT	1
AATCTTTGAA	2
AATCTTTGAT	1
AATGAAAAAA	3
AATGAAAAAT	1
AATGAAAAGA	1
AATGAAAAGG	1
AATGAAAATA	1
AATGAAAGGT	1
AATGAAATAG	1
AATGAACAAT	3
AATGAAGCCA	2
AATGAAGGAT	1
AATGAAGTCT	1
AATGAATAAA	6
AATGAATCTT	1
AATGAATGAT	1
AATGAATTCT	1
AATGACACAA	2
AATGACAGGG	1
AATGACATTG	1
AATGACCTCT	1
AATGACCTGG	1
AATGACTGAA	1
AATGAGAACA	1
AATGAGACGG	1
AATGAGATGT	1
AATGAGATTA	1
AATGAGCACA	1
AATGAGGCAG	1
AATGAGGCCA	1
AATGAGGGGA	1
AATGAGGTAT	1
AATGAGGTCA	1
AATGAGTACT	2
AATGAGTGGC	1
AATGATACTA	1
AATGATAGTT	1
AATGATATTG	1
AATGATGATG	1
AATGATGTGA	1
AATGATGTTT	1
AATGCAAAAT	1
AATGCAACAT	1
AATGCAAGAT	21
AATGCAAGCA	11
AATGCAGAAT	1
AATGCAGCAG	1
AATGCAGGCA	4
AATGCATCAG	1
AATGCCACAC	2
AATGCCAGAT	1
AATGCCAGCT	1
AATGCGGCCG	1
AATGCGGGAA	2
AATGCTAATA	1
AATGCTATGG	1
AATGCTGGAG	4
AATGCTGGCA	10
AATGCTGGCT	1
AATGCTGGTA	1
AATGCTGGTG	1
AATGCTGTTG	1
AATGCTTTGA	1
AATGCTTTGT	29
AATGCTTTTA	1
AATGGAAAAG	2
AATGGAAATC	1
AATGGAAGAA	1
AATGGAAGGT	2
AATGGAAGTA	1
AATGGAAGTT	1
AATGGACGAA	1
AATGGAGGAA	1
AATGGATGAA	89
AATGGATGAG	3
AATGGATGAT	3
AATGGATGCA	2
AATGGATGGA	2
AATGGATGGT	1
AATGGATGTG	1
AATGGATTAC	5
AATGGATTAT	1
AATGGATTCC	4
AATGGCACTT	9
AATGGCATTG	6
AATGGCTGAC	2
AATGGGACCA	1
AATGGGAGCC	1
AATGGGATGA	1
AATGGGATTG	4
AATGGGCTCA	1
AATGGGGAGA	2
AATGGGGCAG	1
AATGGGTCCA	1
AATGGTAATT	1
AATGGTGCGC	1
AATGGTTAAG	1
AATGGTTAGC	1
AATGTAATCA	1
AATGTACAAA	2
AATGTACTGG	1
AATGTAGAAA	1
AATGTAGCTG	5
AATGTAGTTT	2
AATGTATGAA	1
AATGTATTGT	1
AATGTATTTC	1
AATGTCAGTT	1
AATGTCATAC	1
AATGTCCAGT	1
AATGTCCGAA	1
AATGTGAAAT	1
AATGTGAGAT	1
AATGTGAGTC	24
AATGTGATTT	1
AATGTGCAAA	1
AATGTGCATT	1
AATGTGCCAA	1
AATGTGGCTG	4
AATGTGGGCA	1
AATGTGGGGA	1
AATGTGGGTG	1
AATGTGGTTT	1
AATGTGTGGA	1
AATGTGTGGG	1
AATGTTAAAA	1
AATGTTAAAT	4
AATGTTACCC	2
AATGTTATGG	1
AATGTTCAAT	1
AATGTTCATT	1
AATGTTCTGG	1
AATGTTCTGT	1
AATGTTGCAA	1
AATGTTGTAT	1
AATGTTGTGC	2
AATGTTGTGT	1
AATGTTTAAC	2
AATGTTTCCA	2
AATGTTTCTA	1
AATGTTTCTG	2
AATGTTTGCG	3
AATGTTTGTA	1
AATGTTTGTG	1
AATGTTTGTT	1
AATGTTTTGT	5
AATGTTTTTA	2
AATGTTTTTT	1
AATTAAAAAG	1
AATTAAACCT	1
AATTAAATCT	11
AATTAAATGA	3
AATTAACCAG	1
AATTAACTCC	1
AATTAAGACA	1
AATTAAGACT	2
AATTAAGCAT	1
AATTAAGGGA	1
AATTAATAAA	1
AATTAATAAT	1
AATTAATATT	1
AATTAATCCA	1
AATTAATTAA	1
AATTAATTGT	1
AATTACACGG	1
AATTACATAA	1
AATTACGTGA	1
AATTACTGCT	1
AATTAGAAGC	1
AATTAGATAC	1
AATTAGCAAA	1
AATTAGCGTA	1
AATTAGCTCA	1
AATTAGCTTT	1
AATTAGGAAG	1
AATTAGTACT	1
AATTAGTTCT	1
AATTATGACT	1
AATTATTCTA	1
AATTCAATAA	1
AATTCAATTA	3
AATTCACTCC	1
AATTCAGATT	1
AATTCAGGTC	2
AATTCAGTTT	1
AATTCATAGG	3
AATTCATTAT	1
AATTCCAACT	5
AATTCCAGGA	2
AATTCCCTTT	6
AATTCTAGCA	1
AATTCTGAAA	1
AATTCTGTAA	3
AATTGAGTAA	1
AATTGATCAA	1
AATTGATGGC	1
AATTGATTGA	1
AATTGCAAAT	1
AATTGCAAGC	2
AATTGCCACT	2
AATTGCTGCT	1
AATTGGATAA	1
AATTGTAGTT	3
AATTGTCATT	1
AATTGTGTCT	2
AATTGTGTGA	12
AATTGTGTGG	1
AATTGTGTGT	1
AATTGTTACT	1
AATTGTTGAG	24
AATTGTTGTT	1
AATTGTTTTT	1
AATTTAAAAA	2
AATTTAACCG	1
AATTTAACTT	2
AATTTAATTT	1
AATTTACCAG	1
AATTTACCAT	3
AATTTACTTC	2
AATTTAGAGC	1
AATTTAGGCA	1
AATTTATTCT	1
AATTTATTTT	1
AATTTCATTA	1
AATTTCTCAG	1
AATTTCTGCT	1
AATTTCTGGA	3
AATTTCTGTT	1
AATTTCTTAG	1
AATTTCTTTC	2
AATTTGAGCA	1
AATTTGAGGA	1
AATTTGAGTG	1
AATTTGATGT	1
AATTTGCAAC	4
AATTTGCCTA	1
AATTTGCTTT	1
AATTTGGATA	1
AATTTGTACA	1
AATTTGTATA	1
AATTTGTCAG	1
AATTTGTCCC	1
AATTTGTTAA	1
AATTTTAAAA	2
AATTTTAAAT	5
AATTTTAGAA	2
AATTTTATAG	1
AATTTTATGT	1
AATTTTATTT	7
AATTTTCAGT	3
AATTTTCATA	1
AATTTTCTAG	1
AATTTTGTTC	2
AATTTTTGGC	1
ACAAAAAAAA	8
ACAAAAACAA	1
ACAAAAACAT	1
ACAAAAACGC	1
ACAAAAACGT	1
[truncated: 22,934 more rows]
