# Supplementary material for: An interactive tool for visualization of relationships between gene expression profiles
Source: BMC Bioinformatics. 2006 Apr 6;7:193. doi: 10.1186/1471-2105-7-193 (PMC1456991; doi:10.1186/1471-2105-7-193)
Supplement: Additional File 1 — contains the compiled Java executable, documentation and the source code for TreeBuilder3D. Example data sets are also included for the testing purposes. [file 1471-2105-7-193-S1.zip › datasets/GEO_brain/GSM690]

>TOTAL	38933
>DESCRIPTION	medulloblastoma
AAAAAAAAAA	2
AAAAAAAACA	1
AAAAAAAACT	1
AAAAAAAAGA	1
AAAAAAAATC	1
AAAAAAACCC	1
AAAAAAAGGC	1
AAAAAAATAA	1
AAAAAAATTT	2
AAAAAACAGC	1
AAAAAACCCA	2
AAAAAACTCC	3
AAAAAAGAGA	1
AAAAAAGGAG	2
AAAAAAGTTT	1
AAAAAATAAA	1
AAAAAATGAA	1
AAAAAATGCT	3
AAAAACCATA	1
AAAAACCCAG	1
AAAAACCCTT	2
AAAAACCTTT	1
AAAAACTTTT	3
AAAAAGAAAT	2
AAAAAGATAG	1
AAAAAGCAGA	5
AAAAAGCAGG	1
AAAAAGCAGT	1
AAAAAGGGCA	1
AAAAAGGTGG	1
AAAAAGTGTG	1
AAAAATAAAG	8
AAAAATAAGG	1
AAAAATACAA	1
AAAAATAGCC	1
AAAAATATGA	2
AAAAATGGGT	1
AAAAATTATG	2
AAAAATTCAC	1
AAAACAACCT	1
AAAACACAAA	2
AAAACAGCAT	1
AAAACAGTGG	1
AAAACATACT	1
AAAACATCCA	2
AAAACATTAT	1
AAAACATTCC	1
AAAACATTCT	96
AAAACCAAGG	1
AAAACCAGCA	1
AAAACCATAC	1
AAAACCCAGT	1
AAAACCCGGG	1
AAAACCCTCA	1
AAAACCGCTG	1
AAAACCTAAA	1
AAAACCTGAA	1
AAAACGTTAA	1
AAAACGTTCT	1
AAAACTAGAG	1
AAAACTCAGA	1
AAAACTCATT	1
AAAACTCCAA	1
AAAACTCGCT	1
AAAACTGCAC	1
AAAACTGCGT	1
AAAACTTTAC	1
AAAACTTTGT	1
AAAACTTTTT	1
AAAAGAAAAG	1
AAAAGAAACC	1
AAAAGAAACT	1
AAAAGAAGCT	1
AAAAGAATTT	1
AAAAGACAAA	1
AAAAGACAGG	1
AAAAGACCAC	1
AAAAGACCCG	1
AAAAGAGAAA	1
AAAAGAGATG	1
AAAAGAGATT	1
AAAAGAGCTT	1
AAAAGATCAA	1
AAAAGATGTT	1
AAAAGCAAGA	1
AAAAGCAATA	1
AAAAGCAGGA	1
AAAAGCAGTG	1
AAAAGCCAAG	1
AAAAGGAAAC	1
AAAAGGACGT	1
AAAAGTAATT	1
AAAAGTGAGT	1
AAAAGTTATT	1
AAAAGTTCCC	1
AAAAGTTTTA	1
AAAATAAAAA	1
AAAATAAACA	3
AAAATAAACC	2
AAAATAAAGA	3
AAAATACGTT	1
AAAATACTCC	1
AAAATAGAAA	1
AAAATATTTT	2
AAAATCACTC	1
AAAATCACTG	1
AAAATCCAAT	1
AAAATCCACT	1
AAAATCCTGA	1
AAAATGAAAA	1
AAAATGAAGT	1
AAAATGACAT	1
AAAATGACTT	2
AAAATGATAG	1
AAAATGCACA	1
AAAATGCCAA	1
AAAATGCCTG	1
AAAATGGCTA	1
AAAATGGTGT	1
AAAATGTACT	4
AAAATGTCTC	1
AAAATTAAAT	1
AAAATTACTT	1
AAAATTATGA	1
AAAATTATGC	1
AAAATTGAAA	2
AAAATTGCTT	2
AAAATTGTAT	1
AAAATTTCAA	1
AAACAAAAGT	1
AAACAAAATT	1
AAACAAATCA	2
AAACAACAGT	3
AAACAACATT	1
AAACAAGAAA	2
AAACAATATT	1
AAACAATGTG	1
AAACACCCTA	1
AAACACCTTA	1
AAACACTCTT	4
AAACACTTGC	1
AAACAGACCA	1
AAACAGCTTA	1
AAACAGGGCT	1
AAACAGTAGT	1
AAACATCCTA	1
AAACATTAAA	1
AAACATTAGC	3
AAACCAAAAA	1
AAACCAAGCA	1
AAACCACAGT	1
AAACCACTTC	1
AAACCAGAAC	2
AAACCAGAGG	2
AAACCAGGAA	1
AAACCAGGGC	3
AAACCAGTGT	1
AAACCCAAGC	1
AAACCCCAGG	1
AAACCCCATC	1
AAACCCCGTC	1
AAACCCCTGT	1
AAACCGGGAG	1
AAACCTCCAA	1
AAACCTCTCA	3
AAACCTCTCG	1
AAACCTCTTC	1
AAACCTGAGA	1
AAACCTGGCC	1
AAACCTGGGA	2
AAACCTTACT	1
AAACCTTCCA	1
AAACCTTTGC	1
AAACCTTTTG	1
AAACGAAGTT	1
AAACGATACA	1
AAACGTTCTC	1
AAACGTTTCC	1
AAACTAAAAC	1
AAACTAAATA	1
AAACTAACAC	1
AAACTAACTT	2
AAACTACAAA	1
AAACTACCCT	1
AAACTAGTCG	1
AAACTATAAA	1
AAACTATTTG	1
AAACTCACGC	4
AAACTCCGTT	1
AAACTCCTGC	1
AAACTCGAGC	2
AAACTCGGGT	4
AAACTCTACT	1
AAACTCTATA	5
AAACTCTGCG	2
AAACTCTGTG	2
AAACTGATTG	1
AAACTGCCAG	1
AAACTGGCAG	1
AAACTGGGAG	1
AAACTGGGCG	1
AAACTGTGAA	1
AAACTGTGGT	3
AAACTTAAGT	1
AAACTTGAGC	2
AAACTTGCTC	1
AAACTTGCTT	1
AAACTTGGTG	1
AAACTTTCAA	1
AAACTTTTAT	1
AAAGAAAAAA	1
AAAGAAAAAG	3
AAAGAAAATT	1
AAAGAAAGTG	1
AAAGAAATGT	3
AAAGAACAGA	2
AAAGAACATA	2
AAAGAACCCA	1
AAAGAACCTT	1
AAAGAACTGG	1
AAAGAAGAGC	1
AAAGAAGATG	2
AAAGAAGCCA	1
AAAGAAGGCA	1
AAAGAATATT	1
AAAGACACAC	1
AAAGACATAT	1
AAAGAGAAAA	1
AAAGAGAAGA	1
AAAGAGAGAG	1
AAAGAGATGA	1
AAAGAGATGG	2
AAAGAGCGAG	1
AAAGAGGGGA	1
AAAGAGTAGT	1
AAAGAGTCTG	1
AAAGATAAAC	1
AAAGATAATC	1
AAAGATCTAG	1
AAAGATGATG	2
AAAGATTATT	1
AAAGATTGGA	1
AAAGATTTTG	2
AAAGCAAACC	3
AAAGCAACTG	1
AAAGCAATCA	4
AAAGCAATCC	1
AAAGCACAAA	1
AAAGCACAGC	1
AAAGCACAGG	2
AAAGCAGAAA	1
AAAGCAGACA	1
AAAGCAGATG	1
AAAGCAGCAC	3
AAAGCAGCTA	1
AAAGCAGTTT	1
AAAGCATTCT	1
AAAGCATTTT	4
AAAGCCAGCT	1
AAAGCCAGTT	1
AAAGCCATTA	1
AAAGCCCTAG	1
AAAGCCCTCT	1
AAAGCCCTTG	1
AAAGCGTAAA	1
AAAGCTAAGG	1
AAAGCTAATA	1
AAAGCTAGGA	1
AAAGCTGGAT	1
AAAGCTTCCA	1
AAAGCTTGGC	1
AAAGGAAAAG	1
AAAGGAAAAT	2
AAAGGAAAGT	43
AAAGGAAGAG	1
AAAGGAAGGT	2
AAAGGAAGTT	1
AAAGGACAAA	1
AAAGGCAGGA	1
AAAGGCCAAA	1
AAAGGCCCCA	1
AAAGGCTAGT	1
AAAGGCTTTT	1
AAAGGGAATG	11
AAAGGGAGAG	1
AAAGGGCCTG	1
AAAGGGGGCA	2
AAAGGGTCAC	1
AAAGGGTGTT	1
AAAGGTGATA	4
AAAGGTGATG	1
AAAGTAACAT	1
AAAGTAACCA	1
AAAGTAATTT	1
AAAGTACCTC	1
AAAGTAGCAA	1
AAAGTCAATT	1
AAAGTCAGAA	3
AAAGTCTAGA	1
AAAGTGAAAA	2
AAAGTGAACA	1
AAAGTGAAGA	4
AAAGTGACTT	1
AAAGTGAGAT	2
AAAGTGATCA	1
AAAGTGCATA	1
AAAGTGCATC	1
AAAGTGGAAA	2
AAAGTGGAAG	1
AAAGTGGAAT	1
AAAGTGGACT	1
AAAGTGGCTA	1
AAAGTGGGTG	1
AAAGTTCAGG	1
AAAGTTCTCA	1
AAAGTTTGAG	1
AAATAAAAAA	1
AAATAAAAAG	1
AAATAAAAGC	9
AAATAAACCA	1
AAATAAACCT	1
AAATAAAGAC	1
AAATAAAGGT	1
AAATAAAGTT	1
AAATAAATTT	1
AAATAACTTT	1
AAATAAGAGC	1
AAATAAGTTA	1
AAATAATAGC	1
AAATAATGTC	1
AAATAATGTT	1
AAATAATTTA	1
AAATACAGAC	1
AAATACAGCA	1
AAATACAGCG	1
AAATACCCAA	1
AAATACCTTT	2
AAATACTGCC	1
AAATACTTCA	1
AAATACTTTA	1
AAATAGAAAT	1
AAATAGAGGA	1
AAATAGATCC	2
AAATAGCACA	1
AAATAGCTAA	1
AAATAGGATG	1
AAATAGGTAC	1
AAATATACAG	1
AAATATCCTA	1
AAATATGAAC	1
AAATATGAGC	1
AAATATGTTG	2
AAATATTAAA	1
AAATATTTCA	1
AAATCAAAAA	1
AAATCAATAA	1
AAATCAATTC	1
AAATCACACC	1
AAATCACCAA	1
AAATCATCTT	4
AAATCCCTGT	1
AAATCCTAGA	1
AAATCCTCAA	3
AAATCCTCTC	1
AAATCTTCAA	1
AAATGAAAAT	1
AAATGAAAGA	1
AAATGAATAA	1
AAATGAATGA	1
AAATGACAAT	1
AAATGACTAT	1
AAATGAGGGA	1
AAATGATACA	1
AAATGCAATA	2
AAATGCACCT	1
AAATGCCACA	7
AAATGCTAGT	1
AAATGGCAAA	1
AAATGGCCAA	1
AAATGGTTTA	1
AAATGTAACA	1
AAATGTAACT	1
AAATGTATTG	2
AAATGTCTTC	1
AAATGTGAAT	1
AAATGTGTTT	2
AAATGTTCAT	1
AAATGTTCTG	1
AAATGTTTGG	1
AAATTAAAAA	3
AAATTAAAAC	2
AAATTAAACT	1
AAATTAACGT	1
AAATTATCTC	1
AAATTATGTG	1
AAATTCAGCA	1
AAATTCGTTC	2
AAATTCTGCA	2
AAATTGAATA	1
AAATTGAGTA	1
AAATTGCTGC	1
AAATTGCTTA	3
AAATTGTTCC	1
AAATTTAAAG	1
AAATTTAGGG	1
AAATTTCAAG	2
AAATTTCGTG	1
AAATTTGACA	1
AAATTTGCAG	1
AAATTTGTAA	1
AAATTTTAAA	3
AAATTTTATG	1
AAATTTTCCA	1
AAATTTTGGT	1
AACAAACCTG	1
AACAAATACT	1
AACAACTGGC	2
AACAAGATAG	1
AACAAGCACG	1
AACAAGCTCG	1
AACAAGGTAT	1
AACAAGTCTT	2
AACAATTGTC	1
AACACAAGAA	3
AACACAAGGG	1
AACACAAGTA	1
AACACATCAG	1
AACACATTCT	1
AACACCAACG	1
AACACCCTTT	1
AACACCTGAG	1
AACACGAATG	1
AACACGGGAG	1
AACACTGAAA	1
AACACTTCTC	1
AACAGAAATA	1
AACAGAAGCA	13
AACAGAATAT	1
AACAGACACT	1
AACAGACATC	3
AACAGAGAAT	1
AACAGATTTG	1
AACAGCAAAA	2
AACAGCTGGA	2
AACAGCTTAA	1
AACAGGAATA	1
AACAGGGACC	1
AACAGGGGCC	1
AACAGGTTGA	1
AACAGTAGGA	1
AACAGTCACG	1
AACAGTGCTG	1
AACAGTGTCG	2
AACAGTGTGC	1
AACAGTTATG	1
AACATAGAAA	1
AACATATGAA	1
AACATATTAA	1
AACATCAAAC	1
AACATCAAAG	1
AACATCAGAT	1
AACATCCCCA	1
AACATTGACA	1
AACATTGGCT	2
AACATTTAAA	1
AACCAAAAAA	3
AACCAAATCT	1
AACCAAATGT	1
AACCAACTTC	3
AACCAATTTA	1
AACCACACCC	1
AACCACAGCG	1
AACCACAGTT	1
AACCACATAC	1
AACCACCACG	1
AACCACCCAG	1
AACCACCGCA	1
AACCACGGTG	1
AACCACGGTT	1
AACCACTGCG	1
AACCACTGTG	3
AACCACTTGA	1
AACCAGAGGT	3
AACCAGGAAG	1
AACCAGGGAG	3
AACCAGTTTG	1
AACCATCACC	1
AACCATCATT	1
AACCATCTGA	3
AACCATTCTC	1
AACCATTTGG	1
AACCCAAACT	1
AACCCAACTG	1
AACCCAAGAG	1
AACCCAATCC	1
AACCCACACT	1
AACCCAGAAG	2
AACCCAGCAG	1
AACCCAGGAG	33
AACCCATAGC	1
AACCCCCAAA	1
AACCCCGGAG	1
AACCCCGGGG	1
AACCCCTGGA	2
AACCCGAGAG	1
AACCCGGAAG	2
AACCCGGGAG	62
AACCCGGGAT	1
AACCCGGGGG	1
AACCCGGGTG	2
AACCCGGTAG	1
AACCCGTGAC	1
AACCCTACAA	2
AACCCTCAAG	1
AACCCTGAGG	1
AACCCTGCCC	1
AACCCTGCGG	1
AACCCTGGGG	1
AACCCTGTTT	1
AACCCTTGGG	2
AACCGAGACT	2
AACCGGGCTT	1
AACCTAGGAG	2
AACCTATTGG	2
AACCTATTTT	1
AACCTCGAGG	1
AACCTCTGCG	1
AACCTGAAGT	1
AACCTGAGAG	1
AACCTGATGA	1
AACCTGGCCT	1
AACCTGGGAG	38
AACCTGGGGG	1
AACCTGGGTG	1
AACCTGGTAG	1
AACCTGTGGT	2
AACCTGTTCT	2
AACCTTCTTC	1
AACCTTGTGG	1
AACCTTTTTA	1
AACGAAGGTA	1
AACGACCCTC	1
AACGACCTCG	35
AACGACCTGG	11
AACGAGGAAT	9
AACGAGTACA	1
AACGAGTATT	1
AACGATCTGG	1
AACGCAAAAA	1
AACGCAACTC	1
AACGCAGCCT	1
AACGCCAAGC	1
AACGCCCCTC	1
AACGCGAACA	2
AACGCGGCCA	18
AACGCGGGAG	1
AACGCGTGAG	1
AACGCTGCAA	6
AACGCTGCGG	1
AACGCTTTGG	1
AACGCTTTGT	1
AACGGAAGCA	1
AACGGCTGCA	1
AACGGTGTTT	1
AACGTGGAGG	1
AACGTTCTTG	2
AACTAAAAAA	2
AACTAACAAA	5
AACTAATACT	1
AACTACATAG	2
AACTACCAGA	1
AACTAGAAAG	1
AACTAGCGGA	1
AACTAGGAGA	1
AACTAGGATG	1
AACTAGGGTC	1
AACTAGTTTC	1
AACTATAGAA	1
AACTATAGAC	1
AACTATGCCC	1
AACTATTTCC	1
AACTCAAAAA	1
AACTCAATGT	1
AACTCAGGAG	1
AACTCATAGT	1
AACTCCAACG	3
AACTCCCAGT	3
AACTCCCTCT	1
AACTCCTCCC	1
AACTCCTCTG	1
AACTCGAGCC	1
AACTCGCGAG	1
AACTCGGGAG	2
AACTCTCAAT	1
AACTCTGATA	1
AACTCTGCTC	2
AACTCTGGAC	2
AACTCTGTGA	1
AACTCTGTGG	1
AACTCTTCAC	3
AACTCTTGAA	10
AACTGACAGT	3
AACTGAGAAG	1
AACTGCAGCC	1
AACTGCCAAG	1
AACTGCGGCA	5
AACTGCTTCA	1
AACTGGCTGC	3
AACTGGTCTG	1
AACTGTAAAC	1
AACTGTACTA	2
AACTGTATTG	1
AACTGTCATT	1
AACTGTCCTT	2
AACTGTGCCA	1
AACTGTGTTG	1
AACTGTTGGA	1
AACTTAACAG	1
AACTTAAGAG	2
AACTTACAGA	2
AACTTCCAGG	1
AACTTCCGGG	1
AACTTCTCAG	1
AACTTCTGAG	1
AACTTGATGG	3
AACTTGCCAA	1
AACTTGCCCA	6
AACTTGCGTT	1
AACTTGCTGA	1
AACTTGCTTT	1
AACTTGGCTG	2
AACTTGGGAG	1
AACTTGGGCT	1
AACTTTAAAA	1
AACTTTCCAA	1
AACTTTGCTA	1
AACTTTGTGG	1
AACTTTGTTG	1
AACTTTTAAG	1
AACTTTTATA	1
AACTTTTCTT	1
AACTTTTGGC	1
AAGAAAAAAA	1
AAGAAAACGA	1
AAGAAAACTG	1
AAGAAAACTT	1
AAGAAAAGCA	2
AAGAAAAGTT	1
AAGAAACCCT	1
AAGAAACCTT	2
AAGAAACTAA	1
AAGAAACTAG	1
AAGAAAGCTG	2
AAGAAAGGAA	1
AAGAAAGGAG	1
AAGAAAGTGT	1
AAGAAAGTTC	8
AAGAAATCGT	3
AAGAAATCTG	1
AAGAAATGCA	3
AAGAAATTAT	1
AAGAACATTG	6
AAGAACCTTT	1
AAGAACGCCG	1
AAGAACGGTC	1
AAGAACTGTT	1
AAGAAGAAAC	2
AAGAAGACTC	1
AAGAAGACTT	4
AAGAAGATAG	19
AAGAAGATAT	1
AAGAAGATGG	1
AAGAAGCAGG	4
AAGAAGGCCC	1
AAGAAGTGGG	1
AAGAAGTTAC	1
AAGAAGTTGA	1
AAGAATATTT	1
AAGAATCCGT	1
AAGAATCTCT	1
AAGAATCTGA	2
AAGAATGAGT	1
AAGAATTAAA	1
AAGAATTTGA	4
AAGAATTTGG	1
AAGAATTTTT	1
AAGACAAAGG	1
AAGACAACAG	1
AAGACAATGG	1
AAGACACAAA	1
AAGACACTGT	2
AAGACAGAAA	1
AAGACAGAGC	1
AAGACAGCCA	1
AAGACAGCGG	2
AAGACAGGGG	1
AAGACAGTAG	1
AAGACAGTGG	87
AAGACAGTTG	1
AAGACAGTTT	1
AAGACATCTT	1
AAGACCAAGT	1
AAGACCCCCG	1
AAGACCCGGA	1
AAGACCCTGT	2
AAGACCGAGG	1
AAGACCTAGA	1
AAGACTAAAT	1
AAGACTGCCA	1
AAGACTGGGG	1
AAGACTTAGA	3
AAGACTTATA	1
AAGAGAACAT	1
AAGAGAAGAC	1
AAGAGACACA	1
AAGAGACCCC	1
AAGAGACCTT	1
AAGAGAGGAC	1
AAGAGAGGGC	1
AAGAGATAGT	1
AAGAGCAGGA	1
AAGAGCCAAG	1
AAGAGCCGTA	1
AAGAGCGCCG	16
AAGAGCTCAA	1
AAGAGCTGTG	1
AAGAGGAGTT	1
AAGAGGCAAC	1
AAGAGGGAAG	2
AAGAGGGAGC	1
AAGAGGGCAA	2
AAGAGTAACA	1
AAGAGTACCT	1
AAGAGTCAGC	1
AAGAGTCCAG	4
AAGAGTGACA	1
AAGAGTTACG	3
AAGATAAACT	1
AAGATAATGC	5
AAGATACAAC	1
AAGATCAAAT	1
AAGATCAAGA	2
AAGATCCACG	1
AAGATCCCCG	16
AAGATCCCTT	1
AAGATCCTAC	1
AAGATCCTCA	2
AAGATCCTCG	1
AAGATCTCCT	1
AAGATCTGTG	1
AAGATGCTCT	2
AAGATGCTGT	1
AAGATGGAGA	1
AAGATGGCAA	1
AAGATGGCTT	1
AAGATGGGGA	1
AAGATGTTCT	1
AAGATGTTGC	1
AAGATGTTTC	1
AAGATTATAT	1
AAGATTCTGA	1
AAGATTGGGG	1
AAGATTTTAG	2
AAGCAAATAT	1
AAGCAAGAAT	1
AAGCAAGGAA	2
AAGCACAAAA	2
AAGCACAATG	1
AAGCACATAG	1
AAGCACGTGG	1
AAGCACTGTT	3
AAGCACTTCT	1
AAGCAGAATG	1
AAGCAGTGAA	1
AAGCATCTTG	1
AAGCATTAAA	1
AAGCATTCAA	2
AAGCCAAAGA	1
AAGCCACCCT	1
AAGCCACGAC	1
AAGCCAGCCC	2
AAGCCAGGAC	5
AAGCCATCAA	1
AAGCCCAGAT	1
AAGCCCAGGC	2
AAGCCCCAAC	2
AAGCCCCTTC	1
AAGCCCTCAA	2
AAGCCCTGGA	1
AAGCCGAAAG	1
AAGCCGGAAT	1
AAGCCGGGAG	1
AAGCCTAAAA	1
AAGCCTCACA	1
AAGCCTCCTC	1
AAGCCTCCTG	1
AAGCCTGAAG	1
AAGCCTGTGG	1
AAGCCTTAAA	2
AAGCCTTCAA	3
AAGCCTTGCT	6
AAGCGACGAG	1
AAGCGGAACA	1
AAGCGGCTAG	1
AAGCGGGACC	3
AAGCGTCTGC	2
AAGCTAAGGA	1
AAGCTACCGA	2
AAGCTACGGA	1
AAGCTCAAAT	1
AAGCTCAGTT	14
AAGCTCATAT	1
AAGCTCCGCA	1
AAGCTCTGTT	1
AAGCTGAAAG	2
AAGCTGACGT	1
AAGCTGAGGT	29
AAGCTGAGTG	12
AAGCTGCAAA	5
AAGCTGCCTG	1
AAGCTGCTGC	1
AAGCTGGAAT	1
AAGCTGGACC	1
AAGCTGGAGG	2
AAGCTGGCCC	1
AAGCTGGTGT	1
AAGCTGTGAA	1
AAGCTGTGTC	1
AAGCTGTTCC	1
AAGCTGTTGT	3
AAGCTTGCAA	1
AAGCTTGCAG	1
AAGCTTGCTT	2
AAGCTTGTAA	1
AAGCTTTGCT	3
AAGCTTTGTC	1
AAGGAAAGGC	1
AAGGAACTTG	6
AAGGAAGACT	1
AAGGAAGAGC	1
AAGGAAGATA	1
AAGGAAGATC	2
AAGGAAGATT	1
AAGGAAGCAA	1
AAGGAAGGCT	1
AAGGAATCGG	1
AAGGAATGAA	1
AAGGACACAT	4
AAGGACACTT	1
AAGGACAGCA	1
AAGGACCTAG	1
AAGGACCTAT	1
AAGGACCTTT	3
AAGGACGGAG	1
AAGGACTACA	1
AAGGACTGAG	3
AAGGACTTGC	1
AAGGAGAAGG	3
AAGGAGACTG	2
AAGGAGATAG	1
AAGGAGATGG	48
AAGGAGCGGG	6
AAGGAGGAGG	1
AAGGAGGGGC	1
AAGGAGGTGT	1
AAGGAGTAGG	1
AAGGAGTCCC	1
AAGGAGTCGG	2
AAGGAGTTAC	1
AAGGAGTTTG	5
AAGGATACCT	1
AAGGATATGG	1
AAGGATCTGA	1
AAGGATGCGG	6
AAGGATGTAG	1
AAGGATTTCA	1
AAGGCAAAAA	1
AAGGCAAAAT	1
AAGGCAAAGC	4
AAGGCAACAG	1
AAGGCAACTT	1
AAGGCAATTT	2
AAGGCACAGA	7
AAGGCAGAAG	2
AAGGCAGATC	1
AAGGCAGGGA	2
AAGGCAGGGC	1
AAGGCAGGTG	1
AAGGCCACAT	1
AAGGCCACCG	1
AAGGCCATAA	1
AAGGCCATCT	1
AAGGCCGAGG	1
AAGGCCGAGT	2
AAGGCCTTGT	1
AAGGCGGACT	2
AAGGCGGGGG	1
AAGGCTAGTC	1
AAGGCTCTTT	2
AAGGCTTCCA	1
AAGGCTTGGC	1
AAGGCTTTAC	1
AAGGGAAAAT	1
AAGGGACATT	1
AAGGGAGGGT	3
AAGGGATTTT	1
AAGGGCAAAA	1
AAGGGCAATC	1
AAGGGCAGTG	3
AAGGGCCCAC	1
AAGGGCCTTG	1
AAGGGCGCGG	1
AAGGGGAACT	2
AAGGGGAAGG	1
AAGGGGAGGC	1
AAGGGGGAGG	1
AAGGGGTAAT	1
AAGGGGTTAT	1
AAGGGGTTTG	1
AAGGGTCTTC	1
AAGGTAACTA	3
AAGGTAACTT	1
AAGGTAATAT	1
AAGGTAATGC	1
AAGGTAATGT	1
AAGGTACAGC	2
AAGGTAGGGC	3
AAGGTCAGGG	1
AAGGTCCTAG	2
AAGGTCGAGC	14
AAGGTCGCCT	1
AAGGTCTTTA	2
AAGGTGAAAA	1
AAGGTGAATT	1
AAGGTGAGGA	3
AAGGTGAGTC	1
AAGGTGCCTC	2
AAGGTGCGCG	1
AAGGTGGAGA	2
AAGGTGGAGG	26
AAGGTGGAGT	1
AAGGTGGTGG	1
AAGGTTCTTC	1
AAGGTTTTTC	1
AAGTAAACTG	1
AAGTAAAGAA	2
AAGTAAAGAG	1
AAGTAACAGT	2
AAGTAAGTCT	1
AAGTACTTCG	1
AAGTACTTGA	1
AAGTAGAGCA	1
AAGTAGCCTT	1
AAGTAGCGAA	1
AAGTAGTTTG	2
AAGTATCATT	1
AAGTATCCTG	1
AAGTATGCCA	1
AAGTATGTCT	2
AAGTATTGGG	2
AAGTATTGTG	9
AAGTATTTAA	1
AAGTCACAGA	1
AAGTCAGAGA	1
AAGTCAGGAG	1
AAGTCAGTGG	1
AAGTCATAGG	1
AAGTCATCCA	1
AAGTCATTCA	1
AAGTCCTTTT	1
AAGTCTCCAT	1
AAGTCTGGCT	1
AAGTCTGTAG	1
AAGTCTGTTG	1
AAGTCTTCCA	1
AAGTGAAGAG	1
AAGTGAGATG	1
AAGTGAGGAA	1
AAGTGAGGAG	9
AAGTGAGGAT	1
AAGTGATAAA	1
AAGTGATCCT	1
AAGTGATTCT	7
AAGTGCACTT	1
AAGTGCATTT	1
AAGTGCGTTA	1
AAGTGCTAGA	1
AAGTGCTAGC	1
AAGTGGAATA	1
AAGTGGATAG	6
AAGTGGGGAA	1
AAGTGGGTGC	5
AAGTGTGACG	1
AAGTTAAAAG	1
AAGTTAAAGT	1
AAGTTAGGAA	1
AAGTTCCAGT	1
AAGTTCCCAG	2
AAGTTCCTGG	2
AAGTTCTAAT	1
AAGTTCTAGT	1
AAGTTCTCCA	1
AAGTTCTGCG	8
AAGTTGAAAG	2
AAGTTGACAA	1
AAGTTGATTT	2
AAGTTGCATC	1
AAGTTGCTAT	12
AAGTTGGTGC	2
AAGTTGTGAA	4
AAGTTGTTGC	2
AAGTTTAATA	1
AAGTTTACAG	4
AAGTTTCCAA	8
AAGTTTGCAA	1
AAGTTTGTCT	1
AAGTTTTAAT	1
AAGTTTTAGT	1
AATAAAAAAC	1
AATAAAACAG	1
AATAAAATAG	1
AATAAAATTA	1
AATAAAATTT	2
AATAAACGTC	3
AATAAACGTG	1
AATAAAGAAC	1
AATAAAGATG	1
AATAAAGCAA	1
AATAAAGCTA	2
AATAAAGCTG	1
AATAAAGGCT	1
AATAAAGGTG	11
AATAAAGTGG	1
AATAAAGTGT	1
AATAAAGTTG	7
AATAAATCTG	1
AATAAATGAA	1
AATAAATGCA	2
AATAAATGGA	4
AATAAATGGG	1
AATAAATTAC	1
AATAAATTCC	2
AATAAATTGC	2
AATAACAAAA	1
AATAACAAAG	1
AATAACTCTG	1
AATAAGTAAT	1
AATAATCCAC	1
AATAATGCTG	1
AATAATGGTG	1
AATAATGTTT	1
AATACAAACG	1
AATACAAGTA	1
AATACACAGA	1
AATACAGGAT	1
AATACATCAA	5
AATACATTTA	1
AATACCAAAG	1
AATACCCTTC	1
AATACCTCGA	1
AATACCTCGT	1
AATACGCGCC	1
AATACGCTCC	1
AATACGGATG	1
AATACTCAGA	1
AATACTCTGA	1
AATACTTGTT	1
AATACTTTCA	1
AATACTTTTG	1
AATAGAATTG	1
AATAGATGGA	1
AATAGCACCC	1
AATAGCAGGA	1
AATAGCCGGG	1
AATAGCCTGT	1
AATAGCTGTT	1
AATAGGGGAA	1
AATAGGGTCA	3
AATAGGTCCA	55
AATAGGTCCC	1
AATAGGTGGC	1
AATAGTCCAC	1
AATAGTGGCT	1
AATATAAATG	1
AATATAGAGG	1
AATATATCAC	1
AATATATCCA	1
AATATCACCG	1
AATATCATAC	1
AATATGAACA	3
AATATGCTGC	1
AATATGCTTT	1
AATATGGACA	1
AATATGGCAC	1
AATATGGGTG	1
AATATGGTAC	1
AATATGGTGT	1
AATATGTGGG	11
AATATTCTAA	1
AATATTCTTT	1
AATATTGCAC	1
AATATTGTCC	1
AATATTTACC	3
AATATTTCAA	2
AATCAAAACC	1
AATCAACTGG	1
AATCAACTTG	1
AATCACATAC	1
AATCACCAAT	1
AATCACTGTG	1
AATCAGAAAA	1
AATCAGAAAG	1
AATCAGTACT	1
AATCAGTGTA	1
AATCATTCAA	1
AATCATTGAG	1
AATCATTTAA	1
AATCCAAGAG	2
AATCCAATCA	1
AATCCAGGAG	1
AATCCATCAA	1
AATCCATCCC	3
AATCCCATTT	1
AATCCCCATC	2
AATCCCTCCC	1
AATCCGGTGG	1
AATCCTCCTT	1
AATCCTGTGG	20
AATCGCTAAT	1
AATCGCTAGT	1
AATCGTTCCA	1
AATCTACTTT	1
AATCTAGAGG	1
AATCTATTGT	1
AATCTCACAG	1
AATCTGAAAG	1
AATCTGCTCG	1
AATCTGGGAG	4
AATCTGGTTG	1
AATCTGTCAG	3
AATCTTCAGC	1
AATCTTGCAA	4
AATCTTGGAA	1
AATCTTGTTA	1
AATCTTTGAT	1
AATGAAAGAG	1
AATGAACCTG	1
AATGAAGAAA	1
AATGACCAGC	2
AATGACCGAA	2
AATGACCTCG	1
AATGACTCTG	1
AATGAGAAGG	1
AATGAGCAAC	1
AATGAGTGGG	1
AATGAGTTTG	1
AATGATAGTT	1
AATGATGATG	1
AATGATGTGA	1
AATGCAAACT	1
AATGCAAGAT	2
AATGCAATTT	1
AATGCAGGCA	2
AATGCAGGCC	1
AATGCATCTT	1
AATGCATTGC	1
AATGCCCCAC	1
AATGCCTGAA	1
AATGCCTTCC	1
AATGCCTTGT	1
AATGCGCAGA	1
AATGCGGGAA	2
AATGCGTGTA	1
AATGCTCACG	2
AATGCTGCTG	1
AATGCTGGCA	10
AATGCTGTGT	1
AATGCTTCGT	2
AATGCTTGGT	1
AATGCTTGTT	1
AATGCTTTAC	1
AATGCTTTCA	1
AATGCTTTGT	133
AATGGAAAGA	1
AATGGAAATC	4
AATGGAAGCC	1
AATGGAGACT	1
AATGGAGGGT	1
AATGGAGTAG	1
AATGGAGTAT	1
AATGGATAAG	1
AATGGATGAA	1
AATGGATGTT	1
AATGGATTAC	2
AATGGATTAT	1
AATGGATTCC	1
AATGGCAAAG	2
AATGGCACTT	7
AATGGCATTG	2
AATGGCCAAA	1
AATGGGAAGT	1
AATGGGATCA	1
AATGGGGAGA	3
AATGGGTCCA	1
AATGGGTTTC	1
AATGGTCTTA	1
AATGGTGATG	1
AATGTAAGAT	1
AATGTAATGG	1
AATGTAGCTG	1
AATGTAGGGT	2
AATGTCCAGT	1
AATGTCCCCT	1
AATGTCCGAA	2
AATGTCCTCG	1
AATGTGAAAT	1
AATGTGAGTC	18
AATGTGGAAG	1
AATGTGGACA	1
AATGTGGCTG	2
AATGTGGGTC	1
AATGTGGGTT	1
AATGTGGTAA	1
AATGTGTCAG	1
AATGTTAAAT	1
AATGTTCAAT	1
AATGTTCAGA	1
AATGTTCATA	1
AATGTTTCCA	4
AATGTTTGCG	2
AATGTTTGTA	1
AATTAAAGCG	1
AATTAAATCT	1
AATTAACTCC	1
AATTAAGGAG	1
AATTAATAAG	1
AATTAATAGT	1
AATTAATTGT	1
AATTACACGG	1
AATTACTTCC	1
AATTAGCCAC	1
AATTAGCTTT	1
AATTAGTTCT	1
AATTATAGAC	1
AATTATCTCA	1
AATTATGACT	2
AATTATGTGA	1
AATTATTTTT	1
AATTCAATTA	2
AATTCACTTG	1
AATTCAGATT	1
AATTCAGTGA	1
AATTCATAGG	2
AATTCCCGTC	1
AATTCCCTTT	3
AATTCCTTTG	1
AATTCTAAAT	1
AATTCTAGAG	1
AATTCTCCAT	1
AATTCTCTCT	1
AATTCTGAAA	1
AATTCTGGGC	1
AATTCTTCTT	1
AATTGAATAA	2
AATTGCAAGC	1
AATTGCATTA	4
AATTGCCACT	1
AATTGCGGGA	1
AATTGGGAGA	1
AATTGGTCCA	1
AATTGTCATT	1
AATTGTGTCT	1
AATTGTGTGA	2
AATTGTTCTA	1
AATTGTTGAG	3
AATTTAACTT	1
AATTTAAGTT	1
AATTTACCAT	2
AATTTACTTC	1
AATTTATATA	1
AATTTATTTT	1
AATTTCAAGC	1
AATTTCAGTT	1
AATTTCTATC	1
AATTTCTATT	1
AATTTGAGCA	1
AATTTGAGTG	1
AATTTGATGA	1
AATTTGCAAC	5
AATTTGCTTG	1
AATTTGCTTT	4
AATTTGTGAA	1
AATTTTAATT	1
AATTTTATTT	5
AATTTTCCTG	1
AATTTTCTTC	1
AATTTTGGTC	1
AATTTTGTAC	1
AATTTTGTGA	2
AATTTTTATA	1
AATTTTTGGC	1
AATTTTTTTT	1
ACAAAAAAAA	1
ACAAAAACTA	3
ACAAAAAGAA	1
ACAAAAAGGC	3
ACAAAAAGGG	2
ACAAAAATCG	1
ACAAAAATGG	1
ACAAAACCCC	2
ACAAAAGCTA	1
ACAAAAGGGC	1
ACAAAATAAA	2
ACAAAATCAC	1
ACAAAATCCA	1
ACAAAATCCC	2
ACAAAATGGA	1
ACAAACAAAA	1
ACAAACAAGC	1
ACAAACACAG	2
ACAAACACCA	1
ACAAACCCCC	2
ACAAACCCTG	1
ACAAACCGCG	1
ACAAACTCCT	3
ACAAACTGTG	2
ACAAACTTAG	10
ACAAAGACTT	1
ACAAAGCATT	2
ACAAAGCCCC	1
ACAAAGGCAT	1
ACAAAGGCTC	1
ACAAAGGGCC	2
ACAAAGTTTA	2
ACAAATAAAA	1
ACAAATATAC	1
ACAAATTAAC	1
ACAAATTATG	3
ACAACAACCG	1
ACAACACCCC	1
ACAACACTAC	2
ACAACACTAG	1
ACAACATAGA	2
ACAACCTTCA	1
ACAACTAAAG	1
ACAACTACCA	1
ACAACTACCC	1
ACAACTACTT	1
ACAACTCAAT	3
ACAACTCGAA	1
ACAACTCGTG	2
ACAACTGCCT	1
ACAACTTTTA	1
ACAACTTTTT	1
ACAAGAAAGG	3
ACAAGAACCC	1
ACAAGACACA	1
ACAAGACAGA	1
ACAAGACCCC	1
ACAAGACCCT	2
ACAAGACCTC	1
ACAAGAGATA	1
ACAAGATTAA	1
ACAAGCAGTC	1
ACAAGCATTT	1
ACAAGCTGTG	1
ACAAGCTTTA	1
ACAAGGACCC	1
ACAAGGCTGT	1
ACAAGGGAAG	1
ACAAGGTAAA	1
ACAAGGTGCC	2
ACAAGGTGCG	1
ACAAGTACCC	82
ACAAGTACTC	1
ACAATAAAAG	1
ACAATAAAGC	1
ACAATACAAA	1
ACAATAGCTA	1
ACAATATTTG	1
ACAATCAGTG	1
ACAATCATTG	1
ACAATGAAAA	1
ACAATGAATA	1
ACAATGACAA	1
ACAATGCAGT	1
ACAATGCCTA	1
ACAATGGTTC	2
ACAATTACCC	1
ACACAAACCT	1
ACACAACCCC	1
ACACAAGCAA	1
ACACAAGCAG	1
ACACAAGTTT	1
ACACACAAAA	2
ACACACAACA	1
ACACACCAAG	1
ACACACGCAA	3
ACACACGTAT	1
ACACAGATTT	1
ACACAGCAAA	1
ACACAGCAAG	64
ACACAGCACA	1
ACACAGCTAG	2
ACACAGCTCT	1
ACACAGGCTG	1
ACACAGGCTT	1
ACACAGGGTC	1
ACACAGTGAG	3
ACACAGTTTT	1
ACACATAAAA	1
ACACATAATA	1
ACACATATTA	1
ACACATCCAA	1
ACACATCCCC	1
ACACATTAAT	1
ACACATTCAT	1
ACACATTGGG	1
ACACATTTTG	2
ACACCCACCC	1
ACACCCAGAA	2
ACACCCCAAG	1
ACACCTCTAA	1
ACACCTGCTG	1
ACACGGGGTT	1
ACACGTACGG	1
ACACGTTTGG	1
ACACTAAGAC	2
ACACTCAGCA	1
ACACTCCAGC	1
ACACTCTCAG	1
ACACTCTTCC	1
ACACTGCACT	3
ACACTGCTTT	1
ACACTGGCAA	1
ACACTGTCTC	2
ACACTGTGTT	1
ACACTTAAGC	1
ACACTTCTTT	2
ACACTTGGAG	1
ACACTTTATG	1
ACACTTTCAT	1
ACACTTTTTT	1
ACAGAAATCA	1
ACAGAACAAG	1
ACAGAACAGA	1
ACAGAACGAC	1
ACAGAAGCTG	1
ACAGAAGTTT	1
ACAGAATATA	1
ACAGAATCTC	1
ACAGACACCA	1
ACAGAGAAAG	1
ACAGAGAGGC	1
ACAGAGCAAG	1
ACAGAGCGAG	1
ACAGAGGGAG	1
ACAGAGGGGC	1
ACAGAGTCAG	1
ACAGAGTCTG	1
ACAGAGTGAC	1
ACAGAGTTAG	1
ACAGATATCA	1
ACAGATGAGT	3
ACAGATGTTG	4
ACAGATTTAA	1
ACAGATTTGT	1
ACAGCAATTC	1
ACAGCATCTG	1
ACAGCCACGT	1
ACAGCCACTG	1
ACAGCCCATT	5
ACAGCCGGCA	1
ACAGCCGTGG	1
ACAGCCTCAG	2
ACAGCCTCCA	1
ACAGCCTGCA	1
ACAGCCTTCT	1
ACAGCCTTTG	1
ACAGCGAATT	1
ACAGCGGTGC	1
ACAGCGTCTG	5
ACAGCGTTAC	1
ACAGCTAACT	1
ACAGCTAATT	2
ACAGCTACAG	1
ACAGCTAGAA	1
ACAGCTATGG	1
ACAGCTTTGT	1
ACAGGAAACC	1
ACAGGAGCAA	1
ACAGGAGGAA	1
ACAGGAGGAT	1
ACAGGCACTA	2
ACAGGCAGGA	1
ACAGGCGGGA	1
ACAGGCTACG	3
ACAGGGAAAC	1
ACAGGGAGAG	2
ACAGGGCTCA	1
ACAGGGGCCG	1
ACAGGGGGAC	1
ACAGGGGTTC	1
ACAGGGTAAC	1
ACAGGGTGAC	5
ACAGGTACCC	1
ACAGGTAGAA	1
ACAGTCTCTG	1
ACAGTCTGAG	2
ACAGTCTTGC	1
ACAGTCTTGT	1
ACAGTGAGAA	1
ACAGTGAGAC	1
ACAGTGAGCA	1
ACAGTGAGGA	1
ACAGTGATTG	1
ACAGTGCTTA	1
ACAGTGCTTG	7
ACAGTGGATT	1
ACAGTGGGGA	10
ACAGTGTGAG	2
ACAGTGTTAA	3
ACAGTGTTTG	1
ACAGTTCTGA	1
ACAGTTGCCC	1
ACAGTTGTGT	1
ACAGTTTACA	1
ACAGTTTCTT	1
ACATAAGACA	1
ACATAAGATC	2
ACATAATTCT	1
ACATACAACT	2
ACATACAGAC	2
ACATACAGTT	1
ACATAGTCTG	1
ACATATTAGA	1
ACATATTGAG	1
ACATCAAAAT	1
ACATCACCGA	1
ACATCAGACT	2
ACATCATACT	1
ACATCATCGA	31
ACATCATCGC	1
ACATCATTGA	1
ACATCCCAGA	4
ACATCCGAAT	1
ACATCCTCAC	3
ACATCGAAAT	1
ACATCGAGAC	1
ACATCGTAGG	3
ACATCTGTAA	1
ACATCTGTGG	1
ACATCTTGCT	1
ACATTAATTA	1
ACATTAGAAC	1
ACATTAGCTG	1
ACATTCAAAA	4
ACATTCAAAC	1
ACATTCAGGA	1
ACATTCGAAA	1
ACATTCTGAA	1
ACATTCTGCA	1
ACATTCTTGA	1
ACATTCTTGT	1
ACATTCTTTT	1
ACATTGAACT	1
ACATTGAGAA	1
ACATTGCTTT	1
ACATTGGATT	1
ACATTGGTAA	1
ACATTGGTTT	1
ACATTGTAAA	2
ACATTTATGC	1
ACATTTCAAT	1
ACATTTGCCA	1
ACATTTGGAT	1
ACATTTGGTT	1
ACATTTGTAA	1
ACATTTTAAA	1
ACATTTTATT	1
ACATTTTTAA	1
ACCAAAAACC	6
ACCAAACAAT	1
ACCAAACTGT	1
ACCAAACTTA	1
ACCAAAGCCC	5
ACCAAATTAA	1
ACCAACCTGG	1
ACCAACTGAT	1
ACCAACTGCG	1
ACCAACTGGT	6
ACCAAGAGGC	1
ACCAAGAGTC	1
ACCAAGCAAG	1
ACCAAGCAGA	1
ACCAAGCTGG	1
ACCAAGGAGG	4
ACCAAGTAGA	1
ACCAATGAAA	2
ACCAATTTAA	1
ACCACAAAAT	1
ACCACAAACC	2
ACCACAATTC	1
ACCACACCTC	1
ACCACAGATA	1
ACCACAGTGT	1
ACCACCCAAT	1
ACCACCGCCA	1
ACCACGCCAC	1
ACCACGCTTT	1
ACCACTGGAA	1
ACCACTTATC	2
ACCAGAAAAA	1
ACCAGACGGC	1
ACCAGACGGG	1
ACCAGAGAGC	2
ACCAGAGCAA	1
ACCAGCCTGG	2
ACCAGCTGTC	2
ACCAGCTTGT	1
ACCAGGATGG	1
ACCAGGCAAG	1
ACCAGGCATT	1
ACCAGGCCAC	1
ACCAGGGGAG	1
ACCAGGTAAA	1
ACCAGTCCCT	1
ACCAGTGATA	1
ACCAGTGATT	1
ACCAGTTAAT	1
ACCAGTTTTC	1
ACCATAATGT	1
ACCATCTGGC	1
ACCATTATTC	1
ACCATTGGAT	4
ACCCAAAACT	1
ACCCAAACGC	1
ACCCAACCCT	1
ACCCAACGTG	1
ACCCAAGCCA	1
ACCCACACAC	1
ACCCACACAT	1
ACCCACAGTG	1
ACCCACCAAA	1
ACCCACCTCA	1
ACCCACCTGC	1
ACCCACGTCA	3
ACCCACTGGT	1
ACCCAGCGGG	2
ACCCATAGCA	1
ACCCATCAAT	1
ACCCATCATC	1
ACCCATCGCC	1
ACCCCACCCA	5
ACCCCAGCAA	1
ACCCCAGGCA	1
ACCCCAGGTT	1
ACCCCATCTC	1
ACCCCCACTC	1
ACCCCCCACT	1
ACCCCCCAGC	1
ACCCCCCCGC	11
ACCCCGGGAA	1
ACCCCGGGAG	2
ACCCCTGAGA	1
ACCCCTGATA	1
ACCCCTGGCC	1
ACCCCTGTCC	1
ACCCGAGATC	1
ACCCGCCGGG	1
ACCCGCGGTA	1
ACCCGTAAGT	1
ACCCTAAAAA	1
ACCCTAAAAC	1
ACCCTAGTAA	6
ACCCTATAAA	1
ACCCTATTAA	2
ACCCTCCACT	1
ACCCTCGGCC	1
ACCCTCTCAC	1
ACCCTCTCCT	1
ACCCTCTGCC	1
ACCCTGCCAA	6
ACCCTGCGGA	1
ACCCTGCTCC	1
ACCCTGGGAG	1
ACCCTGTCAA	1
ACCCTGTGAG	1
ACCCTTCCCT	6
ACCCTTGAAC	2
ACCCTTGGCC	11
ACCCTTTAAC	1
ACCCTTTCTG	1
ACCCTTTTTT	1
ACCGAGAGCC	3
ACCGAGTGCG	1
ACCGATCAGC	1
ACCGATTTGA	1
ACCGCAATGC	2
ACCGCACCCC	1
ACCGCCAAGG	1
ACCGCCGCCG	1
ACCGCCTGTG	1
ACCGCGAGAA	1
ACCGCTTGTT	1
ACCGGATCAT	1
ACCGGCAGGA	1
ACCGGCTAAT	2
ACCGGGAGGT	1
ACCGGGCCCC	1
ACCGGGGACT	1
ACCGGGTCCT	1
ACCGGTAGGT	1
ACCGGTCCGG	3
ACCGGTTTGT	1
ACCGTATTCC	3
ACCGTCTCTG	1
ACCGTGCTCG	1
ACCGTTCCGA	1
ACCGTTCTCT	1
ACCGTTCTGT	5
ACCTAACCGT	1
ACCTAACTTT	1
ACCTAAGCTG	1
ACCTACTTAG	1
ACCTAGAAAA	1
ACCTATAAGT	2
ACCTATAGGG	1
ACCTATGCAA	1
ACCTATTTGT	1
ACCTCAACTC	1
ACCTCAATTA	1
ACCTCACTCT	1
ACCTCAGGAA	3
ACCTCATAGC	2
ACCTCATCAA	1
ACCTCCACCA	1
ACCTCCCACC	2
ACCTCCCAGT	1
ACCTCCTCCC	2
ACCTCGACTC	1
ACCTCTCCCT	1
ACCTCTGCGA	1
ACCTCTGCTC	1
ACCTCTGGCT	3
ACCTGAAACC	4
ACCTGAACAG	1
ACCTGCATCA	1
ACCTGCCAAT	1
ACCTGCCACC	1
ACCTGCCCCT	5
ACCTGCTGGT	4
ACCTGCTTAA	1
ACCTGGGAAA	1
ACCTGGTCTC	1
ACCTGGTGTC	1
ACCTGTAATT	1
ACCTGTATCC	2
ACCTGTGACT	1
ACCTGTGTGA	1
ACCTGTTGAC	1
ACCTGTTGCC	2
ACCTTACAGT	1
ACCTTACCCT	5
ACCTTCACCA	1
ACCTTCCTAG	2
ACCTTCCTCC	1
ACCTTGATTG	1
ACCTTGCAAT	1
ACCTTGCTAC	1
ACCTTGCTGG	2
ACCTTGTAAT	6
ACCTTTACCC	1
ACCTTTACTG	2
ACCTTTCAAA	1
ACCTTTCTTT	1
ACCTTTGCGA	1
ACCTTTGGCC	1
ACCTTTTCAA	1
ACCTTTTCTA	1
ACCTTTTGGC	1
ACGAAACACC	1
ACGAACTAGC	1
ACGAAGTAGC	1
ACGAATAAGG	1
ACGACAGTAC	1
ACGACATTGT	6
ACGACGGCCG	1
ACGACGTCGA	1
ACGAGCTGGA	3
ACGAGTACCG	1
ACGAGTCATT	1
ACGATAGCTA	1
ACGATCTCCC	1
ACGATGCCCA	1
ACGATGGGTG	1
ACGATTACCT	1
ACGATTGCTA	11
ACGCAAGACT	1
ACGCACATTA	1
ACGCAGCCAT	1
ACGCAGCGAC	1
ACGCAGGAAG	1
ACGCAGGCGC	3
ACGCAGGGAG	3
ACGCCCACCT	1
ACGCCCAGGT	1
ACGCCCTACA	1
ACGCCCTGCT	2
ACGCCCTGGT	1
ACGCCTCCAA	1
ACGCGAAGAC	2
ACGCGATGAG	1
ACGCGCCAGG	9
ACGCTGCCAA	1
ACGCTTTCTA	1
ACGGAACAAC	1
ACGGAACAAT	7
ACGGAACCCT	1
ACGGAAGTTT	1
ACGGACATCG	1
ACGGACGTCT	1
ACGGACTCCA	1
ACGGAGAAGG	1
ACGGAGAGAT	1
ACGGAGATGG	1
ACGGAGCAAT	1
ACGGAGGGGC	1
ACGGAGTACT	1
ACGGATCGGC	1
ACGGCAATCT	1
ACGGCAGGGT	1
ACGGCTCCGA	5
ACGGCTGCAG	1
ACGGGAGTGG	1
ACGGGGAGAG	1
ACGGGGCAAG	1
ACGGGGGGTG	1
ACGGTAGAAG	3
ACGGTATATC	1
ACGGTATCCG	1
ACGGTGGAGA	1
ACGGTGGGGA	1
ACGTACGTTC	1
ACGTCAAGTA	1
ACGTCACAGC	1
ACGTCACGAC	1
ACGTCAGATC	1
ACGTCAGGAG	2
ACGTCATCGA	2
ACGTCCAGGA	3
ACGTCCCGGG	1
ACGTCGGACA	1
ACGTCGTGTG	1
ACGTCTCTAT	1
ACGTGAAAAT	2
ACGTGACACC	2
ACGTGAGCAG	1
ACGTGCAAAG	1
ACGTGCACAC	1
ACGTGCACCT	1
ACGTGCACTT	1
ACGTGCCTCA	1
ACGTGCGCCA	2
ACGTGGAGCT	1
ACGTGGTGAT	1
ACGTGTCTAT	2
ACGTGTTTGT	1
ACGTTAACCT	1
ACGTTACTCT	1
ACGTTACTTG	1
ACGTTGAGGC	2
ACGTTGATCA	1
ACGTTGTATT	1
ACGTTTAAGG	5
ACGTTTGATT	1
ACGTTTTTTT	3
ACTAAACTGC	1
ACTAACAACC	1
ACTAACACAC	1
ACTAACACCC	79
ACTAACACTC	1
ACTAACTCCC	1
ACTAACTGCG	1
ACTAACTGTG	10
ACTAAGACAT	1
ACTAAGACCT	1
ACTAAGACTC	1
ACTAAGAGGG	1
ACTAAGCTGT	1
ACTAAGGTTT	1
ACTAAGTCTT	2
ACTAATACTT	1
ACTAATCCCA	1
ACTAATTCAG	1
ACTACAAAAA	1
ACTACAAATA	1
ACTACAGCAC	1
ACTACAGCCA	1
ACTACAGGCA	1
ACTACCACGC	1
ACTACCTCCG	1
ACTACTAACC	1
ACTACTTATC	1
ACTAGCACCC	1
ACTAGCACGC	2
ACTAGGAAAT	1
ACTAGTAAAT	1
ACTAGTTGAC	1
ACTATAACCA	1
ACTATAATCC	1
ACTATAGAGA	1
ACTATAGTAC	1
ACTATATACA	1
ACTATCCTGA	2
ACTATCTTAA	1
ACTATGAAGC	1
ACTATGAATT	1
ACTATGAGAC	1
ACTATGAGTG	1
ACTATGCATC	1
ACTATTAAAT	1
ACTATTAGTG	4
ACTATTGATG	1
ACTATTTCAA	1
ACTCAAAAAA	1
ACTCAAAGAC	1
ACTCAAATCT	1
ACTCAAATGG	9
ACTCAACTGT	1
ACTCAAGTTT	1
ACTCAATAAA	2
ACTCAATAGG	1
ACTCACAACG	1
ACTCACGATT	1
ACTCACTGCA	1
ACTCAGAAGA	2
ACTCAGACCC	1
ACTCAGATGC	4
ACTCAGGAAA	1
ACTCAGGTGC	1
ACTCAGTCTG	3
ACTCAGTGAT	1
ACTCATCTTC	1
ACTCCAAAAA	20
ACTCCAGCCT	1
ACTCCAGCTG	1
ACTCCATCTC	1
ACTCCCATAC	1
ACTCCCATAT	33
ACTCCCCAGA	1
ACTCCCCCCA	1
ACTCCCGTAT	1
ACTCCCTCCT	2
ACTCCGTCTC	1
ACTCCTGAGT	1
ACTCCTGTCC	13
ACTCCTTCCA	1
ACTCGAAAGC	1
ACTCGAATGG	1
ACTCGATCAG	1
ACTCGGTCGC	1
ACTCGTCGAA	1
ACTCTAAAAA	1
ACTCTAAAGT	1
ACTCTAGGAG	1
ACTCTAGGTT	1
ACTCTATAGA	1
ACTCTCAGCC	1
ACTCTCCACC	1
ACTCTCTGGG	1
ACTCTCTGTG	2
ACTCTGCCAA	1
ACTCTGTCTA	1
ACTCTGTCTC	1
ACTCTTAAAC	1
ACTCTTCTTA	1
ACTCTTGACA	1
ACTCTTGTTG	1
ACTGAAGAAA	1
ACTGAAGAAT	1
ACTGAAGGCG	1
ACTGAATGTT	1
ACTGACAGAT	1
ACTGACTATC	1
ACTGAGGAAA	1
ACTGAGGTGC	6
ACTGAGTTGG	1
ACTGATAACA	1
ACTGATCTGC	3
ACTGATCTTG	1
ACTGATGCAA	3
ACTGATTACT	1
ACTGATTGAT	1
ACTGATTTGA	1
ACTGATTTGC	1
ACTGATTTTC	1
ACTGCAAAAC	1
[truncated: 15,453 more rows]
