# Supplementary material for: An interactive tool for visualization of relationships between gene expression profiles
Source: BMC Bioinformatics. 2006 Apr 6;7:193. doi: 10.1186/1471-2105-7-193 (PMC1456991; doi:10.1186/1471-2105-7-193)
Supplement: Additional File 1 — contains the compiled Java executable, documentation and the source code for TreeBuilder3D. Example data sets are also included for the testing purposes. [file 1471-2105-7-193-S1.zip › datasets/GEO_brain/GSM763]

>TOTAL	63208
>DESCRIPTION	Normal brain
AAAAAAAAAA	123
AAAAAAAAAC	1
AAAAAAAAAG	3
AAAAAAAAGA	1
AAAAAAAAGC	1
AAAAAAACAA	1
AAAAAAACCA	1
AAAAAAAGAA	1
AAAAAAATAA	1
AAAAAAATCC	1
AAAAAAATGC	1
AAAAAAATTT	1
AAAAAACAAC	1
AAAAAACAGC	2
AAAAAACATC	4
AAAAAACCCA	8
AAAAAACCCC	1
AAAAAACTCC	2
AAAAAAGAAA	1
AAAAAAGAGA	1
AAAAAAGATA	1
AAAAAAGCTT	1
AAAAAAGTCA	1
AAAAAATAAA	1
AAAAAATCGA	2
AAAAAATGAA	1
AAAAAATGAG	1
AAAAAATTTG	1
AAAAACAAGT	1
AAAAACACAC	1
AAAAACATTC	1
AAAAACCAGA	1
AAAAACCATA	2
AAAAACCCAC	1
AAAAACCCTT	2
AAAAACCTTC	1
AAAAACTCTA	1
AAAAACTGAA	1
AAAAAGAAAA	1
AAAAAGAATA	1
AAAAAGACAA	1
AAAAAGATTG	1
AAAAAGCACA	1
AAAAAGCAGA	10
AAAAAGCTTC	1
AAAAAGGTGG	2
AAAAAGTCTT	1
AAAAATAAAA	1
AAAAATAAAG	20
AAAAATAAGC	1
AAAAATAGCA	1
AAAAATATTG	1
AAAAATCAGA	1
AAAAATCCCA	1
AAAAATCCTA	2
AAAAATGACT	2
AAAAATGAGC	1
AAAAATGATC	1
AAAAATGCTT	1
AAAAATGTTT	1
AAAAATTAAC	1
AAAAATTCAT	1
AAAAATTGGA	1
AAAACAAAAA	2
AAAACAAAGT	1
AAAACAAGTG	1
AAAACAATAT	1
AAAACAATCA	1
AAAACAATCT	1
AAAACAATGG	1
AAAACAATTA	1
AAAACAATTG	1
AAAACACAAA	3
AAAACACAAC	1
AAAACACAGC	2
AAAACACTCT	1
AAAACAGAAA	1
AAAACAGACA	1
AAAACAGACT	1
AAAACAGCAA	1
AAAACATAAT	1
AAAACATACT	1
AAAACATATA	1
AAAACATATT	2
AAAACATCCA	6
AAAACATCCT	1
AAAACATTAA	3
AAAACATTAC	1
AAAACATTAT	4
AAAACATTCA	3
AAAACATTCT	295
AAAACATTGC	1
AAAACATTGT	1
AAAACATTTT	3
AAAACCAAGT	1
AAAACCAGCC	1
AAAACCCAAC	1
AAAACCTAAA	2
AAAACCTGAA	1
AAAACCTTGG	1
AAAACGCCAT	1
AAAACGGCAT	1
AAAACGTTCT	1
AAAACTAAAC	1
AAAACTATCA	1
AAAACTATTG	2
AAAACTCAAA	1
AAAACTCATT	3
AAAACTCCTC	1
AAAACTCTGG	1
AAAACTGAAA	2
AAAACTGAGA	5
AAAACTGCAT	1
AAAACTGGCA	1
AAAACTGGGG	2
AAAACTTAGA	3
AAAACTTCTC	1
AAAACTTGCT	1
AAAACTTTGT	6
AAAAGAAAAA	4
AAAAGAAAAC	2
AAAAGAAAAG	1
AAAAGAAAAT	1
AAAAGAAACT	1
AAAAGAAGTT	2
AAAAGAATGG	1
AAAAGACAAA	1
AAAAGACAGT	1
AAAAGACCCG	1
AAAAGACGTT	1
AAAAGAGAAA	28
AAAAGAGAAT	1
AAAAGAGGAG	1
AAAAGATACT	2
AAAAGATGCT	1
AAAAGATGTT	1
AAAAGATTCT	1
AAAAGCAAAT	1
AAAAGCAGCC	1
AAAAGCAGGA	1
AAAAGCAGTG	1
AAAAGCCAAA	1
AAAAGCCAAG	1
AAAAGCTACT	1
AAAAGCTGAT	1
AAAAGCTGCA	1
AAAAGCTTGA	2
AAAAGGACCT	1
AAAAGGACGT	1
AAAAGGGAAG	1
AAAAGGGATG	1
AAAAGGGTTC	1
AAAAGGTCCT	1
AAAAGGTGAA	1
AAAAGGTTAT	2
AAAAGGTTCT	1
AAAAGTCGAT	1
AAAAGTGAGC	1
AAAAGTGGAT	1
AAAAGTTATT	1
AAAAGTTCCC	1
AAAATAAAAA	1
AAAATAAAAG	1
AAAATAAACA	3
AAAATAAACC	1
AAAATAAACG	1
AAAATAAAGA	2
AAAATAAAGC	5
AAAATAAATG	3
AAAATACAAG	1
AAAATAGATG	1
AAAATATAAA	1
AAAATATTAT	1
AAAATATTCT	1
AAAATATTTT	3
AAAATCAAAT	1
AAAATCACTT	1
AAAATCAGTG	1
AAAATCCACT	1
AAAATCCATC	3
AAAATCCCTT	1
AAAATCGCTT	2
AAAATCTGTA	1
AAAATGAAGA	1
AAAATGAGAC	1
AAAATGCACT	1
AAAATGCAGA	1
AAAATGCAGT	3
AAAATGCCAC	1
AAAATGCCCC	1
AAAATGCTGA	1
AAAATGCTGG	1
AAAATGCTGT	1
AAAATGTACT	3
AAAATGTAGT	1
AAAATGTATA	1
AAAATGTTAA	1
AAAATGTTCT	1
AAAATTAAAG	1
AAAATTATGA	2
AAAATTATTG	1
AAAATTCACT	2
AAAATTGAAT	1
AAAATTGATA	1
AAAATTGCTT	1
AAAATTGGCA	1
AAAATTGGCC	1
AAAATTGTAA	1
AAAATTGTGG	1
AAACAAAAAA	1
AAACAAAAGA	1
AAACAAAAGG	2
AAACAAACAT	1
AAACAAATCA	4
AAACAAATGT	1
AAACAAATTT	1
AAACAAGAAA	2
AAACAATGTG	1
AAACACATCA	1
AAACACCAAA	6
AAACACCCTA	2
AAACACCCTG	1
AAACACCTAT	1
AAACACCTTA	1
AAACACCTTG	1
AAACACGAGC	1
AAACACGTCG	2
AAACACTCTT	3
AAACACTTTA	1
AAACAGCTCC	1
AAACAGCTCT	2
AAACAGGGTT	1
AAACAGTAGT	1
AAACAGTGTA	1
AAACATACTA	1
AAACATCCAA	1
AAACATCCTA	24
AAACATCCTG	1
AAACATTAAA	2
AAACATTACC	2
AAACATTAGC	6
AAACATTCTA	1
AAACATTCTC	1
AAACATTGAG	1
AAACATTGGG	7
AAACATTGTG	1
AAACATTTCT	1
AAACCAAAAA	2
AAACCAAAGA	1
AAACCAAGTG	1
AAACCAGAAC	7
AAACCAGAGG	3
AAACCAGCAC	1
AAACCAGCGT	1
AAACCAGGAA	2
AAACCAGGAG	2
AAACCAGGGC	6
AAACCAGTGT	2
AAACCATTCT	4
AAACCCAAGA	1
AAACCCAAGC	1
AAACCCAGAA	1
AAACCCCCCA	1
AAACCCCGTC	1
AAACCCTTTT	1
AAACCGACTT	1
AAACCGGGAG	1
AAACCTACGA	1
AAACCTCAGG	1
AAACCTCCAA	2
AAACCTCTCA	3
AAACCTCTTC	1
AAACCTGGAG	1
AAACCTGGGA	1
AAACCTTTCT	1
AAACGAAACA	1
AAACGAAGTT	3
AAACGATTCA	2
AAACGCCACA	1
AAACGCCCAA	1
AAACGCCTCT	1
AAACGCTGCA	1
AAACGCTGGG	1
AAACGCTTCT	1
AAACGTGATT	2
AAACGTTTCC	1
AAACGTTTCT	5
AAACTAACTT	1
AAACTAAGTA	1
AAACTACCAA	1
AAACTACCCT	3
AAACTAGAAA	1
AAACTAGAAG	1
AAACTATGCA	2
AAACTCACGC	1
AAACTCAGCT	1
AAACTCGAGC	8
AAACTCGGGT	4
AAACTCTCCC	1
AAACTCTGTG	2
AAACTGACAG	1
AAACTGCATT	2
AAACTGGACA	2
AAACTGGCAG	2
AAACTGTCTG	1
AAACTGTGAA	1
AAACTGTGGT	1
AAACTGTTCA	1
AAACTTACCT	2
AAACTTCTTT	1
AAACTTGGCA	1
AAACTTTATT	1
AAACTTTGCC	3
AAACTTTTCT	1
AAAGAAAAAA	1
AAAGAAACAG	1
AAAGAAACCC	2
AAAGAAACTA	1
AAAGAAAGTG	1
AAAGAAATAA	1
AAAGAACATA	1
AAAGAAGAAA	1
AAAGAAGATG	1
AAAGAAGCAT	1
AAAGAAGCTC	1
AAAGAAGTGA	1
AAAGAATTTG	1
AAAGACAAGA	1
AAAGACACAC	1
AAAGACAGAT	2
AAAGACATAT	1
AAAGACCAAA	1
AAAGACCAGC	1
AAAGACCTGG	1
AAAGACTGCC	1
AAAGACTTAA	1
AAAGAGAAAA	1
AAAGAGAAGA	2
AAAGAGACCT	3
AAAGAGATGA	1
AAAGAGCAAG	1
AAAGAGCATA	1
AAAGAGCGAG	1
AAAGAGCGCA	1
AAAGAGGAAA	1
AAAGAGGCTA	1
AAAGAGGGAA	1
AAAGAGGGGG	1
AAAGAGTACG	1
AAAGAGTCGG	2
AAAGAGTTCT	1
AAAGATAAAA	1
AAAGATAAAG	1
AAAGATCCGT	1
AAAGATCTAG	1
AAAGATGATG	1
AAAGATGTAA	1
AAAGATGTGT	1
AAAGATGTTT	1
AAAGATTAAT	1
AAAGATTGGA	1
AAAGCAAACC	1
AAAGCAACTG	2
AAAGCAAGGG	1
AAAGCAATCA	1
AAAGCAATCT	1
AAAGCAGAAA	1
AAAGCAGCAC	17
AAAGCAGGAC	1
AAAGCAGTCA	1
AAAGCAGTTC	1
AAAGCAGTTT	2
AAAGCATCCC	1
AAAGCATTCT	3
AAAGCATTGG	1
AAAGCATTTC	1
AAAGCATTTT	2
AAAGCCAAGA	4
AAAGCCAATA	1
AAAGCCAGCT	3
AAAGCCCAGT	3
AAAGCCCCCA	1
AAAGCCTAAA	1
AAAGCCTTCT	1
AAAGCGCAGT	1
AAAGCGCTGC	1
AAAGCGGCGG	1
AAAGCGTAGC	1
AAAGCGTTCA	1
AAAGCGTTGG	1
AAAGCTAATA	2
AAAGCTACTA	1
AAAGCTACTC	1
AAAGCTGACA	1
AAAGCTGGCC	1
AAAGCTGGGA	1
AAAGCTGTCT	1
AAAGCTTAAT	1
AAAGGAAACT	1
AAAGGAAAGG	1
AAAGGAAAGT	4
AAAGGAAATA	2
AAAGGAAATG	1
AAAGGAAGCC	1
AAAGGAAGTC	1
AAAGGAATAT	1
AAAGGAATGA	1
AAAGGACAAG	1
AAAGGACGCG	1
AAAGGAGAGA	2
AAAGGAGCTG	1
AAAGGAGGAA	2
AAAGGAGGCT	1
AAAGGAGTAA	1
AAAGGATAAA	1
AAAGGATGTG	1
AAAGGCCGAA	1
AAAGGCCTCG	1
AAAGGCGCTG	6
AAAGGCTGCT	1
AAAGGGAATG	48
AAAGGGCCTG	1
AAAGGGGGCA	2
AAAGGGGGCT	3
AAAGGGTCAC	15
AAAGGTCTTT	1
AAAGGTGAAG	1
AAAGGTTGGT	8
AAAGTAAACG	1
AAAGTAACAT	1
AAAGTAGTCA	1
AAAGTCAGAA	6
AAAGTCAGAT	1
AAAGTCATTG	11
AAAGTCCACT	1
AAAGTCTAGA	2
AAAGTGAAAA	1
AAAGTGAGAT	4
AAAGTGAGGG	2
AAAGTGATAT	1
AAAGTGCATC	2
AAAGTGCTGT	9
AAAGTGGAAA	1
AAAGTGGAAG	1
AAAGTGGACA	1
AAAGTGGCAT	1
AAAGTGGCTA	1
AAAGTGTAGC	1
AAAGTGTATT	3
AAAGTGTTGT	1
AAAGTGTTTT	1
AAAGTTAAAC	1
AAAGTTATCA	1
AAAGTTATGA	1
AAAGTTCGTA	1
AAAGTTCTCA	5
AAAGTTGGGA	1
AAAGTTGTGA	1
AAAGTTTAAG	1
AAAGTTTAAT	3
AAAGTTTGAG	2
AAATAAAAAA	1
AAATAAAAGC	7
AAATAAAATT	1
AAATAAACAA	1
AAATAAACTA	1
AAATAAAGAC	2
AAATAAAGCC	4
AAATAAAGGC	1
AAATAAATGC	4
AAATAAATTA	1
AAATAAGTAT	1
AAATAATGAA	1
AAATAATGTT	1
AAATAATTAG	1
AAATACAAAG	2
AAATACAGAC	5
AAATACAGCA	4
AAATACATCC	1
AAATACCTAA	1
AAATACTGCC	24
AAATACTTCA	4
AAATAGAGAA	1
AAATAGATCC	2
AAATAGATGC	1
AAATAGCTAA	1
AAATAGGTGA	1
AAATAGGTTT	4
AAATATACCA	1
AAATATATTA	1
AAATATCTTT	1
AAATATGACT	2
AAATATGAGC	4
AAATATGTCA	1
AAATATGTGT	1
AAATATGTTG	2
AAATATTAAA	1
AAATATTGAG	1
AAATATTTTT	1
AAATCAAAAA	1
AAATCAATAC	3
AAATCACTTG	1
AAATCAGGAA	2
AAATCATAGC	1
AAATCATATT	1
AAATCATCTT	4
AAATCCAGAG	1
AAATCCCATT	1
AAATCCCTGT	1
AAATCCTCGG	1
AAATCCTGAG	1
AAATCGATGA	1
AAATCGATGT	1
AAATCGGGAA	1
AAATCGTGAA	4
AAATCTCCGG	1
AAATCTCCTG	1
AAATCTCTGG	1
AAATCTGCTA	1
AAATCTGGGC	1
AAATCTGTAT	1
AAATCTGTGA	1
AAATCTTTAG	1
AAATGAAAAC	1
AAATGAAAAT	2
AAATGAAACT	2
AAATGAATAA	2
AAATGACAAC	1
AAATGACAGT	1
AAATGACTAT	1
AAATGACTTA	1
AAATGAGCAC	2
AAATGAGTGC	1
AAATGATAAA	1
AAATGATACA	2
AAATGATACC	1
AAATGATCAG	1
AAATGATGGA	1
AAATGATGTC	1
AAATGCAACT	1
AAATGCAATA	2
AAATGCACAG	1
AAATGCATCA	1
AAATGCCACA	33
AAATGCCATC	1
AAATGCTGCC	1
AAATGCTGTA	1
AAATGCTGTG	1
AAATGCTTGG	2
AAATGGAAAC	2
AAATGGAAAG	1
AAATGGAATC	1
AAATGGAGAG	1
AAATGGGAAC	1
AAATGGGGCC	1
AAATGGGTGG	1
AAATGGTGGG	1
AAATGGTTCT	2
AAATGTAACA	2
AAATGTAATT	1
AAATGTAGAA	1
AAATGTATAC	1
AAATGTCCTT	1
AAATGTGCCT	1
AAATTAAAAA	3
AAATTAAAAC	2
AAATTAAAAT	1
AAATTAAAGT	2
AAATTACTAT	1
AAATTACTGT	1
AAATTCACAC	1
AAATTCCTTG	1
AAATTCGATT	1
AAATTCTGCA	2
AAATTCTGGG	1
AAATTCTGTT	1
AAATTCTTGT	1
AAATTGAAAC	1
AAATTGAACC	1
AAATTGAGTG	1
AAATTGATGG	1
AAATTGCACT	1
AAATTGGAGA	1
AAATTGGGCA	1
AAATTGGTCC	1
AAATTGTATA	2
AAATTGTCTT	2
AAATTGTTGT	1
AAATTTGGCG	1
AAATTTGGGA	1
AAATTTGTAT	1
AAATTTTATG	1
AAATTTTCCA	1
AAATTTTGGT	2
AAATTTTTTT	1
AACAAAAAAA	1
AACAAAAAGT	1
AACAAACTAT	1
AACAAACTCA	1
AACAAAGAAA	1
AACAAATCAC	1
AACAAATGAA	1
AACAAATGTC	1
AACAAATTCT	3
AACAACAGTG	1
AACAACCAAA	1
AACAACCTCG	1
AACAACCTGG	1
AACAACGGAG	1
AACAACTGGC	1
AACAAGAATC	1
AACAAGATTA	2
AACAAGGGAA	1
AACAAGGTGA	2
AACAAGTGAT	1
AACAATCGCC	2
AACAATGAAT	1
AACAATGAGC	1
AACACAATCA	1
AACACAATCT	1
AACACACTTC	2
AACACAGAAA	1
AACACAGACA	1
AACACAGAGA	1
AACACAGCCT	3
AACACAGTGG	1
AACACATCAG	5
AACACCAATC	1
AACACCATCC	1
AACACCCTCT	1
AACACCTGCC	1
AACACGAATG	1
AACACGGGAG	1
AACACGGGCG	1
AACACGTCTT	2
AACACGTTCT	1
AACACTACTT	1
AACACTCTCT	2
AACACTGACT	1
AACACTGGCG	1
AACACTGGCT	1
AACACTGTTA	1
AACACTTCAT	1
AACACTTCTC	3
AACACTTTTT	1
AACAGAAAAT	1
AACAGAAATA	1
AACAGAAATG	1
AACAGAAGCA	8
AACAGAAGTG	1
AACAGAATAT	2
AACAGACATT	1
AACAGATAAG	1
AACAGATATT	2
AACAGATGCC	1
AACAGCAAAA	44
AACAGCAAGA	1
AACAGCAGAA	2
AACAGCCCAA	1
AACAGCGAAA	1
AACAGCTAAA	1
AACAGCTTAA	1
AACAGGACTT	2
AACAGGATAA	1
AACAGGCATT	1
AACAGGGACA	5
AACAGGGTCC	1
AACAGTCAGC	2
AACAGTCCCA	1
AACAGTGAAA	1
AACAGTGTCG	2
AACAGTGTGC	2
AACAGTTTAG	1
AACATAAATT	4
AACATATTAT	1
AACATATTGT	1
AACATCAAAC	1
AACATCAAGT	1
AACATCCCCG	1
AACATCCTAA	1
AACATCCTGA	1
AACATCTAAT	1
AACATTAAAT	1
AACATTAACC	1
AACATTCCTA	1
AACATTCTAA	3
AACATTCTTC	1
AACATTGACA	2
AACATTGCTT	1
AACATTGTGC	1
AACATTTCAA	1
AACATTTGAA	1
AACCAAAAAA	4
AACCAAACAA	1
AACCAAAGAC	1
AACCAAAGGA	1
AACCAACAAA	1
AACCAACGTG	1
AACCAATGAA	1
AACCAATTAA	1
AACCACAAAG	1
AACCACGTGG	1
AACCACTGAA	1
AACCACTGCG	1
AACCACTGCT	2
AACCACTGGA	1
AACCACTGTA	1
AACCACTGTG	3
AACCAGAGGT	1
AACCAGGAGG	1
AACCAGGGAG	3
AACCAGGGCC	3
AACCAGGTGT	2
AACCAGTTTG	5
AACCATACAT	1
AACCATACGC	1
AACCATCACC	2
AACCATCTAA	1
AACCATTAAA	1
AACCATTCAT	1
AACCATTTAC	1
AACCATTTTT	1
AACCCAAGAG	1
AACCCAATCC	1
AACCCAATGA	2
AACCCACGAG	1
AACCCACGCT	1
AACCCAGAAG	2
AACCCAGCCC	1
AACCCAGGAA	1
AACCCAGGAG	31
AACCCAGGGA	1
AACCCAGTAG	1
AACCCATACT	2
AACCCATAGC	1
AACCCCAAAG	1
AACCCCACCC	1
AACCCCGGAG	2
AACCCCGGGT	1
AACCCCGTAG	1
AACCCCTACA	1
AACCCGAGTT	1
AACCCGATAG	1
AACCCGCGAG	1
AACCCGGAAG	9
AACCCGGCAC	1
AACCCGGCCA	1
AACCCGGCCC	1
AACCCGGGAA	3
AACCCGGGAC	1
AACCCGGGAG	59
AACCCGGGGA	1
AACCCGGGGG	2
AACCCGGGTG	1
AACCCGTGAG	1
AACCCGTGTT	1
AACCCTACAA	2
AACCCTACCA	1
AACCCTCTGG	2
AACCCTGCCC	2
AACCCTGTAA	1
AACCCTGTAG	1
AACCCTTAAC	1
AACCCTTCAA	1
AACCCTTGAA	1
AACCCTTGGC	1
AACCCTTGGG	3
AACCGAAAAG	2
AACCGCAAAA	1
AACCGCAAGC	1
AACCGCGAAT	1
AACCGGGAAG	1
AACCGGGCTT	1
AACCGTACAT	1
AACCGTGCTC	1
AACCTAACTG	1
AACCTAATAG	1
AACCTAGAGA	1
AACCTAGGAG	1
AACCTATTCA	1
AACCTCAAAC	1
AACCTCCCCA	3
AACCTCCTGC	4
AACCTCCTGG	1
AACCTCGAGG	1
AACCTGAACA	1
AACCTGAGGG	1
AACCTGGAAG	4
AACCTGGAGG	1
AACCTGGCAG	1
AACCTGGCCT	1
AACCTGGCTT	2
AACCTGGGAA	1
AACCTGGGAG	30
AACCTGGGCG	1
AACCTGGGCT	1
AACCTGGGGG	4
AACCTGGTTT	1
AACCTGTACA	1
AACCTGTCAG	1
AACCTTGATA	2
AACCTTGCCC	1
AACCTTGGCC	2
AACCTTTTAC	1
AACCTTTTGA	1
AACGAACGTA	1
AACGAACGTG	1
AACGAAGGTA	1
AACGACACGA	1
AACGACCTCG	25
AACGACCTGG	3
AACGAGGAAT	6
AACGAGTCCT	2
AACGATGAAT	2
AACGCAAAAA	1
AACGCAAACT	1
AACGCAATAG	1
AACGCACTGT	1
AACGCAGCCT	1
AACGCCAACC	1
AACGCCAAGT	1
AACGCCTTCG	1
AACGCGAACA	4
AACGCGATCA	1
AACGCGCCCA	1
AACGCGCTGG	1
AACGCGGACA	1
AACGCGGCAA	1
AACGCGGCCA	44
AACGCGGCGG	1
AACGCGGGAG	3
AACGCGGGCA	1
AACGCGTCCT	1
AACGCTGCAA	1
AACGCTGCCT	2
AACGCTGGCC	1
AACGGACTCT	1
AACGGAGCTG	1
AACGGAGTCG	1
AACGGCCTCG	1
AACGGCGCTG	1
AACGGGATCC	1
AACGGTCAAA	1
AACGTCAGGT	1
AACGTCCCCA	1
AACGTGATTC	1
AACGTGCAGG	4
AACGTTATAT	1
AACGTTATTA	1
AACGTTCTTT	1
AACTAAAAAA	7
AACTAAAAGA	1
AACTAAAAGG	1
AACTAACAAA	7
AACTAACATT	1
AACTAAGAAT	1
AACTAATACT	3
AACTAATGAC	3
AACTACAGCA	1
AACTACATAG	1
AACTACCAGA	2
AACTAGGAAG	2
AACTATACGC	1
AACTATAGAA	1
AACTATCCAA	1
AACTATGCCC	2
AACTATGGTT	1
AACTCAAAGA	1
AACTCACAGT	1
AACTCAGCTC	1
AACTCAGGAG	1
AACTCATTTT	1
AACTCCAACG	1
AACTCCCAGT	4
AACTCCCATA	1
AACTCCCCCG	1
AACTCCCCCT	1
AACTCCTCAA	1
AACTCCTTCG	2
AACTCGGGAG	3
AACTCGGGTC	1
AACTCTAAGG	1
AACTCTAGTT	1
AACTCTCAAT	1
AACTCTCCCA	1
AACTCTGAAA	1
AACTCTGACC	1
AACTCTGATA	2
AACTCTGCCA	1
AACTCTGGAC	1
AACTCTGTAA	1
AACTCTGTGT	1
AACTCTTCAC	11
AACTCTTCGT	1
AACTGAAGCA	1
AACTGAATTT	2
AACTGAGTGT	1
AACTGCAAAA	1
AACTGCACTT	1
AACTGCCTGT	1
AACTGCGGCA	3
AACTGCTGGG	1
AACTGCTTCA	3
AACTGCTTTT	1
AACTGGACTA	1
AACTGGACTT	1
AACTGGCAAA	2
AACTGGCTCA	1
AACTGGCTGG	1
AACTGGCTTG	3
AACTGGGAAT	1
AACTGGGTCT	2
AACTGGTTTT	1
AACTGTACTA	5
AACTGTCCTT	24
AACTGTGTTT	1
AACTTAAAAA	5
AACTTAAACT	2
AACTTAAATA	1
AACTTAAGAG	4
AACTTACAGA	4
AACTTCCCAT	1
AACTTCCTAC	1
AACTTCTGTG	1
AACTTGAGAT	1
AACTTGATAC	3
AACTTGATCC	1
AACTTGATGG	3
AACTTGCAGT	1
AACTTGCGTT	1
AACTTGCTTG	1
AACTTGCTTT	1
AACTTGGAGA	1
AACTTGGCTG	1
AACTTGGGAG	3
AACTTGTCTG	1
AACTTTAGGT	2
AACTTTCCAA	1
AACTTTCCAC	1
AACTTTGTGG	1
AACTTTTATA	1
AACTTTTGGC	4
AAGAAAAAAA	1
AAGAAAAAGC	1
AAGAAAACCT	1
AAGAAAACTA	1
AAGAAAACTC	1
AAGAAAACTG	5
AAGAAAAGAA	1
AAGAAAAGGA	1
AAGAAAATTG	2
AAGAAACACG	1
AAGAAACAGA	1
AAGAAACATC	1
AAGAAACCTT	1
AAGAAAGAAA	5
AAGAAAGCTC	1
AAGAAAGGGA	4
AAGAAAGTCC	1
AAGAAAGTTC	4
AAGAAATCGC	1
AAGAAATCGT	1
AAGAAATGAA	2
AAGAAATGGC	4
AAGAAATGTA	1
AAGAAATTCT	1
AAGAACACAA	1
AAGAACACTC	2
AAGAACAGGG	1
AAGAACATTG	2
AAGAACCAAG	4
AAGAACCACA	9
AAGAACCCCA	1
AAGAACCCTA	1
AAGAACCCTC	1
AAGAACCGGG	1
AAGAACTACA	1
AAGAACTCAG	1
AAGAACTGTG	1
AAGAAGAAGA	4
AAGAAGACTC	1
AAGAAGACTT	14
AAGAAGAGCC	1
AAGAAGAGTG	1
AAGAAGATAG	6
AAGAAGATAT	2
AAGAAGATGG	1
AAGAAGCACA	1
AAGAAGCAGG	2
AAGAAGCGCA	6
AAGAAGGCAA	2
AAGAAGGCAC	2
AAGAAGGGAA	1
AAGAAGGGAG	1
AAGAAGGGGC	1
AAGAAGGGTC	2
AAGAAGTACT	1
AAGAAGTCCC	1
AAGAAGTGCT	1
AAGAAGTGGG	1
AAGAAGTTGA	1
AAGAATAAAG	1
AAGAATAAGG	1
AAGAATATAG	1
AAGAATCAAA	2
AAGAATCACG	1
AAGAATCAGA	1
AAGAATCAGG	1
AAGAATCATA	1
AAGAATGAGG	1
AAGAATGCTG	1
AAGAATGGTG	2
AAGAATGTGT	1
AAGAATTCAG	1
AAGAATTTGA	1
AAGACAAGGT	1
AAGACACAAA	1
AAGACACAAT	1
AAGACACTGT	2
AAGACAGACG	1
AAGACAGACT	1
AAGACAGCCC	2
AAGACAGGCA	1
AAGACAGGCG	1
AAGACAGTCC	2
AAGACAGTGA	3
AAGACAGTGC	1
AAGACAGTGG	69
AAGACAGTGT	1
AAGACAGTTT	1
AAGACATCTT	3
AAGACATTCT	2
AAGACCAAGT	2
AAGACCCAGA	7
AAGACCGAGG	1
AAGACCTGGT	1
AAGACGGTGG	1
AAGACTGAAG	1
AAGACTGAGA	1
AAGACTGCTG	1
AAGACTGGCT	1
AAGACTGGGC	7
AAGACTTAGA	1
AAGAGAAAGA	1
AAGAGAACAG	1
AAGAGAAGGT	1
AAGAGAATCA	1
AAGAGACAGT	1
AAGAGACCTG	1
AAGAGACTCC	2
AAGAGAGCTT	1
AAGAGATGTT	1
AAGAGATTAA	1
AAGAGCAAAA	1
AAGAGCAATG	1
AAGAGCCAAG	1
AAGAGCGACT	1
AAGAGCGCCG	2
AAGAGCGGCG	1
AAGAGCGTGC	1
AAGAGCTACT	1
AAGAGGAAGA	1
AAGAGGACAG	1
AAGAGGCTCA	1
AAGAGGCTCT	1
AAGAGGCTTC	2
AAGAGGCTTG	1
AAGAGGGTGA	1
AAGAGGTTTG	2
AAGAGTAGAA	1
AAGAGTCAGA	1
AAGAGTCATA	1
AAGAGTTACG	6
AAGAGTTGGG	1
AAGAGTTTTG	4
AAGATAAACT	1
AAGATAAATA	1
AAGATAAATT	1
AAGATAATGC	3
AAGATAATTG	1
AAGATACATC	1
AAGATACTAA	1
AAGATAGTTC	1
AAGATATCAG	2
AAGATATCTG	1
AAGATATGGC	1
AAGATCAACA	1
AAGATCAAGA	2
AAGATCCAGC	1
AAGATCCCCG	14
AAGATCCTAC	1
AAGATCGTGG	1
AAGATCTCCT	1
AAGATGAGGG	1
AAGATGATAA	1
AAGATGATAT	1
AAGATGCAGA	1
AAGATGCCAT	1
AAGATGCTAT	1
AAGATGCTCT	1
AAGATGGAAG	1
AAGATGGCCC	1
AAGATGGCCT	1
AAGATGGGCT	1
AAGATGTAAC	1
AAGATGTGAA	1
AAGATGTGGG	1
AAGATGTTTC	1
AAGATGTTTG	1
AAGATTAAAG	1
AAGATTAAGA	1
AAGATTACAC	1
AAGATTCACC	1
AAGATTCGAA	1
AAGATTGGGG	1
AAGATTGTTC	1
AAGATTTGTG	1
AAGATTTTAG	1
AAGCAAGGAA	3
AAGCAAGTGA	1
AAGCAAGTTC	2
AAGCACAAAA	1
AAGCACAAGT	1
AAGCACAATG	1
AAGCACATTA	6
AAGCACCGCA	1
AAGCACCTTG	2
AAGCACGAGC	1
AAGCACGTGG	4
AAGCACTGTA	1
AAGCACTGTT	3
AAGCACTTCT	1
AAGCAGACCA	1
AAGCAGCTGG	1
AAGCAGCTGT	1
AAGCAGTGCA	1
AAGCAGTTCC	1
AAGCATAAAA	1
AAGCATAAAT	1
AAGCATAATG	1
AAGCATATAT	1
AAGCATATGA	1
AAGCATATGG	1
AAGCATCATT	1
AAGCATCCAG	1
AAGCATCCCC	1
AAGCATCTCA	3
AAGCATTAAA	32
AAGCATTAAG	1
AAGCATTAAT	1
AAGCATTAGT	1
AAGCCAAAAT	1
AAGCCAAAGG	2
AAGCCAATTA	1
AAGCCACACG	1
AAGCCAGCCC	9
AAGCCAGGAC	12
AAGCCAGGGG	2
AAGCCATCCC	1
AAGCCCAAGC	1
AAGCCCACAA	1
AAGCCCAGCA	1
AAGCCCAGGC	4
AAGCCCCTGG	2
AAGCCCCTTC	1
AAGCCCTAAA	1
AAGCCCTACA	1
AAGCCCTCAT	1
AAGCCCTGGA	1
AAGCCCTGTA	1
AAGCCGGGAG	3
AAGCCGGGTG	1
AAGCCGTGAG	1
AAGCCGTTAA	1
AAGCCTAAAA	1
AAGCCTCATC	1
AAGCCTGACT	1
AAGCCTGTAG	4
AAGCCTTGCT	9
AAGCCTTGTT	1
AAGCGATTCT	1
AAGCGCAAAC	1
AAGCGCTACC	1
AAGCGCTCTC	4
AAGCGGGACC	3
AAGCGGTTAC	1
AAGCGTATCA	1
AAGCGTGCTT	1
AAGCGTGTGT	1
AAGCTACCAA	1
AAGCTACCCG	1
AAGCTAGAGG	1
AAGCTCAAGA	1
AAGCTCACGT	1
AAGCTCAGTC	1
AAGCTCAGTT	5
AAGCTCCCTG	5
AAGCTCCGCG	2
AAGCTCCGGA	1
AAGCTCCGTT	1
AAGCTCTCCT	5
AAGCTCTGGC	3
AAGCTGAAGC	1
AAGCTGAATC	1
AAGCTGACAG	1
AAGCTGAGAG	1
AAGCTGAGCC	1
AAGCTGAGGT	19
AAGCTGAGTC	1
AAGCTGAGTG	8
AAGCTGAGTT	1
AAGCTGATTT	1
AAGCTGCCCT	1
AAGCTGCTGG	8
AAGCTGCTTT	1
AAGCTGGAGG	3
AAGCTGTATA	2
AAGCTGTCTC	1
AAGCTGTGCC	1
AAGCTGTGTC	2
AAGCTGTTCC	3
AAGCTTAAAT	1
AAGCTTGATG	1
AAGCTTTAAA	1
AAGCTTTCCA	1
AAGCTTTGTG	1
AAGCTTTTCT	1
AAGGAAAACG	1
AAGGAAAACT	2
AAGGAAACTG	1
AAGGAAATGA	1
AAGGAAATGG	1
AAGGAACTTG	10
AAGGAAGAAT	1
AAGGAAGAGA	2
AAGGAAGATC	4
AAGGAAGATT	6
AAGGAAGCAA	1
AAGGAAGCCT	3
AAGGAAGCTG	1
AAGGAAGGGT	1
AAGGAATCGG	4
AAGGAATGGG	1
AAGGACAGCA	1
AAGGACATCC	1
AAGGACATTC	1
AAGGACCCTT	1
AAGGACCTTG	1
AAGGACCTTT	5
AAGGACTGAC	1
AAGGACTTGC	1
AAGGACTTGG	1
AAGGAGAAGG	2
AAGGAGAGCC	9
AAGGAGAGGG	1
AAGGAGATGG	23
AAGGAGATTA	1
AAGGAGCGGG	3
AAGGAGCGGT	1
AAGGAGCTGG	3
AAGGAGGCAG	1
AAGGAGGGAA	1
AAGGAGGGGC	1
AAGGAGTCCC	1
AAGGAGTCGG	1
AAGGAGTCTC	1
AAGGAGTGAA	1
AAGGAGTTCC	2
AAGGAGTTTG	7
AAGGATAAAG	1
AAGGATAGGC	1
AAGGATCAAA	2
AAGGATCAGA	1
AAGGATCATA	1
AAGGATGAGG	7
AAGGATGCGG	3
AAGGATGGCA	1
AAGGATTCAA	1
AAGGCAAACC	1
AAGGCAAAGC	1
AAGGCAACTT	1
AAGGCAATGG	1
AAGGCAATTT	2
AAGGCACAAA	1
AAGGCACAGA	16
AAGGCACTTT	1
AAGGCAGAAG	1
AAGGCAGGGC	1
AAGGCAGGGG	1
AAGGCAGTAC	1
AAGGCAGTGG	2
AAGGCCACCG	2
AAGGCCAGAT	1
AAGGCCATCT	1
AAGGCCCACT	1
AAGGCCCCTG	1
AAGGCCCTCG	1
AAGGCCCTCT	1
AAGGCCGAGG	1
AAGGCCGAGT	4
AAGGCCTTGT	3
AAGGCGACCA	1
AAGGCGCAGG	1
AAGGCGCTGA	1
AAGGCGTTTC	7
AAGGCTAAAG	1
AAGGCTGGCG	1
AAGGCTGTGT	1
AAGGCTTGAC	1
AAGGCTTTTG	2
AAGGGAATGG	1
AAGGGACATT	1
AAGGGACTTG	1
AAGGGAGAAT	2
AAGGGAGGAA	1
AAGGGAGGAT	1
AAGGGAGGGT	6
AAGGGAGTCT	1
AAGGGATGTC	7
AAGGGATTTT	1
AAGGGCAAAA	6
AAGGGCACCC	1
AAGGGCCACA	1
AAGGGCCTGT	1
AAGGGCGCGG	1
AAGGGCGCTG	1
AAGGGCTGCT	1
AAGGGCTGTG	1
AAGGGCTGTT	1
AAGGGGAGGT	1
AAGGGGAGTT	1
AAGGGGCAAG	1
AAGGGGCCTT	5
AAGGGGCTTA	1
AAGGGGGCAA	2
AAGGGGGTGC	1
AAGGGTAGGT	1
AAGGGTGGCC	1
AAGGGTTAGC	1
AAGGGTTCTG	1
AAGGTAACTA	1
AAGGTAATGC	4
AAGGTACAGC	1
AAGGTAGCAG	7
AAGGTAGGGT	1
AAGGTCGAGC	5
AAGGTCGATG	1
AAGGTCTTTA	1
AAGGTGAAGG	1
AAGGTGAGGA	3
AAGGTGAGTG	1
AAGGTGATCT	2
AAGGTGCACA	1
AAGGTGCCGG	1
AAGGTGCCTC	6
AAGGTGCGTA	1
AAGGTGCTAT	1
AAGGTGGAGG	17
AAGGTGGAGT	1
AAGGTGGCAT	1
AAGGTGTCCA	1
AAGGTGTTGT	1
AAGGTGTTTT	1
AAGGTTAAAT	1
AAGGTTAGTA	1
AAGGTTCCCC	1
AAGGTTTCTG	1
AAGGTTTTTC	1
AAGTAAAAAA	1
AAGTAAAATT	1
AAGTAAAGAA	1
AAGTAAAGGC	1
AAGTAAATAT	1
AAGTAAATGA	1
AAGTAACCGC	1
AAGTAACTTA	1
AAGTAAGTCT	1
AAGTAATAAA	1
AAGTAATGAA	2
AAGTACATAT	1
AAGTACGAGG	7
AAGTACTTCA	1
AAGTAGAAAG	1
AAGTAGAAGT	1
AAGTAGATCC	1
AAGTAGCTAT	1
AAGTATATGC	2
AAGTATGCCA	1
AAGTATTGTG	6
AAGTATTTAA	3
AAGTCAAGAG	1
AAGTCACAAA	1
AAGTCACAGA	2
AAGTCAGATG	1
AAGTCAGTGG	1
AAGTCAGTTG	1
AAGTCATAGG	1
AAGTCATCTA	4
AAGTCATTCA	4
AAGTCCATCA	1
AAGTCCGGGC	1
AAGTCCGTCA	1
AAGTCCTGCA	1
AAGTCGCTCA	2
AAGTCGCTTG	1
AAGTCGGGAG	1
AAGTCGGGCC	1
AAGTCTGAGG	1
AAGTCTGTAG	1
AAGTCTTCCT	1
AAGTCTTTTC	1
AAGTGAAACA	1
AAGTGAACAG	1
AAGTGAAGAG	7
AAGTGAGAAC	1
AAGTGAGAAG	1
AAGTGAGATG	1
AAGTGAGCAT	1
AAGTGAGGAC	1
AAGTGAGGAG	24
AAGTGAGTAA	1
AAGTGAGTGA	1
AAGTGATCCT	1
AAGTGATTCT	14
AAGTGCATTC	1
AAGTGCCATA	1
AAGTGCGTGC	1
AAGTGCTAGA	1
AAGTGGAATA	1
AAGTGGATAG	2
AAGTGGCTGG	1
AAGTGGGCGC	1
AAGTGGGGGC	1
AAGTGGGTGC	23
AAGTGGTTGT	1
AAGTGTACTG	1
AAGTGTAGAT	1
AAGTGTGCCA	1
AAGTGTGTAT	1
AAGTGTGTTT	1
AAGTGTTGAG	1
AAGTTAAAAA	1
AAGTTAAGAG	1
AAGTTACAAA	2
AAGTTACCTG	1
AAGTTATCTC	1
AAGTTCAGGC	1
AAGTTCCATT	1
AAGTTCTACG	1
AAGTTCTGCG	2
AAGTTGATAT	1
AAGTTGATGC	1
AAGTTGATTT	3
AAGTTGCTAT	36
AAGTTGCTTT	1
AAGTTGGCAC	1
AAGTTGGCAG	1
AAGTTGGGGA	1
AAGTTGGGTG	1
AAGTTGGTGC	2
AAGTTGTGAA	3
AAGTTGTGCG	1
AAGTTTAACC	2
AAGTTTCAAC	6
AAGTTTCGAC	1
AAGTTTGATA	1
AAGTTTGCAA	2
AAGTTTTCTA	1
AAGTTTTTTG	1
AATAAAAAGG	1
AATAAAAAGT	1
AATAAAAATA	1
AATAAAACTG	2
AATAAAAGAC	2
AATAAAATGG	1
AATAAAATTG	1
AATAAACGTG	6
AATAAAGATA	2
AATAAAGCAA	1
AATAAAGCGC	1
AATAAAGCTA	33
AATAAAGGAT	1
AATAAAGGCT	7
AATAAAGGTG	7
AATAAAGTCC	1
AATAAAGTCT	2
AATAAAGTTG	4
AATAAATAAA	1
AATAAATACA	1
AATAAATATT	1
AATAAATGCA	2
AATAAATGGA	2
AATAAATGTA	2
AATAAATTCC	7
AATAAATTCT	1
AATAAATTGC	3
AATAACACAG	1
AATAACACCC	1
AATAACCAAA	1
AATAACGAAG	1
AATAACTCAT	1
AATAACTCTG	1
AATAAGAACC	1
AATAAGACCT	1
AATAAGATAG	1
AATAATATAT	1
AATAATCCAA	1
AATAATGATA	1
AATAATGCTA	1
AATAATGGTG	1
AATAATGTCG	1
AATAATGTTT	2
AATACAACAA	1
AATACAACAG	1
AATACACATT	1
AATACACTAC	1
AATACAGTCC	1
AATACAGTTC	1
AATACATCAA	1
AATACATTAT	1
AATACATTCT	1
AATACCCACA	1
AATACCTCGT	5
AATACCTTAA	1
AATACTGAAC	1
AATACTTAAA	1
AATACTTCTC	1
AATACTTTTA	1
AATACTTTTG	1
AATAGAACAA	1
AATAGACAAG	1
AATAGAGAGA	1
AATAGAGCTA	2
AATAGAGTGG	1
AATAGAGTTT	1
AATAGCCTAA	1
AATAGCCTGT	1
AATAGCTCAG	3
AATAGCTGGT	2
AATAGCTGTT	2
AATAGGGGAA	1
AATAGGGTCA	3
AATAGGTCCA	11
AATAGTCATT	1
AATAGTCCGA	1
AATAGTGTCA	1
AATAGTGTGC	1
AATAGTTTGA	17
AATATAAAAC	1
AATATAACCA	1
AATATAATAA	1
AATATAGCTA	1
AATATAGGCA	1
AATATATCCA	3
AATATCATTC	1
AATATCCCCC	3
AATATCTCAA	1
AATATCTGAC	11
AATATGAACA	1
AATATGAGCT	1
AATATGCGGA	1
AATATGCTCA	1
AATATGCTCT	1
AATATGCTTT	10
AATATGGAAT	1
AATATGGATG	3
AATATGGCGC	1
AATATGGGCA	3
AATATGGGTG	4
AATATGTAGG	1
AATATGTATA	1
AATATGTCCA	1
AATATGTGAT	1
AATATGTGCA	1
AATATGTGGC	1
AATATGTGGG	28
AATATTAAGA	2
AATATTAGAG	1
AATATTAGTG	1
AATATTAGTT	1
AATATTCAAT	1
AATATTCAGA	1
AATATTCATA	1
AATATTGAGA	1
AATATTGCAG	1
AATATTGTTG	2
AATATTGTTT	1
AATATTTAAG	1
AATATTTCAA	3
AATATTTCAG	1
AATATTTTAA	1
AATATTTTCC	1
AATCAAAACT	1
AATCAAAGAC	1
AATCAACTTG	2
AATCAAGGTG	1
AATCAATAAA	1
AATCACACAC	1
AATCACTAGG	1
AATCACTTTC	1
AATCAGAACT	2
AATCAGAATT	2
AATCAGCAAA	1
AATCAGCATA	1
AATCAGTATC	1
AATCATAATG	1
AATCATTAAA	1
AATCATTCAA	3
AATCATTGAG	1
AATCCAAAGG	1
AATCCAAGAG	1
AATCCAGGAG	8
AATCCAGGGA	1
AATCCCAATG	4
AATCCCATTT	1
AATCCCCATC	1
AATCCCGCAA	1
AATCCCGCCA	1
AATCCCTACG	1
AATCCCTTTC	1
AATCCGACTC	4
AATCCGCTTT	1
AATCCGGGGG	2
AATCCTCCGT	1
AATCCTGACC	1
AATCCTGTCC	1
AATCCTGTGG	23
AATCCTTAAC	1
AATCCTTCTT	1
AATCGAGACG	1
AATCGATCAG	1
AATCGCTAAT	2
AATCGGAAAA	1
AATCGGGAAC	2
AATCGGGACA	1
AATCGGTTAC	1
AATCTAAAAA	1
AATCTACTAC	1
AATCTATCAA	2
AATCTATGAT	1
AATCTCAAAA	1
AATCTCCCCA	1
AATCTCGAGG	1
AATCTGCCCC	1
AATCTGCGCC	4
AATCTGCTCG	1
AATCTGGAAA	1
AATCTGGTGA	1
AATCTGGTTG	2
AATCTGTCAG	2
AATCTGTGGA	1
AATCTTGCAA	6
AATCTTGGAA	1
AATCTTGTCT	1
AATCTTTCAG	1
AATCTTTGTC	1
AATGAAAAAA	6
AATGAAAAAC	1
AATGAAAAGG	1
AATGAAAATG	1
AATGAAAGTT	1
AATGAACAAA	1
AATGAACAAT	1
AATGAACCTT	1
AATGAAGCCT	1
AATGAAGGAT	1
AATGAATAAA	1
AATGAATGAA	1
AATGACACCC	1
AATGACAGTG	1
AATGACATTT	1
AATGACCAAA	1
AATGACCGAA	1
AATGACCTGG	5
AATGACCTGT	1
AATGACCTTT	1
AATGACTCTC	1
AATGACTGAC	1
AATGAGAAGG	1
AATGAGAGCA	1
AATGAGATGA	2
AATGAGGAAA	1
AATGAGGAAC	3
AATGAGGAAG	1
AATGAGTAAA	1
AATGAGTTTG	1
AATGATAGAC	1
AATGATCCCA	1
AATGATGAGG	1
AATGATGTTC	1
AATGATTGAA	2
AATGATTGGC	1
AATGCAACCT	1
AATGCAAGAT	9
AATGCAAGCA	5
AATGCAATAA	1
AATGCAATAG	1
AATGCACAGC	1
AATGCAGGCA	6
AATGCATAAA	1
AATGCATTCC	1
AATGCATTTT	1
AATGCCACAA	1
AATGCCACAC	2
AATGCCACCG	1
AATGCCAGAT	2
AATGCCATAT	1
AATGCCCCAC	2
AATGCCTTCC	1
AATGCTAAAA	1
AATGCTATGA	1
AATGCTCACG	2
AATGCTCATA	1
AATGCTCCTG	1
AATGCTGACC	1
AATGCTGCCA	1
AATGCTGGAG	5
AATGCTGGCA	9
AATGCTGGCC	1
AATGCTGTGA	1
AATGCTTATG	1
AATGCTTGAT	1
AATGCTTGGT	1
AATGCTTTAC	1
AATGCTTTGC	1
AATGCTTTGT	48
AATGCTTTTA	1
AATGCTTTTT	1
AATGGAAAAG	3
AATGGAAAGT	1
AATGGAAATC	3
AATGGAAGAA	1
AATGGAAGGT	3
AATGGACAAA	1
AATGGAGAGG	1
AATGGAGCAC	1
AATGGAGGCT	1
AATGGAGTCA	1
AATGGAGTGA	1
AATGGAGTGG	1
AATGGATCAT	1
AATGGATGAA	6
AATGGATGAC	1
AATGGATTAA	1
AATGGATTAC	2
AATGGATTAT	2
AATGGCACTT	1
AATGGCAGTG	2
AATGGCATCA	1
AATGGCATTG	5
AATGGCATTT	1
AATGGCCAAA	2
AATGGCTTTC	1
AATGGGAAGC	1
AATGGGAGGT	1
AATGGGATGA	1
AATGGGCTTG	1
AATGGGGAGA	2
AATGGGGGTT	2
AATGGGGTCA	1
AATGGGTAGA	1
AATGGGTGGA	1
AATGGTGAGA	1
AATGGTGTGA	1
AATGGTGTGC	1
AATGGTTTTT	1
AATGTAAAGG	1
AATGTAACAC	1
AATGTAAGCT	1
AATGTAAGTC	1
AATGTAATAA	1
AATGTACAAA	1
AATGTACCTG	2
AATGTAGCAC	1
AATGTAGCGC	2
AATGTAGGCT	1
AATGTAGTCT	1
AATGTATTGT	1
AATGTCACAT	1
AATGTCAGCT	1
AATGTCCAGT	1
AATGTCCTTC	1
AATGTCGCCA	1
AATGTCTTCA	1
AATGTCTTTC	1
AATGTGAAAA	1
AATGTGACAC	1
AATGTGACTT	1
AATGTGAGTC	38
AATGTGATAA	1
AATGTGATTT	1
AATGTGCGCC	1
AATGTGGCCA	1
AATGTGGCTG	1
AATGTGGGTC	1
AATGTGGGTT	1
AATGTGGTGA	1
AATGTGTCTG	1
AATGTTAAAA	1
AATGTTAAAT	11
AATGTTAGTA	1
AATGTTATAT	1
AATGTTCAAT	1
AATGTTCAGA	1
AATGTTGCCA	1
AATGTTGTGC	1
AATGTTTACG	1
AATGTTTATT	2
AATGTTTCCA	4
AATGTTTCTA	1
AATGTTTGCG	11
AATGTTTGTG	1
AATGTTTTGT	3
AATGTTTTTA	2
AATTAAAAAG	1
AATTAAAGTA	1
AATTAAATAC	1
AATTAAATAG	1
AATTAAATCT	1
AATTAACGTT	1
AATTAATCCA	1
AATTACAAAT	1
AATTACACAA	1
AATTACACAC	1
AATTACATCT	1
AATTACCAAA	2
AATTACCCGA	1
AATTACTTCC	1
AATTAGAAGC	1
AATTAGATTA	1
AATTAGGAAA	1
AATTAGTAAT	1
AATTAGTCAT	1
AATTATACCT	1
AATTATGAAA	1
AATTATGACT	1
AATTATTTTG	1
AATTCAAACA	1
AATTCAAGCG	1
AATTCAATAA	1
AATTCAATTA	2
AATTCACAAA	1
AATTCAGTGA	3
AATTCATACT	1
AATTCATTAG	1
AATTCCAACT	1
AATTCCAATG	1
AATTCCATCT	1
AATTCCCAGT	1
AATTCCCGTC	1
AATTCCCTTT	2
AATTCCGTAA	1
AATTCCTGAA	1
AATTCCTTGC	1
AATTCGATGT	1
AATTCGCTCA	1
AATTCTCAGA	1
AATTCTGAAA	2
AATTCTGTAA	2
AATTCTGTAG	2
AATTCTTATG	1
AATTCTTGGC	1
AATTGAACAA	1
AATTGAATGA	1
AATTGACATC	1
AATTGAGAAG	1
AATTGAGGAG	1
AATTGCATTA	1
AATTGCATTT	1
AATTGCCACC	1
AATTGCTGGA	4
AATTGCTTTT	1
AATTGTAGTT	1
AATTGTGCAT	1
AATTGTGTCT	1
AATTGTGTGA	10
AATTGTTCTT	1
AATTGTTGAG	19
AATTGTTTTG	1
AATTTAAAAA	1
AATTTAAAAC	1
AATTTAACAA	1
AATTTAACTG	1
AATTTAACTT	3
AATTTAATAA	1
AATTTACAGA	1
AATTTAGGTT	1
AATTTATACA	1
AATTTATCCA	1
AATTTATGGA	1
AATTTCAAAT	2
AATTTCACAA	1
AATTTCACCA	1
AATTTCAGGC	1
AATTTCTATC	1
AATTTCTATT	3
AATTTCTCTG	1
AATTTCTGTA	1
AATTTCTTGA	1
AATTTGAAAT	1
AATTTGAACC	1
AATTTGAATT	1
AATTTGAGAC	1
AATTTGATGC	1
AATTTGCAAC	1
AATTTGCACA	1
AATTTGGGAG	2
AATTTGTATA	1
AATTTGTCAA	1
AATTTGTGGC	1
AATTTGTTTC	1
AATTTTAAAA	1
AATTTTAAAG	1
AATTTTATGT	2
AATTTTATTT	4
AATTTTCATA	2
AATTTTCATT	1
AATTTTCCCT	1
AATTTTGGAG	1
AATTTTGTAC	2
AATTTTGTTC	1
AATTTTTAAA	1
AATTTTTGCT	1
AATTTTTGGC	1
AATTTTTGTG	1
AATTTTTTTT	5
ACAAAAAAAA	4
ACAAAAACCA	1
ACAAAAACTA	49
ACAAAAACTC	1
ACAAAAAGAC	1
ACAAAAAGCA	1
ACAAAAAGGC	46
ACAAAAAGGG	1
ACAAAAAGTA	1
ACAAAAATTA	1
ACAAAACAAC	1
ACAAAACCCC	2
ACAAAACCCT	3
ACAAAACTGG	1
ACAAAAGAAC	2
ACAAAAGACA	4
ACAAAAGACT	1
ACAAAAGGAA	1
ACAAAAGGCA	1
ACAAAAGGTT	1
ACAAAATAAA	4
ACAAAATGAC	1
ACAAACAAAA	3
ACAAACACCA	1
ACAAACACCC	1
ACAAACACTA	1
ACAAACATAA	1
ACAAACCATC	1
ACAAACCCAC	1
ACAAACCCCC	15
ACAAACCTTA	2
ACAAACGTAG	1
ACAAACGTGC	1
ACAAACTATG	1
ACAAACTGAA	1
ACAAACTGCG	1
ACAAACTGTC	1
ACAAACTGTG	10
ACAAACTTAA	1
ACAAACTTAC	1
ACAAACTTAG	27
ACAAAGAAAA	1
ACAAAGAAAT	1
ACAAAGAACT	1
ACAAAGATTT	1
ACAAAGCACT	1
ACAAAGCATC	1
ACAAAGCATT	26
ACAAAGCCCC	1
ACAAAGGATA	1
ACAAAGGGCC	11
ACAAAGTGGC	1
ACAAAGTTGT	1
ACAAAGTTTA	1
ACAAATAAAG	1
ACAAATAATA	1
ACAAATCCAA	2
ACAAATCCTT	20
ACAAATGGAT	1
ACAAATTATG	5
ACAACAAAGA	44
ACAACAAAGG	1
ACAACACCCC	1
ACAACACTAC	39
ACAACAGCTG	1
ACAACAGGCT	2
ACAACATAGA	3
ACAACATTAA	1
ACAACATTCT	1
ACAACCAACA	1
ACAACCAAGA	1
ACAACCACTA	1
[truncated: 23,401 more rows]
