# Supplementary material for: An interactive tool for visualization of relationships between gene expression profiles
Source: BMC Bioinformatics. 2006 Apr 6;7:193. doi: 10.1186/1471-2105-7-193 (PMC1456991; doi:10.1186/1471-2105-7-193)
Supplement: Additional File 1 — contains the compiled Java executable, documentation and the source code for TreeBuilder3D. Example data sets are also included for the testing purposes. [file 1471-2105-7-193-S1.zip › datasets/GEO_brain/GSM701]

>TOTAL	60663
>DESCRIPTION	glioblastoma
AAAAAAAAAA	186
AAAAAAAAAG	2
AAAAAAAACA	1
AAAAAAAATA	1
AAAAAAAATG	2
AAAAAAACTC	1
AAAAAAATCA	1
AAAAAAATTT	2
AAAAAACAAA	1
AAAAAACCCA	5
AAAAAACTCC	5
AAAAAACTTT	1
AAAAAAGAAA	1
AAAAAAGCAG	1
AAAAAAGCGG	1
AAAAAAGGAG	1
AAAAAAGTGA	1
AAAAAATACT	1
AAAAAATCGA	1
AAAAAATGCT	1
AAAAAATGGT	2
AAAAAATTTG	1
AAAAACAAAA	1
AAAAACAACT	1
AAAAACACTT	1
AAAAACAGAA	1
AAAAACCACT	1
AAAAACCATA	3
AAAAACCATT	1
AAAAACCCTT	4
AAAAACGGGG	1
AAAAACTAGG	1
AAAAAGAAAA	1
AAAAAGAGCT	1
AAAAAGATCT	1
AAAAAGCAAA	1
AAAAAGCAGA	13
AAAAAGGTGG	1
AAAAAGTGGG	1
AAAAATAAAA	4
AAAAATAAAG	26
AAAAATAAAT	2
AAAAATAATT	1
AAAAATAGCA	1
AAAAATCCTA	1
AAAAATGGTG	1
AAAAATTAAG	1
AAAAATTATG	1
AAAAATTGAT	1
AAAAATTGGG	1
AAAACAAAAA	4
AAAACAAAAG	1
AAAACAACAA	1
AAAACAATGG	2
AAAACAGACT	1
AAAACAGAGC	1
AAAACAGTAT	1
AAAACATCCT	1
AAAACATCTG	1
AAAACATTAT	2
AAAACATTCC	1
AAAACATTCT	110
AAAACCAAAT	1
AAAACCAAGG	1
AAAACCAGAA	1
AAAACCAGCG	1
AAAACCGAGG	1
AAAACCTATG	1
AAAACCTGAA	1
AAAACCTGCA	1
AAAACCTTCC	1
AAAACCTTTT	1
AAAACGCCCA	1
AAAACGGACA	1
AAAACGTATA	1
AAAACTAAAA	1
AAAACTATCC	1
AAAACTCAAG	1
AAAACTCACC	1
AAAACTCAGA	1
AAAACTGAAC	1
AAAACTGAGA	28
AAAACTGATA	1
AAAACTGCGT	1
AAAACTGGCA	1
AAAACTGTCA	1
AAAACTTAGA	2
AAAACTTGCT	2
AAAACTTTTG	1
AAAAGAAAAA	1
AAAAGAAAAC	1
AAAAGAAACT	10
AAAAGAAGTT	1
AAAAGAGAAA	2
AAAAGAGCAG	1
AAAAGATACT	1
AAAAGATGGA	1
AAAAGATGTT	1
AAAAGCAAAA	1
AAAAGCAATA	1
AAAAGCAGCC	1
AAAAGCCAAG	1
AAAAGCCTAT	1
AAAAGCGGAA	1
AAAAGCTAAG	1
AAAAGCTGCA	1
AAAAGCTTGA	17
AAAAGGAAAA	1
AAAAGGACGT	1
AAAAGGAGCT	1
AAAAGGCAAG	1
AAAAGGCACT	1
AAAAGGTTAT	3
AAAAGGTTTG	1
AAAAGTAAAC	1
AAAAGTCATA	1
AAAAGTGCTT	1
AAAATAAAAA	4
AAAATAAAAG	1
AAAATAAACA	4
AAAATAAACG	4
AAAATAAACT	1
AAAATAAAGA	6
AAAATAAAGC	1
AAAATAAAGT	1
AAAATAAATG	5
AAAATAAGCC	1
AAAATACTGA	2
AAAATAGAGA	1
AAAATAGGTC	1
AAAATATAGC	1
AAAATATTAC	1
AAAATATTTA	1
AAAATATTTT	5
AAAATCAGGT	2
AAAATCCACT	4
AAAATCCATC	1
AAAATCGCTT	2
AAAATCTGCG	1
AAAATGAAAC	2
AAAATGAACC	1
AAAATGAAGA	2
AAAATGACAG	1
AAAATGACAT	1
AAAATGACTT	1
AAAATGATGA	1
AAAATGGCTA	1
AAAATGTACA	1
AAAATGTACT	11
AAAATTAAAG	1
AAAATTACAC	1
AAAATTACCT	1
AAAATTACTT	1
AAAATTATAT	1
AAAATTATTA	1
AAAATTGCTT	1
AAAATTGTAA	2
AAAATTTTAC	1
AAACAAAAAA	2
AAACAAAGTA	1
AAACAAATCA	1
AAACAAGAAA	1
AAACAAGCCA	1
AAACAATACA	2
AAACAATCAG	1
AAACAATGTT	1
AAACACCAAA	1
AAACACCAAC	1
AAACACGTCG	2
AAACACTCTT	4
AAACAGAAAA	1
AAACAGAGCT	2
AAACAGATGA	3
AAACAGATTG	1
AAACAGGAAA	1
AAACAGTAGT	3
AAACAGTTGT	1
AAACATATGG	1
AAACATATTG	1
AAACATCCTA	3
AAACATCTAG	1
AAACATCTTC	1
AAACATTAAA	3
AAACATTACC	2
AAACATTAGC	3
AAACATTCTC	1
AAACATTGGG	2
AAACCACTTC	1
AAACCAGAAC	4
AAACCAGATG	1
AAACCAGCAT	3
AAACCAGGGC	3
AAACCAGTCG	3
AAACCAGTGT	1
AAACCCAAGC	1
AAACCCAGAA	1
AAACCCCAAA	1
AAACCCCACT	1
AAACCCCTGT	1
AAACCCGAAG	2
AAACCCGAGC	1
AAACCGTACA	1
AAACCTAAAA	2
AAACCTCCAC	2
AAACCTCCCA	1
AAACCTCTCA	7
AAACCTCTTC	1
AAACCTGAGA	1
AAACCTGGAG	1
AAACCTGGCA	1
AAACCTGGGA	3
AAACCTGGTG	1
AAACCTGTCA	1
AAACCTTGAC	1
AAACGAAGTT	2
AAACGAGACG	2
AAACGATACA	1
AAACGCCCAA	3
AAACGTCCTA	1
AAACGTGTAA	1
AAACTACCCC	1
AAACTACTAT	1
AAACTAGTTG	1
AAACTATTTG	4
AAACTCACGC	1
AAACTCACTG	1
AAACTCGAGC	6
AAACTCGGGT	4
AAACTCTATA	2
AAACTCTGTG	8
AAACTGATAG	1
AAACTGATTG	4
AAACTGCCTG	1
AAACTGGACA	1
AAACTGGCAG	1
AAACTGGTTT	2
AAACTGTACA	1
AAACTGTAGT	1
AAACTGTCAG	2
AAACTGTGAA	2
AAACTGTGGT	1
AAACTGTTCA	2
AAACTTACCT	1
AAACTTGAGC	2
AAACTTTGCC	7
AAACTTTTGA	1
AAAGAAAAAA	4
AAAGAAAAGC	1
AAAGAAACAT	1
AAAGAAACCC	4
AAAGAAAGCC	1
AAAGAAAGTG	3
AAAGAACAAC	1
AAAGAACACT	1
AAAGAACTCA	1
AAAGAAGAAG	1
AAAGAAGAAT	1
AAAGAAGACT	1
AAAGAAGATG	2
AAAGAAGCGG	1
AAAGAAGCTC	3
AAAGAAGGAA	1
AAAGAATATG	3
AAAGAATGAA	1
AAAGAATTGA	1
AAAGAATTTG	1
AAAGACAGAT	1
AAAGACATAT	3
AAAGACCAAA	1
AAAGACTGTT	1
AAAGACTTAA	1
AAAGAGAAAG	2
AAAGAGAAGA	1
AAAGAGCGAG	3
AAAGAGGAAA	3
AAAGAGTACG	1
AAAGAGTCCC	1
AAAGAGTCGG	1
AAAGAGTGCC	1
AAAGATAAAG	1
AAAGATACAA	1
AAAGATCAGA	1
AAAGATGAAA	1
AAAGATGATG	1
AAAGATGCAT	1
AAAGATGGTG	1
AAAGATGTGT	1
AAAGATTCAC	1
AAAGCAAACC	5
AAAGCAATAA	1
AAAGCAATCA	1
AAAGCACAGC	1
AAAGCACAGG	1
AAAGCAGAAA	1
AAAGCAGAAT	1
AAAGCAGATG	1
AAAGCAGCAC	4
AAAGCAGTTT	1
AAAGCATATT	2
AAAGCATTAC	1
AAAGCATTTC	1
AAAGCATTTT	6
AAAGCCAAGA	3
AAAGCCAGCT	1
AAAGCCCAGT	1
AAAGCCCTCT	1
AAAGCGCCTT	1
AAAGCGGTTA	1
AAAGCGTAAA	2
AAAGCTCAGT	1
AAAGCTGACA	1
AAAGCTGGCT	2
AAAGCTGTGT	2
AAAGCTTTTA	1
AAAGGAAAAT	2
AAAGGAAACG	1
AAAGGAAAGT	8
AAAGGAACTG	1
AAAGGAAGAG	1
AAAGGAAGTC	1
AAAGGACAAG	2
AAAGGACATA	1
AAAGGAGAGA	3
AAAGGAGATA	1
AAAGGAGGAA	1
AAAGGAGTTG	1
AAAGGATAAT	1
AAAGGCACTG	1
AAAGGCAGAT	1
AAAGGCATCA	2
AAAGGCCACA	1
AAAGGGAAAA	1
AAAGGGAGAG	1
AAAGGGGGCA	8
AAAGGGTCAC	2
AAAGGTAAGG	1
AAAGGTCAGA	1
AAAGGTGAAA	1
AAAGGTGAGG	1
AAAGGTGGTG	1
AAAGGTTCCC	1
AAAGGTTGAA	1
AAAGGTTGGT	10
AAAGTAAAAA	1
AAAGTAATTT	1
AAAGTACACG	1
AAAGTAGAAG	1
AAAGTAGGAT	1
AAAGTATTTT	2
AAAGTCAAAA	1
AAAGTCAATC	1
AAAGTCAGAA	12
AAAGTCAGAG	1
AAAGTCATTG	21
AAAGTCCTTT	1
AAAGTCGTTT	1
AAAGTCTAGA	23
AAAGTGAAAA	3
AAAGTGAAGA	3
AAAGTGAGAT	2
AAAGTGATAT	1
AAAGTGCAAA	1
AAAGTGCATC	16
AAAGTGGAAA	4
AAAGTGGACA	1
AAAGTGGCAA	1
AAAGTGGCTA	6
AAAGTGGGTG	1
AAAGTGGTAA	1
AAAGTTCGTA	3
AAAGTTCTCA	10
AAAGTTTAAT	2
AAAGTTTGAG	1
AAAGTTTTCT	1
AAATAAAAAA	2
AAATAAAAAG	2
AAATAAAAGC	3
AAATAAAAGG	2
AAATAAAATA	1
AAATAAAGAA	1
AAATAAGTCA	1
AAATAATAGC	1
AAATAATGAT	1
AAATAATGGG	1
AAATAATTGT	1
AAATACAGCA	1
AAATACCTAA	1
AAATACTCAG	1
AAATACTGCC	1
AAATACTGTT	1
AAATACTTCA	3
AAATACTTGA	1
AAATAGAAGA	1
AAATAGAGAC	1
AAATAGATCC	15
AAATAGCTAA	1
AAATAGGGAA	1
AAATAGGGAC	1
AAATAGGTTT	7
AAATATAAAC	2
AAATATAATG	1
AAATATCCAT	1
AAATATGAGC	3
AAATATGTAA	1
AAATATGTTT	1
AAATATTTGC	1
AAATATTTGG	1
AAATCAACCA	1
AAATCAAGAA	1
AAATCAAGTC	2
AAATCAATTC	2
AAATCACCAA	1
AAATCACTTG	1
AAATCAGTGG	1
AAATCATTGT	1
AAATCCAAGT	1
AAATCCCTGT	1
AAATCCTAGA	7
AAATCCTCAA	2
AAATCGACCT	1
AAATCGATGA	3
AAATCGCACT	1
AAATCTCCTG	1
AAATCTGCAA	2
AAATCTGGGA	1
AAATCTTGAG	1
AAATGAAAAT	3
AAATGAAGAT	1
AAATGAATGG	1
AAATGACTAT	3
AAATGACTCA	1
AAATGAGAAT	1
AAATGAGAGA	1
AAATGAGGGA	2
AAATGAGTCC	1
AAATGATACA	1
AAATGCAATA	2
AAATGCAGTA	1
AAATGCCAAT	1
AAATGCCACA	42
AAATGCCCTC	2
AAATGCGAAC	2
AAATGCTTGG	2
AAATGGAAAG	5
AAATGGCCAG	1
AAATGGCTTG	1
AAATGTAACA	1
AAATGTAAGA	1
AAATGTAATG	1
AAATGTAATT	4
AAATGTCACC	2
AAATGTCCAG	1
AAATGTCTAA	2
AAATGTCTCC	1
AAATGTGAAT	1
AAATGTGGAT	1
AAATGTGTAA	1
AAATGTTTGG	1
AAATTAAAAC	1
AAATTAAAGA	1
AAATTAAGGC	1
AAATTACATA	1
AAATTACTGT	1
AAATTATATG	1
AAATTATCTC	1
AAATTATGGT	1
AAATTATGTG	1
AAATTCGATT	1
AAATTCGTTC	3
AAATTCTAAC	1
AAATTCTGCT	1
AAATTGAATT	1
AAATTGGTGT	1
AAATTGTATA	1
AAATTGTCAA	1
AAATTGTTCC	4
AAATTGTTGG	3
AAATTTAATA	1
AAATTTCAAG	2
AAATTTCCCA	1
AAATTTGCAG	1
AAATTTGTCT	2
AAATTTTAAA	4
AAATTTTATG	1
AAATTTTGCA	1
AAATTTTGGT	1
AAATTTTTGT	1
AACAAAAAAA	1
AACAAAAACA	1
AACAAAACAT	1
AACAAAACTT	1
AACAAACATC	2
AACAAACTAT	1
AACAAATATT	1
AACAAATCCT	1
AACAAATGTC	1
AACAAATTCT	3
AACAACACGT	1
AACAACAGTG	7
AACAACCAGT	1
AACAACGATC	1
AACAACTGGC	5
AACAAGAAAT	1
AACAAGCCAA	1
AACAAGGTGA	1
AACAAGTGCA	1
AACAATAGGA	1
AACAATGCAG	1
AACAATTATC	1
AACAATTTCA	1
AACAATTTTG	1
AACACAACTA	1
AACACAATAT	1
AACACAATCA	4
AACACACAGA	1
AACACACTTC	1
AACACAGACA	1
AACACAGCCT	2
AACACATCAG	2
AACACATTAA	1
AACACATTAC	1
AACACCAAGC	1
AACACCCTTT	1
AACACCTTGC	1
AACACGAATG	1
AACACGGTTC	1
AACACGTCTT	8
AACACTAAAA	1
AACACTGACT	2
AACACTTCTC	3
AACACTTGTC	1
AACAGAAACT	1
AACAGAAATA	1
AACAGAACCC	1
AACAGAAGCA	13
AACAGAAGTG	1
AACAGAATAT	1
AACAGACACA	3
AACAGACATC	2
AACAGACATT	1
AACAGACCAA	1
AACAGAGAAT	1
AACAGAGCCA	1
AACAGATGAA	1
AACAGCAAAA	1
AACAGCAAAG	1
AACAGCAAGA	3
AACAGCAGAA	3
AACAGCAGAG	1
AACAGCATTG	1
AACAGCTGGA	7
AACAGCTGTC	1
AACAGCTTAA	1
AACAGCTTGG	1
AACAGCTTTC	1
AACAGGAAGA	1
AACAGGAATA	1
AACAGGCATT	1
AACAGGCTCT	1
AACAGGGACA	1
AACAGTCAAA	1
AACAGTGTCG	3
AACAGTGTGC	2
AACATAAAAA	3
AACATAAGGA	1
AACATAAGGG	1
AACATACGCA	1
AACATAGGAA	3
AACATCAAAC	5
AACATCAAGT	3
AACATCATAA	1
AACATCCCCG	1
AACATCCCCT	2
AACATCTCAA	1
AACATCTCCA	1
AACATTAACA	1
AACATTCTAA	2
AACATTGACA	1
AACATTGATG	1
AACATTGGAT	1
AACATTGGCT	4
AACATTGTAA	1
AACATTGTGT	1
AACATTTCTC	1
AACATTTGTG	1
AACCAAAAAA	4
AACCAAAGAA	2
AACCAAAGAC	1
AACCAACCTC	1
AACCAAGTTT	1
AACCAATACA	1
AACCAATCTG	17
AACCAATGCT	1
AACCACAAAG	1
AACCACATAC	1
AACCACATTG	1
AACCACCACG	1
AACCACCCAG	3
AACCACCGCA	1
AACCACCTCC	1
AACCACCTCT	1
AACCACGGTG	1
AACCACTGAT	1
AACCACTGCT	55
AACCACTGTG	3
AACCACTGTT	2
AACCAGAAAA	1
AACCAGAATG	2
AACCAGAGGT	3
AACCAGAGTT	1
AACCAGGAAT	1
AACCAGGGAG	3
AACCAGGGTG	2
AACCAGGTGT	5
AACCAGTCTG	1
AACCAGTTTG	11
AACCATAAAC	1
AACCATCTGA	1
AACCATTCAT	1
AACCCAAGAG	1
AACCCAATCC	1
AACCCAGAAC	1
AACCCAGAAG	1
AACCCAGGAA	2
AACCCAGGAG	29
AACCCAGGAT	1
AACCCAGGCT	1
AACCCAGGGG	1
AACCCATTGT	1
AACCCCAGGG	1
AACCCCGGAG	1
AACCCCTCCC	1
AACCCCTGGA	3
AACCCCTGTT	1
AACCCGATAG	1
AACCCGCAAG	1
AACCCGGAAG	1
AACCCGGGAA	3
AACCCGGGAC	2
AACCCGGGAG	34
AACCCGGGAT	1
AACCCGGGGG	1
AACCCGTGTT	1
AACCCTAAAA	1
AACCCTCAGA	4
AACCCTCTGG	1
AACCCTGCCC	3
AACCCTGTGG	1
AACCCTGTTT	1
AACCCTTAAC	4
AACCCTTGGG	3
AACCGAAGGG	1
AACCGACCTG	1
AACCGATTAA	1
AACCGCTGCT	1
AACCGGGAAG	3
AACCGTACTT	1
AACCGTTATT	1
AACCGTTGAT	1
AACCTACGAG	1
AACCTAGGAG	1
AACCTATCTG	1
AACCTCCTGC	7
AACCTCTGCT	1
AACCTCTGTA	2
AACCTCTGTT	2
AACCTGAACA	4
AACCTGGAAG	2
AACCTGGCCT	6
AACCTGGCTT	1
AACCTGGGAC	1
AACCTGGGAG	28
AACCTGTATT	1
AACCTGTCAG	2
AACCTGTTTT	10
AACCTTGATA	17
AACCTTTTGA	1
AACGAAGGTA	1
AACGAAGTTC	1
AACGACAGCC	1
AACGACCCTA	1
AACGACCTCG	62
AACGACCTGG	15
AACGACCTGT	1
AACGACTTCT	1
AACGAGGAAT	5
AACGAGTACA	10
AACGAGTATT	2
AACGCAGCCT	1
AACGCATTAT	1
AACGCCCCTC	1
AACGCGAACA	4
AACGCGGACA	1
AACGCGGCCA	112
AACGCGGCCC	1
AACGCGGCTA	1
AACGCTGCAA	1
AACGCTGCCT	6
AACGCTGCGA	2
AACGGACAAG	1
AACGGACTCT	1
AACGGCCTCG	1
AACGGCTTCA	1
AACGGGAAGA	1
AACGGGCCGG	1
AACGGTGCTG	1
AACGTATGAG	1
AACGTATGTA	1
AACGTCAAAC	1
AACGTGTATG	1
AACGTGTGGG	1
AACGTTATTA	4
AACTAAAAAA	33
AACTAACAAA	26
AACTAACATT	2
AACTAAGAAT	1
AACTAATACT	18
AACTACATAG	4
AACTACCAGA	1
AACTACGTCA	1
AACTAGAAAA	1
AACTAGGAAG	2
AACTAGTTGT	1
AACTATCAAC	1
AACTATGTTA	1
AACTATTCAC	2
AACTATTGGC	1
AACTCAGCTA	3
AACTCAGCTC	4
AACTCAGGAG	2
AACTCATCAT	1
AACTCCAACG	1
AACTCCAGGA	1
AACTCCATCC	1
AACTCCCAGG	1
AACTCCCGTG	1
AACTCCTGGG	1
AACTCCTTCG	2
AACTCTCAAT	1
AACTCTGATA	1
AACTCTGCTC	2
AACTCTGGAC	2
AACTCTGGTG	1
AACTCTGTAA	1
AACTCTTCAC	3
AACTCTTGAA	9
AACTGAAACA	1
AACTGACAGA	1
AACTGAGAAT	1
AACTGATACT	1
AACTGCCAGT	3
AACTGCGGCA	2
AACTGCTTCA	36
AACTGGACTG	1
AACTGGAGTC	2
AACTGGCTGA	1
AACTGGCTTG	1
AACTGGGCAC	3
AACTGGGCGC	1
AACTGGGTCT	2
AACTGTAACC	1
AACTGTACTA	2
AACTGTATTT	1
AACTGTCCGT	1
AACTGTCCTT	4
AACTGTGTTT	5
AACTGTTGAA	1
AACTGTTTAC	1
AACTTAAATA	3
AACTTCAAGT	1
AACTTCCACG	5
AACTTCCCGA	1
AACTTCCTAC	1
AACTTCTGTG	3
AACTTGATAC	5
AACTTGATGC	1
AACTTGATGG	3
AACTTGCCCA	17
AACTTGGCTG	4
AACTTGTTTT	1
AACTTTCATA	1
AACTTTCTGG	3
AACTTTGACA	2
AACTTTGTAT	2
AACTTTTGGC	3
AAGAAAAAAA	3
AAGAAAAACA	1
AAGAAAAAGC	5
AAGAAAACAA	2
AAGAAAACTG	6
AAGAAAAGAG	1
AAGAAAAGCA	1
AAGAAACAAG	1
AAGAAACATC	1
AAGAAACCCC	1
AAGAAACCTT	2
AAGAAAGGAG	32
AAGAAAGGGG	2
AAGAAAGTTC	7
AAGAAATCCA	1
AAGAAATCCC	1
AAGAAATCGT	1
AAGAAATCTG	2
AAGAAATGAC	1
AAGAAATTGT	1
AAGAACACCA	1
AAGAACATAG	2
AAGAACATTG	5
AAGAACCAAG	2
AAGAACCTCA	1
AAGAACCTGT	2
AAGAACGATC	1
AAGAACGGAC	1
AAGAACGGAG	1
AAGAACGGAT	1
AAGAACGGGG	1
AAGAACGTAG	2
AAGAACTAAA	1
AAGAACTACA	5
AAGAACTCGC	1
AAGAACTTTG	1
AAGAAGAATC	1
AAGAAGACAC	1
AAGAAGACTT	18
AAGAAGAGGA	1
AAGAAGATAG	22
AAGAAGATAT	2
AAGAAGCAAG	1
AAGAAGCAGG	8
AAGAAGCCAA	1
AAGAAGCGCA	4
AAGAAGCGGG	1
AAGAAGCTCA	1
AAGAAGGCAA	3
AAGAAGGCAC	3
AAGAAGGCTT	1
AAGAAGGGAG	1
AAGAAGGGAT	1
AAGAAGGTGC	1
AAGAAGTGGG	2
AAGAATATTG	1
AAGAATCAAA	2
AAGAATCAGA	2
AAGAATCTCT	1
AAGAATCTGA	4
AAGAATCTGC	1
AAGAATTAAA	1
AAGAATTTGA	3
AAGACAAGCC	1
AAGACACCGT	1
AAGACACCTC	1
AAGACACTGT	2
AAGACAGAGC	4
AAGACAGGGG	1
AAGACAGTCC	1
AAGACAGTGA	3
AAGACAGTGG	109
AAGACATAGA	1
AAGACATAGG	1
AAGACATCTT	2
AAGACCACCA	2
AAGACCCAGA	29
AAGACCCATA	1
AAGACCCTCT	3
AAGACCGAGG	5
AAGACCTCAT	1
AAGACCTCTG	1
AAGACGGGCC	1
AAGACGGTGG	1
AAGACTAGCA	1
AAGACTCCCT	1
AAGACTGAAG	3
AAGACTGACA	1
AAGACTGGCT	15
AAGACTGGGG	2
AAGACTTGCC	1
AAGAGAAAAT	1
AAGAGAAATT	1
AAGAGAAGAA	2
AAGAGAAGAC	1
AAGAGAAGCA	1
AAGAGAATAT	1
AAGAGACACA	3
AAGAGACAGA	1
AAGAGACAGT	2
AAGAGACATA	1
AAGAGAGGAG	1
AAGAGATAAA	1
AAGAGATGCA	1
AAGAGCAAAA	1
AAGAGCCAGC	1
AAGAGCCGAG	1
AAGAGCCTTC	2
AAGAGCGCAT	1
AAGAGCGCCG	3
AAGAGCGGAG	1
AAGAGCTAAT	3
AAGAGCTCCC	1
AAGAGCTTCA	1
AAGAGGAGTT	4
AAGAGGCACT	1
AAGAGGCAGA	1
AAGAGGCCTC	1
AAGAGGCTTC	4
AAGAGGCTTG	1
AAGAGGGAAG	2
AAGAGGGCCA	1
AAGAGGTGTC	1
AAGAGGTTTG	16
AAGAGTAACC	2
AAGAGTCACC	1
AAGAGTCTCT	1
AAGAGTGTAC	1
AAGAGTTACG	3
AAGAGTTGGG	1
AAGAGTTTGA	1
AAGAGTTTTG	19
AAGATAATGC	12
AAGATCAAGA	4
AAGATCAAGT	1
AAGATCACAC	1
AAGATCACCA	1
AAGATCCCCG	14
AAGATCCCGC	1
AAGATCCTAC	3
AAGATCTCCT	1
AAGATGAAGA	1
AAGATGAAGG	1
AAGATGAGAA	1
AAGATGAGGG	2
AAGATGATAA	3
AAGATGATAT	1
AAGATGCTCT	2
AAGATGGCCC	4
AAGATGTGAA	1
AAGATGTTTC	1
AAGATTCTGC	3
AAGATTGGAG	1
AAGATTGGGG	33
AAGATTTCAG	1
AAGATTTTAG	4
AAGATTTTTT	1
AAGCAAAAGG	11
AAGCAAACTA	1
AAGCAAATAT	1
AAGCAAGCCA	1
AAGCAATGCC	1
AAGCACAAAG	1
AAGCACAAGC	1
AAGCACCGCG	2
AAGCACCTCT	1
AAGCACCTTG	1
AAGCACTGTG	1
AAGCACTTCT	1
AAGCAGACAA	1
AAGCAGGAGG	2
AAGCAGGATG	1
AAGCAGGTAA	1
AAGCAGTTAC	1
AAGCATATGG	3
AAGCATCTCA	1
AAGCATTAAA	1
AAGCATTACG	1
AAGCATTCCC	1
AAGCATTGAA	1
AAGCCAAAGG	8
AAGCCAACTT	1
AAGCCACCAA	1
AAGCCACCTC	2
AAGCCAGAAC	1
AAGCCAGCCC	10
AAGCCAGGAC	9
AAGCCAGGAG	1
AAGCCAGGGG	1
AAGCCAGTCT	1
AAGCCCAGGC	9
AAGCCCCCAC	1
AAGCCCCTGG	5
AAGCCCCTTC	1
AAGCCCTCTA	1
AAGCCGGCCC	2
AAGCCTAAAA	1
AAGCCTACTG	1
AAGCCTCCTG	1
AAGCCTCTCA	1
AAGCCTGCAC	1
AAGCCTGTAG	2
AAGCCTGTGG	2
AAGCCTTCAA	2
AAGCCTTGCT	4
AAGCGAATGC	5
AAGCGAGATC	1
AAGCGCAGAG	1
AAGCGCTCTC	4
AAGCGGGACC	12
AAGCGTTTAA	1
AAGCTAAGAA	1
AAGCTAGAGG	1
AAGCTATAAA	1
AAGCTATAGC	1
AAGCTCCCTG	2
AAGCTCCGGA	1
AAGCTCCGTG	2
AAGCTCCTGC	1
AAGCTCTTAG	1
AAGCTGAATC	1
AAGCTGAGCA	1
AAGCTGAGGC	1
AAGCTGAGGT	26
AAGCTGAGTG	16
AAGCTGCAAA	1
AAGCTGCATC	1
AAGCTGCCCC	1
AAGCTGCTGG	2
AAGCTGCTTT	1
AAGCTGGAAG	1
AAGCTGGAAT	1
AAGCTGGAGG	12
AAGCTGGCCC	1
AAGCTGGGCC	1
AAGCTGTATA	6
AAGCTGTGGT	2
AAGCTGTGTC	2
AAGCTGTTCC	12
AAGCTGTTGA	1
AAGCTGTTGT	2
AAGCTTCTCT	1
AAGCTTGCCT	1
AAGCTTTGAG	1
AAGGAAAAAA	5
AAGGAAAACC	1
AAGGAAAACG	1
AAGGAAACGT	2
AAGGAAATCT	1
AAGGAACCGG	1
AAGGAACTCA	1
AAGGAACTTG	6
AAGGAACTTT	1
AAGGAAGATC	6
AAGGAAGATG	7
AAGGAAGATT	5
AAGGAAGCAA	10
AAGGAAGCCT	2
AAGGAATCGG	12
AAGGAATGAA	1
AAGGACAAAA	1
AAGGACACAT	1
AAGGACAGCA	1
AAGGACAGCC	3
AAGGACATCC	2
AAGGACCAGC	2
AAGGACCCTT	1
AAGGACCTTT	31
AAGGACGTGG	1
AAGGACTGAG	3
AAGGAGAAAA	1
AAGGAGAAGG	5
AAGGAGAATG	2
AAGGAGACAT	1
AAGGAGAGCC	1
AAGGAGATGG	65
AAGGAGCGGG	4
AAGGAGCTGG	4
AAGGAGGAAG	6
AAGGAGGCCG	1
AAGGAGGGAT	1
AAGGAGGGGT	1
AAGGAGTCCC	8
AAGGAGTCGG	2
AAGGAGTGAA	1
AAGGAGTTTG	15
AAGGATGAGG	8
AAGGATGCGG	1
AAGGATGTAG	3
AAGGATGTGG	1
AAGGATTGTG	1
AAGGCAAAGC	1
AAGGCAACGT	1
AAGGCAAGAA	2
AAGGCAATTT	1
AAGGCACAGA	7
AAGGCACCAT	1
AAGGCAGAAG	1
AAGGCAGTGA	1
AAGGCCACCA	1
AAGGCCACCG	2
AAGGCCCAGA	1
AAGGCCCCTA	1
AAGGCCCTCT	1
AAGGCCGAGG	1
AAGGCCGAGT	5
AAGGCCTCAG	1
AAGGCCTTGT	5
AAGGCGATTT	1
AAGGCGCTGA	1
AAGGCGTTTC	2
AAGGCTAAAG	1
AAGGCTATTT	1
AAGGCTCTTT	1
AAGGGAGGAA	2
AAGGGAGGGT	16
AAGGGATTTT	1
AAGGGCAATC	1
AAGGGCACGC	1
AAGGGCCAGA	1
AAGGGCCGCC	1
AAGGGCGACT	1
AAGGGCTTGG	1
AAGGGGACCT	1
AAGGGGATGG	1
AAGGGGCTGG	1
AAGGGGGCAA	1
AAGGGTAACC	1
AAGGGTGACA	1
AAGGGTTGGG	1
AAGGGTTTAT	1
AAGGTAACTA	1
AAGGTAATAT	1
AAGGTAATGC	7
AAGGTACTGG	2
AAGGTAGCAG	17
AAGGTAGGGC	5
AAGGTAGTAG	1
AAGGTCACAG	1
AAGGTCGAGC	25
AAGGTCTGAG	1
AAGGTCTGCG	1
AAGGTCTTTA	2
AAGGTGAAGG	2
AAGGTGCAGG	1
AAGGTGCATA	1
AAGGTGCATC	1
AAGGTGCCAG	1
AAGGTGCCTC	6
AAGGTGCTGG	2
AAGGTGGAAA	1
AAGGTGGACG	1
AAGGTGGAGA	2
AAGGTGGAGG	70
AAGGTGGAGT	4
AAGGTGGCAT	1
AAGGTTAAGA	2
AAGGTTGCAG	1
AAGGTTGCCA	1
AAGGTTTTTC	1
AAGTAAAGAA	2
AAGTAAAGGT	1
AAGTAACAGT	3
AAGTACATAT	1
AAGTACGAGG	3
AAGTAGAAGT	1
AAGTAGACTT	1
AAGTAGCTGG	1
AAGTAGGGTT	1
AAGTATGCGA	1
AAGTATGGTG	2
AAGTATGTAG	1
AAGTATGTGA	1
AAGTATTGCG	1
AAGTATTGTG	3
AAGTATTTAT	1
AAGTCACAGA	2
AAGTCAGCGA	1
AAGTCAGTAG	2
AAGTCATAGG	2
AAGTCATCTA	1
AAGTCATTCA	11
AAGTCCAGTG	1
AAGTCCCTTG	1
AAGTCCTGCA	1
AAGTCCTGGC	1
AAGTCCTTGC	1
AAGTCTGACC	1
AAGTCTGTAA	1
AAGTGAAACA	3
AAGTGAAGAG	2
AAGTGAATTA	1
AAGTGACGTG	2
AAGTGAGAAC	1
AAGTGAGATG	1
AAGTGAGGAG	8
AAGTGATTCT	9
AAGTGCAGAC	1
AAGTGCATTT	2
AAGTGCTGGT	1
AAGTGCTTTT	1
AAGTGGAAAA	2
AAGTGGAAGA	1
AAGTGGAATA	1
AAGTGGATAG	2
AAGTGGCAGT	1
AAGTGGGTGC	6
AAGTGGTTGA	1
AAGTGTAATC	1
AAGTGTAGAT	3
AAGTGTCCGA	1
AAGTGTGACA	1
AAGTGTGTTC	2
AAGTGTTAGA	1
AAGTTAGGAA	4
AAGTTATTTA	1
AAGTTCCAGA	2
AAGTTCCCAT	1
AAGTTCCTGG	2
AAGTTCCTGT	1
AAGTTCCTTT	1
AAGTTCTGCG	4
AAGTTGAAAA	2
AAGTTGAATT	1
AAGTTGATTT	1
AAGTTGCACT	1
AAGTTGCATC	1
AAGTTGCTAT	39
AAGTTGCTGG	1
AAGTTGGGTG	1
AAGTTGTCAC	1
AAGTTGTGAA	1
AAGTTGTTGC	1
AAGTTTAACC	1
AAGTTTAAGG	1
AAGTTTATAG	1
AAGTTTATGC	1
AAGTTTCAGT	1
AAGTTTCCAA	4
AAGTTTCTGA	2
AAGTTTGCAA	1
AAGTTTGTGA	1
AAGTTTTAAA	1
AAGTTTTACC	1
AAGTTTTATT	1
AAGTTTTTCT	1
AATAAAAAAT	1
AATAAAAACT	1
AATAAAAAGT	2
AATAAAAATA	1
AATAAAAATT	1
AATAAAACCG	1
AATAAAAGAC	2
AATAAACATC	1
AATAAACGTG	3
AATAAACTTA	1
AATAAAGATA	1
AATAAAGATG	1
AATAAAGGCT	23
AATAAAGGTG	4
AATAAAGTAT	1
AATAAAGTCA	1
AATAAAGTTA	1
AATAAAGTTG	9
AATAAATACG	1
AATAAATGGA	5
AATAAATGTT	1
AATAAATTCC	1
AATAACACAG	1
AATAACATTT	1
AATAAGAAAA	1
AATAAGCACC	1
AATAAGCCAA	1
AATAAGCCCA	2
AATAATACAT	1
AATAATGCAA	1
AATAATGTTT	1
AATAATTTTT	1
AATACACAGA	3
AATACACATC	2
AATACAGATG	1
AATACATACA	1
AATACATCAA	1
AATACCAAGG	2
AATACCCAGA	1
AATACCTCGT	8
AATACTAGTG	1
AATACTATAA	1
AATACTCCAC	1
AATACTTAAA	2
AATACTTTTG	4
AATAGAAATT	2
AATAGAATAT	1
AATAGACAAT	1
AATAGATAGT	1
AATAGCAAAT	1
AATAGCTCAG	5
AATAGCTGTT	1
AATAGGCCTG	1
AATAGGGGAA	1
AATAGGTACA	1
AATAGGTCCA	61
AATAGGTCCC	1
AATAGTCATC	1
AATAGTGATA	1
AATATAAAAC	2
AATATACCCA	1
AATATACTAC	2
AATATAGATA	1
AATATAGGCA	1
AATATATCCA	4
AATATATGCA	1
AATATCAAGC	1
AATATCACAG	1
AATATCATAC	1
AATATCCCTG	1
AATATCTTGC	2
AATATGAGCA	1
AATATGCAGC	1
AATATGCATC	1
AATATGCCCA	1
AATATGCTCA	1
AATATGCTTT	4
AATATGGATG	1
AATATGGGTG	5
AATATGGTAC	3
AATATGGTTT	1
AATATGTATG	1
AATATGTGGG	29
AATATTAAAA	2
AATATTAGAG	1
AATATTCAAT	1
AATATTCATA	1
AATATTGAGA	2
AATATTGTAC	2
AATATTGTCC	2
AATATTTAGT	1
AATATTTATT	1
AATATTTCAA	5
AATATTTCAT	1
AATCAAACAC	1
AATCAACAGG	1
AATCAATAAA	1
AATCACAAGC	1
AATCACACCT	1
AATCACCACA	1
AATCACCGCA	1
AATCAGAAAT	1
AATCAGAATT	1
AATCAGTACT	2
AATCATAATG	2
AATCATCGCT	1
AATCATTGCC	1
AATCCAAAGA	1
AATCCAAAGG	2
AATCCAAGAG	3
AATCCAGGAG	6
AATCCATCAA	1
AATCCCCATC	1
AATCCCGCCA	1
AATCCCGTGG	1
AATCCGACTC	4
AATCCGGGGG	2
AATCCTAGCC	1
AATCCTATTT	1
AATCCTCCTT	2
AATCCTGCTG	2
AATCCTGTGA	1
AATCCTGTGG	64
AATCCTTATT	1
AATCCTTTGT	1
AATCGACTGT	1
AATCGCCTCC	1
AATCGCTAAT	1
AATCTATCAA	5
AATCTATCCT	2
AATCTCTGCC	1
AATCTGAGAG	1
AATCTGCGCC	1
AATCTGCTCG	1
AATCTGGGAG	1
AATCTGGTTG	2
AATCTGTACA	1
AATCTGTGAC	1
AATCTTCACT	1
AATCTTCGGG	1
AATCTTCTCA	1
AATCTTGAGT	1
AATCTTGCAA	1
AATCTTGGAA	3
AATCTTGTCT	1
AATGAAAAAA	2
AATGAAAAAT	2
AATGAAAAGG	6
AATGAAAATA	1
AATGAAAGGT	1
AATGAAATGG	1
AATGAACAAT	1
AATGAACTCC	1
AATGAAGGAT	3
AATGAATAAA	1
AATGAATGAA	1
AATGACAAGA	4
AATGACACAA	3
AATGACAGCA	2
AATGACCCCC	1
AATGACGTTG	1
AATGACTGAA	9
AATGACTGAC	2
AATGAGAAAA	2
AATGAGAAGG	4
AATGAGTGAA	1
AATGAGTTTA	1
AATGAGTTTG	5
AATGAGTTTT	1
AATGATCAGG	1
AATGATGAGG	1
AATGATGTGA	1
AATGATGTTC	1
AATGATTGAA	4
AATGATTTGA	1
AATGCAACCT	2
AATGCACACA	1
AATGCACTTA	2
AATGCAGGCA	9
AATGCAGTTT	1
AATGCATTAG	1
AATGCCAGCC	1
AATGCCAGGG	1
AATGCCATCT	1
AATGCCCAGA	1
AATGCCTTCC	1
AATGCGCCAC	1
AATGCGGGAA	1
AATGCGTGTA	2
AATGCTAGGA	1
AATGCTGGAG	1
AATGCTGGCA	10
AATGCTGTTT	2
AATGCTTCTC	4
AATGCTTGAT	6
AATGCTTGGT	1
AATGCTTTAC	1
AATGCTTTGC	1
AATGCTTTGT	49
AATGCTTTTA	1
AATGGAAATC	7
AATGGAAGGA	1
AATGGAATGG	6
AATGGACACT	1
AATGGACCAA	1
AATGGAGACT	3
AATGGAGAGG	1
AATGGAGGAA	1
AATGGAGTAT	1
AATGGAGTGC	1
AATGGATCTG	1
AATGGATTCC	2
AATGGCACTT	1
AATGGCAGAG	1
AATGGCATTG	1
AATGGCATTT	2
AATGGCCAAA	2
AATGGCCTCA	1
AATGGGAAGT	1
AATGGGATCA	2
AATGGGATTC	1
AATGGGGAGA	4
AATGGGGATG	1
AATGGGGGTT	3
AATGGTATCC	2
AATGGTCCCC	1
AATGGTTAGC	2
AATGTAAATT	1
AATGTAACTG	1
AATGTAAGTT	1
AATGTAATCA	4
AATGTAATTT	1
AATGTACCTG	3
AATGTACTCT	1
AATGTCAAAA	1
AATGTCAAAG	2
AATGTCAGCA	1
AATGTCCAGT	3
AATGTCCCCT	1
AATGTCCCTG	1
AATGTCCGAA	2
AATGTCTGTG	1
AATGTGAAAT	1
AATGTGAGCA	1
AATGTGAGTC	19
AATGTGATTT	2
AATGTGGACA	3
AATGTGGCTA	1
AATGTGGGAA	1
AATGTGGGTT	1
AATGTTAGAG	1
AATGTTCCCT	1
AATGTTCTGT	3
AATGTTTCCA	3
AATTAAAGTA	1
AATTAAATAG	1
AATTAAATGA	1
AATTAACTCC	1
AATTAAGCAT	1
AATTAATAAC	1
AATTAATTCA	1
AATTACCAAA	3
AATTACCTGC	1
AATTACTCTT	2
AATTACTGCC	1
AATTAGCTTT	1
AATTAGGGGG	1
AATTAGTGTT	1
AATTAGTTCT	1
AATTATAAAA	1
AATTATCAAT	1
AATTATGACT	1
AATTATGCGG	1
AATTCAATTA	3
AATTCACTCC	1
AATTCAGATT	1
AATTCAGTGA	1
AATTCCAACT	3
AATTCCCGTC	4
AATTCCCTTT	3
AATTCGACCT	1
AATTCGATTG	1
AATTCTAGAG	1
AATTCTATAA	1
AATTCTCATT	1
AATTCTCCTA	1
AATTCTGAAA	1
AATTCTGATT	1
AATTCTGTAA	3
AATTCTGTAC	1
AATTCTGTGA	1
AATTCTGTGG	1
AATTCTTATT	1
AATTCTTCTT	1
AATTGAATAA	1
AATTGAGAAG	1
AATTGCAACT	1
AATTGCCACT	5
AATTGCTCGA	1
AATTGCTGGA	4
AATTGGAACT	1
AATTGGATCT	1
AATTGGTTTT	1
AATTGTCATC	1
AATTGTCCGT	4
AATTGTGTGA	3
AATTTAAAAA	1
AATTTAACTT	1
AATTTAATGT	2
AATTTACCAT	1
AATTTACTTT	1
AATTTAGAAA	1
AATTTAGGCA	2
AATTTATACT	1
AATTTATGCT	1
AATTTCATTA	3
AATTTCCAGA	1
AATTTCTATT	8
AATTTCTCTA	1
AATTTCTGCC	2
AATTTCTGGT	1
AATTTGAATT	1
AATTTGCAAC	3
AATTTGCTTC	1
AATTTGTGAA	1
AATTTTAAAG	1
AATTTTAAAT	1
AATTTTAGTG	1
AATTTTATTT	14
AATTTTCAGT	2
AATTTTGTAC	1
AATTTTGTTC	9
AATTTTTCAT	1
AATTTTTGCT	8
AATTTTTTTT	2
ACAAAAAAAA	1
ACAAAAACAC	1
ACAAAAACTA	2
ACAAAAAGGA	1
ACAAAACATT	1
ACAAAACCCC	4
ACAAAACCCT	1
ACAAAACTGA	1
ACAAAAGACA	2
ACAAAAGGAA	1
ACAAAAGTCA	1
ACAAAAGTGA	1
ACAAAATAAA	4
ACAAAATCAA	1
ACAAACAAAA	8
ACAAACACAA	1
ACAAACACCC	1
ACAAACAGAA	1
ACAAACCCCC	2
ACAAACTAAA	1
ACAAACTGGC	6
ACAAACTGTG	31
ACAAACTTAG	10
ACAAAGAAAC	1
ACAAAGCATT	17
ACAAAGCCCC	6
ACAAAGCTTG	1
ACAAAGGATA	1
ACAAAGGATC	1
ACAAAGGGCC	6
ACAAAGTAGG	1
ACAAAGTTGT	3
ACAAAGTTTA	2
ACAAATAAAT	1
ACAAATATCG	1
ACAAATCCTT	11
ACAAATTAAC	3
ACAAATTATG	2
ACAAATTGAA	1
ACAACAAAGG	1
ACAACAAGGT	1
ACAACACAGA	1
ACAACACCCC	1
ACAACAGGCT	3
ACAACATTCT	1
ACAACCACGA	1
ACAACCCAAT	1
ACAACCGGGG	1
ACAACCGTGC	1
ACAACCTGTG	1
ACAACGACCA	2
ACAACGTCCA	5
ACAACTCAAT	31
ACAACTCGTG	1
ACAACTGAAT	1
ACAACTTTTA	1
ACAAGAAACT	1
ACAAGAAAGA	1
ACAAGAATAG	1
ACAAGAATTG	9
ACAAGACCCC	1
ACAAGAGATA	1
ACAAGATATT	2
ACAAGATCGT	1
ACAAGCAGAT	1
ACAAGCGCTT	1
ACAAGCTGTG	1
ACAAGCTTCA	1
ACAAGGAAAA	1
ACAAGGATAC	1
ACAAGGCACT	1
ACAAGGCCAC	1
ACAAGGTGAT	1
ACAAGTACCC	5
ACAAGTGAGA	1
ACAATAAACC	1
ACAATAAAGA	1
ACAATAAAGG	1
ACAATCATCC	1
ACAATCGGAA	1
ACAATCGTCT	1
ACAATGAAGC	2
ACAATGACAA	1
ACAATGAGCA	2
ACAATGAGCT	1
ACAATGCTTT	1
ACAATGTCTT	2
ACAATTACTA	1
ACAATTCAAA	1
ACAATTTTTG	1
ACACAAGTTT	1
ACACAATATA	1
ACACACAAAA	1
ACACACAGCA	1
ACACACGCAA	1
ACACACGCTA	1
ACACACGGTT	1
ACACAGAAAT	1
ACACAGAATA	1
ACACAGAGTG	1
ACACAGGTTG	1
ACACAGTATT	1
ACACAGTGTG	2
ACACAGTTAT	1
ACACAGTTTT	2
ACACATATTA	4
ACACATTGAA	2
ACACATTTCC	1
ACACATTTTA	1
ACACCAAAAG	1
ACACCAAGAT	1
ACACCAGACT	1
ACACCATTCA	1
ACACCCAGAA	3
ACACCCTGTG	2
ACACCTCCCA	1
ACACCTCTAA	6
ACACCTGAAA	1
ACACCTTTGA	1
ACACGAATTT	1
ACACTAAAAT	1
ACACTAAGAC	2
ACACTACGGG	5
ACACTCAGAC	1
ACACTCCAGA	1
ACACTCTCCC	2
ACACTGAGGG	1
ACACTGCACT	3
ACACTGCCCA	2
ACACTGCTTT	1
ACACTGTATA	1
ACACTGTGTT	1
ACACTTCTTG	4
ACACTTCTTT	2
ACACTTTTTT	2
ACAGAAAAAA	3
ACAGAAATCA	2
ACAGAAATGC	1
ACAGAACCCC	1
ACAGAAGCCA	1
ACAGAAGGGA	2
ACAGAAGTTC	1
ACAGAATCCC	1
ACAGAATGCC	7
ACAGAATGGC	2
ACAGACACTT	2
ACAGACTGAT	4
ACAGACTGTG	1
ACAGAGAAAG	1
ACAGAGAAGG	1
ACAGAGAGAG	1
ACAGAGAGAT	1
ACAGAGCACA	1
ACAGAGCGAG	1
ACAGAGGGGC	1
ACAGATACTG	2
ACAGATATCA	2
ACAGATGAGT	3
ACAGATGTTG	7
ACAGATTTGA	9
ACAGCACCAC	1
ACAGCCACGT	1
ACAGCCATCC	1
ACAGCCCAGC	1
ACAGCCCATT	1
ACAGCCGCGG	1
ACAGCCGTGG	2
ACAGCCTCCC	1
ACAGCCTGCA	6
ACAGCGTCTG	3
ACAGCTAACA	3
ACAGCTAATT	2
ACAGCTAGGG	2
ACAGCTCCCC	1
ACAGCTGGAA	1
ACAGCTGGAG	1
ACAGCTTAAT	1
ACAGCTTGCA	1
ACAGCTTTGT	3
ACAGCTTTTG	1
ACAGGAAACA	1
ACAGGAACTA	1
ACAGGACCTA	1
ACAGGCACTA	1
ACAGGCTACG	47
ACAGGGCATC	1
ACAGGGGCCG	1
ACAGGGTGAC	33
ACAGGTCTAA	1
ACAGGTCTAT	2
ACAGGTGTTT	1
ACAGTCACCA	1
ACAGTCCCCC	1
ACAGTCTAAT	1
ACAGTCTAGA	1
ACAGTCTCTC	1
ACAGTGAGAA	1
ACAGTGAGAC	1
ACAGTGCTTG	3
ACAGTGGATT	1
ACAGTGGGAT	1
ACAGTGGGGA	28
ACAGTGGTGA	1
ACAGTGTGTG	1
ACAGTGTTAA	5
ACATAAGATC	3
ACATAATAAA	2
ACATAATGGG	1
ACATAATTAA	1
ACATACAACT	13
ACATACTGTG	1
ACATAGTCAA	1
ACATATCCTT	1
ACATATTGCT	3
ACATATTGTG	1
ACATATTTAA	1
ACATATTTTA	1
ACATATTTTG	1
ACATCAAAAT	6
ACATCAAATT	1
ACATCACTAA	2
ACATCAGACT	2
ACATCAGGAA	1
ACATCAGGAG	1
ACATCATACT	1
ACATCATCGA	75
ACATCCCAGA	5
ACATCCCCTC	1
ACATCCTCAC	1
ACATCGGTTG	1
ACATCGTAGG	4
ACATCGTTGT	1
ACATCTTCTG	1
ACATTAAAGC	1
ACATTAATTA	1
ACATTAGAAT	1
ACATTATGCT	1
ACATTCAAAA	2
ACATTCTCGA	1
ACATTCTTGA	3
ACATTCTTTT	9
ACATTGACAT	1
ACATTGATCG	1
ACATTGATCT	1
ACATTGGATT	1
ACATTGGCTC	1
ACATTGGTTA	1
ACATTGTTAA	1
ACATTGTTTT	1
ACATTTAGTA	1
ACATTTCAAT	3
ACATTTCATC	1
ACATTTCATT	1
ACATTTGGTT	1
ACATTTTAAG	1
ACATTTTATT	1
ACATTTTGTC	1
ACATTTTTAA	2
ACATTTTTCT	1
ACCAAAAACC	74
ACCAAAAGCC	1
ACCAAAAGGT	1
ACCAAAATAT	1
ACCAAAATGG	1
ACCAAAGCCC	1
ACCAAATATG	1
ACCAAATATT	2
ACCAAATTAA	5
ACCAACCTGT	1
ACCAACTGGT	1
ACCAACTTAG	1
ACCAAGCAAA	1
ACCAAGCAAG	1
ACCAAGCTGG	6
ACCAAGGAGG	14
ACCAAGTCTT	1
ACCAAGTGGA	1
ACCAAGTTAA	1
ACCAAGTTCC	1
ACCAAGTTTG	1
ACCAATACAC	1
ACCAATCCTA	1
ACCAATGTGT	1
ACCAATTATG	1
ACCACAAATA	6
ACCACAAATG	4
ACCACAAGAC	1
ACCACACCCT	11
ACCACACTCT	1
ACCACAGCTG	1
ACCACCCACT	1
ACCACCTACT	2
ACCACCTGGC	1
ACCACGCCGT	1
ACCACGGCTG	1
ACCACTAGAC	1
ACCACTTATC	3
ACCACTTCCT	2
ACCAGAAACC	1
ACCAGACAGA	1
ACCAGACGGC	2
ACCAGAGAGC	1
ACCAGCAAAT	1
ACCAGCAACC	1
ACCAGCATCC	1
ACCAGCCAAA	2
ACCAGCCAAC	1
ACCAGCCACA	1
ACCAGCCCGG	1
ACCAGCCGCA	1
ACCAGCCTAG	1
ACCAGCCTGG	2
ACCAGCTCCC	2
ACCAGCTGTC	3
ACCAGGCAAG	1
ACCAGGCCAC	10
ACCAGGGCAG	1
ACCAGGGGAG	1
ACCAGGTACA	1
ACCAGGTCCA	4
ACCAGGTCTG	1
ACCAGGTGGA	1
ACCAGTCTGT	2
ACCAGTGATT	1
ACCAGTGCCT	1
ACCAGTGTCC	1
ACCAGTGTGC	1
ACCATAAATC	1
ACCATAATCA	1
ACCATAATGT	2
ACCATAATTT	2
ACCATACACC	1
ACCATCACCT	1
ACCATCCTGG	1
ACCATCGTCC	1
ACCATCTTGG	1
ACCATTCAAT	1
ACCATTCCCC	1
ACCATTCTGC	2
ACCATTGGCC	1
ACCATTGTTG	1
ACCCAAAAAA	2
ACCCAAGGCG	1
ACCCACAGCC	1
ACCCACAGTG	2
ACCCACCCAG	1
ACCCACCCCA	2
ACCCACCTGC	2
ACCCACGTCA	2
ACCCACTCTA	1
ACCCAGAGCT	1
ACCCAGCGGG	1
ACCCAGCTGG	1
ACCCAGGTCT	1
ACCCATAACT	1
ACCCATAATC	1
ACCCCAAAAA	1
ACCCCAAACT	2
ACCCCAAATA	1
ACCCCACCCA	3
ACCCCACCGC	1
ACCCCACCTG	1
ACCCCACGAG	1
ACCCCAGCAA	5
ACCCCAGCAT	1
ACCCCAGCCA	1
ACCCCAGGTT	1
ACCCCCAACA	1
ACCCCCAATA	2
ACCCCCCAGC	1
ACCCCCCCGC	8
ACCCCCCTCT	1
ACCCCGTACA	1
ACCCCGTTGA	1
ACCCCTACGC	1
ACCCCTGAGA	2
ACCCCTGTTA	3
ACCCGCAAGC	1
ACCCGCCGGA	1
ACCCGCCGGG	1
ACCCGCGAGG	9
ACCCGCGGTA	1
ACCCGCGTGC	2
ACCCGGATGC	1
ACCCGGCGCC	2
ACCCGTATAC	1
ACCCGTGTAT	1
ACCCTAGTAA	1
ACCCTATTAA	1
ACCCTCCTCT	2
ACCCTCCTTT	1
ACCCTCTCCC	1
ACCCTCTGTG	2
ACCCTCTTCC	1
ACCCTGAGTT	1
ACCCTGCCAA	7
ACCCTGGACG	5
ACCCTGGCTG	1
ACCCTGGGAG	1
ACCCTGGGCA	2
ACCCTGGGGT	1
ACCCTGTAAT	1
ACCCTGTATG	2
ACCCTGTCTC	2
ACCCTGTGAG	1
ACCCTTCCCT	12
ACCCTTCCTT	1
ACCCTTGGCC	87
ACCCTTTCTT	1
ACCCTTTGCT	1
ACCCTTTTGA	1
ACCCTTTTTA	2
ACCGAAAAAA	1
ACCGAAACTT	1
ACCGAACAAA	1
ACCGACCTCG	1
ACCGAGCGCC	2
ACCGCAATGC	2
ACCGCACAAA	1
ACCGCCATCT	1
ACCGCCCTGC	1
ACCGCCGTGG	1
ACCGCCTGTG	22
ACCGCGACGC	1
ACCGCGTGTG	1
ACCGCTTGTT	5
ACCGGATCAT	4
ACCGGCCGCG	1
ACCGGCTAAT	1
ACCGGGCACG	1
ACCGGGGTGA	4
ACCGGGTCCT	1
[truncated: 17,365 more rows]
