# Supplementary material for: An interactive tool for visualization of relationships between gene expression profiles
Source: BMC Bioinformatics. 2006 Apr 6;7:193. doi: 10.1186/1471-2105-7-193 (PMC1456991; doi:10.1186/1471-2105-7-193)
Supplement: Additional File 1 — contains the compiled Java executable, documentation and the source code for TreeBuilder3D. Example data sets are also included for the testing purposes. [file 1471-2105-7-193-S1.zip › datasets/GEO_brain/GSM676]

>TOTAL	94876
>DESCRIPTION	Normal brain
AAAAAAAAAA	224
AAAAAAAAAC	1
AAAAAAAAAG	6
AAAAAAAAAT	3
AAAAAAAAGA	1
AAAAAAAAGT	1
AAAAAAAATA	1
AAAAAAAATT	1
AAAAAAACAG	1
AAAAAAACTA	3
AAAAAAAGAA	2
AAAAAAAGCA	1
AAAAAAAGGA	1
AAAAAAATTT	2
AAAAAACAAC	1
AAAAAACACA	1
AAAAAACAGC	6
AAAAAACAGG	1
AAAAAACCCA	13
AAAAAACCTA	1
AAAAAACTCC	1
AAAAAACTCT	1
AAAAAACTTT	1
AAAAAAGAAA	3
AAAAAAGACA	1
AAAAAAGAGG	1
AAAAAAGATT	1
AAAAAAGCAT	1
AAAAAAGGAG	1
AAAAAAGGCC	1
AAAAAAGTCT	3
AAAAAATAAA	4
AAAAAATACA	1
AAAAAATAGA	1
AAAAAATGCC	1
AAAAAATGCT	1
AAAAAATGGA	1
AAAAAATGGC	1
AAAAAATGGT	1
AAAAAATGTT	1
AAAAAATTAG	1
AAAAAATTTA	2
AAAAAATTTT	1
AAAAACAAGA	3
AAAAACACCC	1
AAAAACATTC	2
AAAAACCAAT	1
AAAAACCATA	3
AAAAACCCAA	1
AAAAACCCTT	2
AAAAACCGCG	1
AAAAACGGTC	1
AAAAACTCAA	1
AAAAACTCTA	2
AAAAAGAAAA	4
AAAAAGAAAC	1
AAAAAGAAAG	1
AAAAAGAAGA	1
AAAAAGAAGG	1
AAAAAGACAC	1
AAAAAGATAA	1
AAAAAGATGA	1
AAAAAGCAAA	2
AAAAAGCAAT	1
AAAAAGCAGA	28
AAAAAGCTGG	1
AAAAAGGAGG	1
AAAAAGGTTA	1
AAAAAGTCAG	1
AAAAAGTGAA	3
AAAAAGTTTT	2
AAAAATAAAA	5
AAAAATAAAG	15
AAAAATAATA	1
AAAAATAATG	1
AAAAATAGGT	1
AAAAATATTG	1
AAAAATCGGC	1
AAAAATCGTT	1
AAAAATGGTT	1
AAAAATGTAT	1
AAAAATGTTA	1
AAAAATTAAG	1
AAAAATTATA	1
AAAAATTCAT	5
AAAAATTGAA	1
AAAAATTGGA	1
AAAAATTGGG	1
AAAAATTTAA	1
AAAAATTTTT	1
AAAACAAAAA	20
AAAACAAAAC	1
AAAACAAAAT	1
AAAACAAATA	1
AAAACAACAA	3
AAAACAATGG	1
AAAACAATTA	1
AAAACACAAA	8
AAAACACAAC	1
AAAACACAGC	3
AAAACACTCT	3
AAAACAGAAA	5
AAAACAGAGC	1
AAAACAGCAG	1
AAAACAGGCA	1
AAAACATAAA	2
AAAACATAAT	1
AAAACATACT	4
AAAACATCCA	44
AAAACATCCC	1
AAAACATCCT	4
AAAACATCTG	1
AAAACATTAA	3
AAAACATTAT	3
AAAACATTCA	9
AAAACATTCC	3
AAAACATTCG	1
AAAACATTCT	835
AAAACATTGT	1
AAAACATTTC	5
AAAACATTTG	1
AAAACATTTT	9
AAAACCAAGG	2
AAAACCACCC	1
AAAACCATCA	1
AAAACCCTTG	1
AAAACCTAAA	4
AAAACCTGAA	2
AAAACCTGGA	1
AAAACCTGTA	2
AAAACCTTCT	1
AAAACCTTGG	4
AAAACGTTCT	1
AAAACTACCG	1
AAAACTAGGC	1
AAAACTATAA	1
AAAACTCATT	2
AAAACTGAAA	1
AAAACTGAAC	1
AAAACTGAGA	5
AAAACTGCAC	1
AAAACTTAAA	1
AAAACTTAGA	4
AAAACTTTAG	1
AAAACTTTCA	1
AAAACTTTCT	2
AAAACTTTGT	6
AAAAGAAAAA	3
AAAAGAAACT	7
AAAAGAAGAA	1
AAAAGAAGTG	1
AAAAGAAGTT	4
AAAAGAATAC	1
AAAAGAATCA	1
AAAAGAATCT	1
AAAAGAATGG	1
AAAAGACAAA	2
AAAAGACAGA	1
AAAAGACCCG	1
AAAAGACGTT	1
AAAAGAGAAA	18
AAAAGAGAAG	1
AAAAGAGGAG	1
AAAAGATAAA	1
AAAAGATATC	1
AAAAGATGAT	1
AAAAGATGCT	1
AAAAGATGGT	1
AAAAGATGTG	1
AAAAGATGTT	1
AAAAGCAAAA	1
AAAAGCAAAT	14
AAAAGCAAGC	1
AAAAGCAAGT	1
AAAAGCACAG	1
AAAAGCACTA	1
AAAAGCAGGA	1
AAAAGCCCAC	1
AAAAGCCCCA	2
AAAAGCCTAG	1
AAAAGCGAAG	1
AAAAGCTAAT	1
AAAAGCTATA	1
AAAAGCTATT	1
AAAAGCTTTT	1
AAAAGGAAAA	1
AAAAGGAAAC	3
AAAAGGACCT	1
AAAAGGACGT	1
AAAAGGAGAT	4
AAAAGGAGGC	1
AAAAGGCGCT	1
AAAAGGCTCT	1
AAAAGGGGTT	1
AAAAGGGTGG	1
AAAAGGTAAG	1
AAAAGGTTAT	1
AAAAGTACTC	1
AAAAGTACTG	1
AAAAGTAGCA	1
AAAAGTAGCT	1
AAAAGTAGTG	1
AAAAGTCAAC	1
AAAAGTCATT	1
AAAAGTCTCT	1
AAAAGTTATT	2
AAAAGTTGGT	1
AAAAGTTTGC	1
AAAATAAAAA	2
AAAATAAACA	4
AAAATAAACC	2
AAAATAAACG	11
AAAATAAAGA	4
AAAATAAAGC	2
AAAATAATTG	1
AAAATACACC	1
AAAATACCAC	1
AAAATACTCC	1
AAAATACTGA	4
AAAATAGAAA	2
AAAATAGATG	1
AAAATATGGC	1
AAAATATTAA	1
AAAATATTGT	1
AAAATATTTA	1
AAAATCAAGG	1
AAAATCAATT	1
AAAATCAGCT	1
AAAATCCAAT	5
AAAATCCACT	1
AAAATCCATC	1
AAAATCCCAT	2
AAAATCGCCA	1
AAAATCTTGC	1
AAAATCTTTT	1
AAAATGAAAA	1
AAAATGAAGA	1
AAAATGACTT	2
AAAATGAGAC	1
AAAATGAGCT	1
AAAATGCACT	1
AAAATGCAGT	2
AAAATGCCTT	1
AAAATGCTGG	1
AAAATGGCCA	1
AAAATGGCTC	1
AAAATGTCTC	1
AAAATGTGGA	1
AAAATGTTAA	2
AAAATTAAAC	1
AAAATTACAC	2
AAAATTATGA	1
AAAATTATGT	1
AAAATTCTTA	1
AAAATTGGGG	1
AAAATTGTAA	1
AAAATTTGCA	1
AAAATTTGTC	1
AAAATTTTGG	2
AAAATTTTTA	1
AAACAAAAAA	1
AAACAAACAA	1
AAACAAATAA	1
AAACAAATCA	1
AAACAACATA	1
AAACAACCTA	1
AAACAACGTG	1
AAACAAGAAA	1
AAACAAGCCA	1
AAACAAGCTT	1
AAACAAGTAA	1
AAACAATAGT	1
AAACAATATT	1
AAACAATCTC	1
AAACACATTC	1
AAACACCAAA	3
AAACACCTTT	1
AAACACGAAA	1
AAACACGTCG	1
AAACACTCAC	1
AAACACTCTT	2
AAACAGAAAA	1
AAACAGACCA	1
AAACAGAGCT	1
AAACAGCTCT	2
AAACAGCTTA	1
AAACAGGAAG	1
AAACAGGGCC	1
AAACAGTGAA	1
AAACATAAAA	1
AAACATACCA	1
AAACATATAT	1
AAACATCAAG	1
AAACATCCTA	29
AAACATCGTA	1
AAACATCTTC	1
AAACATTAAA	1
AAACATTACC	1
AAACATTAGC	12
AAACATTCCA	1
AAACATTCTC	4
AAACATTCTT	1
AAACATTGGG	3
AAACATTTCC	1
AAACATTTTC	1
AAACCAAAAA	6
AAACCAAACA	1
AAACCAAGAA	1
AAACCAATAC	1
AAACCACTTC	1
AAACCAGAAC	6
AAACCAGACT	1
AAACCAGAGG	2
AAACCAGCTA	1
AAACCAGGAG	1
AAACCAGGGC	5
AAACCAGTCG	2
AAACCAGTGT	5
AAACCAGTTA	2
AAACCATACT	1
AAACCATAGG	1
AAACCATCAT	1
AAACCATCCC	1
AAACCATTCT	16
AAACCATTGC	1
AAACCCAAGC	2
AAACCCATTT	1
AAACCCCAAT	1
AAACCCGAAG	2
AAACCCTTTT	1
AAACCGGGAG	1
AAACCTAAAA	2
AAACCTCAGG	1
AAACCTCCAA	2
AAACCTCCAT	1
AAACCTCTCA	1
AAACCTGGAG	1
AAACCTGTCA	1
AAACCTTTCT	2
AAACCTTTTT	1
AAACGAAGCT	1
AAACGAAGTT	2
AAACGAGACG	1
AAACGATACA	1
AAACGATGAA	1
AAACGGAATT	1
AAACGGCACA	1
AAACGGGTCT	4
AAACGTTACA	1
AAACGTTTAT	1
AAACGTTTCC	2
AAACGTTTTT	1
AAACTACCCT	1
AAACTAGAAA	3
AAACTATGCA	7
AAACTATGGC	2
AAACTCAATG	1
AAACTCACGC	2
AAACTCATAC	1
AAACTCCGCT	1
AAACTCGAGC	6
AAACTCGAGT	1
AAACTCGGGT	8
AAACTCTATA	1
AAACTCTGTG	6
AAACTGATTG	1
AAACTGCAAT	2
AAACTGCAGA	1
AAACTGCATT	1
AAACTGGTCT	1
AAACTGTAAC	1
AAACTGTACA	1
AAACTGTAGT	2
AAACTGTATA	1
AAACTGTGAA	2
AAACTGTGGT	3
AAACTGTTCA	3
AAACTTCAAA	1
AAACTTCAGC	1
AAACTTCCTA	2
AAACTTTAAA	1
AAACTTTAAG	1
AAACTTTAGA	1
AAACTTTAGC	1
AAACTTTCAA	1
AAACTTTGGT	1
AAACTTTGTA	2
AAAGAAAAAA	1
AAAGAAAAAG	2
AAAGAAACCC	1
AAAGAAACTA	1
AAAGAAAGAG	2
AAAGAAAGTG	2
AAAGAAATGC	1
AAAGAACACA	1
AAAGAACATA	1
AAAGAACTCA	1
AAAGAACTGA	1
AAAGAAGATG	1
AAAGAAGCTC	1
AAAGAAGTTC	1
AAAGAATCTG	1
AAAGACAAAC	1
AAAGACACAC	2
AAAGACACGA	1
AAAGACAGAA	1
AAAGACATAT	1
AAAGACCAAA	3
AAAGACCATC	1
AAAGAGAAAA	1
AAAGAGAAGA	1
AAAGAGAATG	1
AAAGAGATAG	1
AAAGAGATAT	1
AAAGAGATGG	1
AAAGAGCAAG	1
AAAGAGCGTG	1
AAAGAGGAAA	1
AAAGAGTACG	2
AAAGAGTATA	1
AAAGAGTCAA	1
AAAGAGTCGG	3
AAAGAGTGAA	1
AAAGAGTGAG	1
AAAGAGTTCT	1
AAAGATAAAG	1
AAAGATAAAT	1
AAAGATAGTA	1
AAAGATCCTA	2
AAAGATGTAA	2
AAAGATGTAC	2
AAAGATGTAT	1
AAAGATGTGT	1
AAAGATTGGA	1
AAAGATTGGC	1
AAAGCAAAAA	2
AAAGCAACTG	1
AAAGCAAGCC	1
AAAGCAATCA	1
AAAGCAATCT	1
AAAGCAATTG	1
AAAGCACAAA	1
AAAGCACAGC	1
AAAGCAGAAA	2
AAAGCAGCAC	17
AAAGCAGCAT	1
AAAGCAGGAC	4
AAAGCAGTGC	1
AAAGCAGTGG	1
AAAGCAGTGT	1
AAAGCAGTTC	1
AAAGCAGTTT	1
AAAGCATCAC	1
AAAGCATCCC	1
AAAGCATTAG	1
AAAGCATTCA	2
AAAGCATTCT	7
AAAGCATTTC	1
AAAGCATTTT	6
AAAGCCAAGA	12
AAAGCCACTC	1
AAAGCCCACA	1
AAAGCCCAGC	1
AAAGCCCAGT	1
AAAGCCGTGA	1
AAAGCCTACA	1
AAAGCGGTCC	1
AAAGCGTAAA	2
AAAGCGTCAA	1
AAAGCTAATA	1
AAAGCTACTA	1
AAAGCTAGAG	1
AAAGCTCCCA	2
AAAGCTGAGA	3
AAAGCTGGCT	1
AAAGCTGTCT	1
AAAGCTGTGT	1
AAAGCTTGCA	1
AAAGGAAAAA	1
AAAGGAAACG	1
AAAGGAAAGG	1
AAAGGAAAGT	5
AAAGGAAATA	1
AAAGGAATGA	1
AAAGGACAAA	2
AAAGGACAAG	3
AAAGGAGAAA	2
AAAGGAGAGA	1
AAAGGAGGAA	1
AAAGGATCCT	1
AAAGGATTGC	1
AAAGGATTGT	1
AAAGGCAAGC	1
AAAGGCACAT	1
AAAGGCACTG	1
AAAGGCAGGA	1
AAAGGCCACA	2
AAAGGCCAGG	1
AAAGGCGCTG	4
AAAGGGAAAA	1
AAAGGGAATG	32
AAAGGGACGG	1
AAAGGGACTT	1
AAAGGGCCAT	1
AAAGGGGGAA	1
AAAGGGGGCA	5
AAAGGGGGCT	3
AAAGGGTCAC	10
AAAGGTTGGT	3
AAAGGTTGTT	1
AAAGGTTTCC	2
AAAGGTTTGT	1
AAAGTAAAAA	1
AAAGTAAAGA	1
AAAGTAAGGC	1
AAAGTAATTT	1
AAAGTACATA	1
AAAGTATCAA	1
AAAGTATCCA	1
AAAGTATTTC	1
AAAGTATTTG	1
AAAGTCAGAA	5
AAAGTCATTG	5
AAAGTCCTGT	1
AAAGTCCTTT	1
AAAGTCGAGA	1
AAAGTCGAGG	1
AAAGTCTAAT	1
AAAGTCTAGA	1
AAAGTGAAGA	6
AAAGTGAGAT	1
AAAGTGCAGA	1
AAAGTGCATC	2
AAAGTGCATT	1
AAAGTGCCAA	1
AAAGTGCTGT	10
AAAGTGGAAA	2
AAAGTGGAAT	1
AAAGTGGAGA	1
AAAGTGGAGG	1
AAAGTGGCTA	2
AAAGTGGGTG	1
AAAGTGGGTT	1
AAAGTGGTAG	1
AAAGTGTAAT	1
AAAGTGTATC	1
AAAGTGTGGT	1
AAAGTGTGTT	1
AAAGTGTTCC	1
AAAGTTCGTA	5
AAAGTTCTCA	4
AAAGTTCTTC	1
AAAGTTGCTA	1
AAAGTTGTGC	1
AAAGTTGTTT	1
AAAGTTTAAT	1
AAAGTTTATT	1
AAAGTTTGAG	1
AAAGTTTTCT	1
AAATAAAAAA	2
AAATAAAAAG	1
AAATAAAAAT	1
AAATAAAAGC	4
AAATAAAATT	1
AAATAAAGAC	4
AAATAAAGAT	1
AAATAAAGCC	8
AAATAAAGCT	1
AAATAAATAC	1
AAATAAATAG	1
AAATAAATGC	30
AAATAAATTA	1
AAATAACCCC	1
AAATAACTGC	1
AAATAAGAAC	1
AAATAAGACT	1
AAATAAGCCC	1
AAATAATAGC	1
AAATAATGGG	2
AAATAATGTT	1
AAATAATTGC	1
AAATACAAGG	1
AAATACAGAC	5
AAATACAGCA	3
AAATACAGCC	1
AAATACAGTT	1
AAATACCTAA	1
AAATACTGCC	24
AAATACTTAA	2
AAATACTTCA	1
AAATAGAAAA	1
AAATAGATCC	2
AAATAGCATA	1
AAATAGCTTA	1
AAATAGGTTT	9
AAATAGTAAA	1
AAATATAACG	1
AAATATAATG	2
AAATATCAAA	1
AAATATCCTT	1
AAATATGAGA	1
AAATATGAGC	7
AAATATGTTG	7
AAATATTCCA	1
AAATATTCTC	6
AAATATTCTT	1
AAATCAAAAA	2
AAATCAATAA	3
AAATCAATAC	4
AAATCACACC	1
AAATCACCAA	1
AAATCACCGT	1
AAATCACTGA	1
AAATCACTGG	1
AAATCACTTA	2
AAATCATCCT	1
AAATCATCTT	3
AAATCATTCT	2
AAATCCAGAA	10
AAATCCCCAC	1
AAATCCCTGT	2
AAATCCTAGA	3
AAATCCTCAA	2
AAATCCTTTC	1
AAATCGACCT	1
AAATCGAGAT	1
AAATCGATGA	7
AAATCGATTC	1
AAATCGTGAA	3
AAATCGTGTA	1
AAATCGTTTT	1
AAATCTAACA	1
AAATCTAGTG	1
AAATCTCTGG	3
AAATCTGAAA	1
AAATCTGAAG	1
AAATCTGTCG	1
AAATCTTCTT	1
AAATCTTTAG	3
AAATCTTTGT	1
AAATCTTTTT	1
AAATGAAAAA	1
AAATGAAAAT	5
AAATGAAACA	1
AAATGAAACT	1
AAATGAAAGT	1
AAATGAAGAA	1
AAATGAAGTT	1
AAATGACTAT	2
AAATGAGCAA	1
AAATGAGCAC	3
AAATGAGCTT	2
AAATGAGTAC	1
AAATGATACA	1
AAATGATGTC	2
AAATGATTAA	1
AAATGCAAAC	1
AAATGCAATA	4
AAATGCACTG	1
AAATGCCACA	25
AAATGCCCTC	2
AAATGCTGCC	1
AAATGCTGTA	1
AAATGCTTAA	1
AAATGCTTGG	2
AAATGGCCAA	1
AAATGGCTTG	2
AAATGGGATA	1
AAATGGGTGG	1
AAATGGTGAG	1
AAATGGTTAA	1
AAATGGTTAC	1
AAATGGTTCT	5
AAATGTAACA	1
AAATGTATAC	1
AAATGTATCA	1
AAATGTATGT	1
AAATGTCCAG	1
AAATGTGAAT	2
AAATGTGCAT	1
AAATGTGGTG	1
AAATGTGTAA	2
AAATGTGTTC	1
AAATGTTAAT	1
AAATGTTTTA	2
AAATTAAAAA	1
AAATTAAAAC	1
AAATTAACCT	1
AAATTAAGCC	1
AAATTAATAA	1
AAATTAATAG	2
AAATTACAAT	2
AAATTACTCT	1
AAATTACTTT	1
AAATTAGCTG	1
AAATTAGTTT	1
AAATTATATA	1
AAATTATATG	1
AAATTATCAG	1
AAATTATCTC	1
AAATTATTTT	1
AAATTCATAT	1
AAATTCCAGT	1
AAATTCGACT	1
AAATTCTATT	1
AAATTCTGTT	1
AAATTGATGT	1
AAATTGCAAC	1
AAATTGCTTA	2
AAATTGGCCT	2
AAATTGTTGT	2
AAATTTAGGA	1
AAATTTCCAG	1
AAATTTGTAT	1
AAATTTTAAA	2
AAATTTTCTC	1
AAATTTTGGA	1
AAATTTTGGT	2
AAATTTTTGT	1
AACAAAAAAA	1
AACAAAAGAG	1
AACAAAATAT	1
AACAAACAGA	1
AACAAACATT	1
AACAAACTAT	2
AACAAACTGA	1
AACAAATCCT	1
AACAAATTCC	1
AACAAATTTC	1
AACAACAGTG	3
AACAACCGGC	2
AACAACGACC	1
AACAACTGGC	2
AACAAGAAAA	1
AACAAGAGTA	1
AACAAGCACG	1
AACAAGCAGC	1
AACAAGGAAG	1
AACAAGGCCA	1
AACAAGGCCT	1
AACAAGTAAT	1
AACAAGTCTC	1
AACAATAAAA	1
AACAATAAGT	1
AACAATCCTT	1
AACAATCGCC	1
AACAATGCAC	1
AACAATGCTA	1
AACAATTAGC	1
AACAATTGGG	1
AACACAAAAA	1
AACACAAAAC	1
AACACAAGCC	1
AACACACTTC	1
AACACAGACA	1
AACACAGAGA	2
AACACAGCCT	9
AACACAGGAG	1
AACACAGGGT	1
AACACAGTAT	2
AACACAGTTT	1
AACACATACA	1
AACACATAGT	1
AACACATCAG	2
AACACATCCA	1
AACACATTCA	1
AACACATTCC	1
AACACATTCT	2
AACACCAAAA	1
AACACCAAAC	1
AACACCAAGA	1
AACACCAGAG	1
AACACCCTTT	1
AACACCTGCA	1
AACACGACTT	1
AACACGATGG	1
AACACGCCAA	1
AACACGCCCT	1
AACACGGGAG	1
AACACGGTTC	1
AACACGTCCA	1
AACACGTCTT	1
AACACGTGCC	1
AACACTACAG	1
AACACTATTT	1
AACACTGACT	4
AACACTTCTC	8
AACAGAAAAA	1
AACAGAAACC	1
AACAGAAGCA	14
AACAGAAGTG	1
AACAGAATAT	1
AACAGAATCA	1
AACAGACACC	1
AACAGACACT	3
AACAGACGGT	1
AACAGAGCCC	1
AACAGAGGCT	1
AACAGAGTAA	1
AACAGAGTTG	1
AACAGATATT	3
AACAGCAAAA	164
AACAGCAAGA	1
AACAGCAAGG	1
AACAGCAATA	1
AACAGCACAA	1
AACAGCAGAA	3
AACAGCAGCC	1
AACAGCAGGG	1
AACAGCAGTA	1
AACAGCATAG	1
AACAGCCAAA	2
AACAGCCTGA	1
AACAGCGAAA	1
AACAGCGAGT	1
AACAGCTAAA	1
AACAGCTCAT	1
AACAGCTGGA	1
AACAGCTTAA	3
AACAGCTTTA	1
AACAGGAAGA	1
AACAGGAAGG	1
AACAGGAATA	2
AACAGGAATG	1
AACAGGACAA	1
AACAGGACTT	1
AACAGGCCAG	1
AACAGGGACA	2
AACAGGGATA	1
AACAGGTCAA	1
AACAGTAAAA	1
AACAGTAAGT	1
AACAGTAGCA	1
AACAGTCAGC	1
AACAGTGTCG	1
AACAGTGTGC	1
AACAGTTGTT	1
AACATAAATA	1
AACATAAATT	3
AACATAAGAA	1
AACATAGGAA	8
AACATATACT	1
AACATATTTA	1
AACATATTTT	1
AACATCAAAC	3
AACATCACTC	1
AACATCAGCG	1
AACATCAGTC	1
AACATCCCCT	1
AACATTAGCG	1
AACATTAGTC	1
AACATTCACC	1
AACATTCCTA	3
AACATTCTAA	4
AACATTGGAG	1
AACATTGGCT	2
AACATTTTAA	1
AACCAAAAAA	9
AACCAAACAA	1
AACCAAAGAC	1
AACCAACAAA	3
AACCAACCAG	1
AACCAACTAC	1
AACCAACTTC	1
AACCAAGCTG	1
AACCAAGGCC	1
AACCAATACA	1
AACCAATGGG	1
AACCAATTTG	1
AACCACAAAG	1
AACCACAACA	1
AACCACAGAA	1
AACCACAGCG	1
AACCACAGTT	2
AACCACATAC	1
AACCACCACG	1
AACCACCAGG	1
AACCACCCAC	1
AACCACCGCG	2
AACCACGCTT	1
AACCACGTTG	1
AACCACTGAG	1
AACCACTGCA	1
AACCACTGTG	1
AACCACTTGG	1
AACCAGAGGT	5
AACCAGATCC	1
AACCAGGAAG	2
AACCAGGAGG	1
AACCAGGCAG	1
AACCAGGGAG	3
AACCAGGTAG	1
AACCAGGTGC	1
AACCAGGTGG	2
AACCAGGTGT	5
AACCAGGTTG	1
AACCAGTAGT	1
AACCAGTTGA	1
AACCAGTTTA	1
AACCAGTTTG	10
AACCATATAT	1
AACCATCAAT	1
AACCATCACC	1
AACCATCCCT	1
AACCATCTCA	1
AACCATTAAA	1
AACCATTACA	1
AACCATTCAT	1
AACCATTCTC	1
AACCATTTTA	1
AACCCAACCA	1
AACCCAAGAC	1
AACCCAATCC	2
AACCCAATGA	1
AACCCAATTC	1
AACCCACGAG	2
AACCCACTAG	1
AACCCAGAAG	1
AACCCAGGAA	2
AACCCAGGAG	42
AACCCAGGAT	1
AACCCAGGGG	1
AACCCATCCT	1
AACCCATTGT	2
AACCCCAAAC	1
AACCCCACGG	1
AACCCCAGGG	1
AACCCCCAAA	1
AACCCCCACA	1
AACCCCCCCT	1
AACCCCCGGG	1
AACCCCGGAG	2
AACCCCGGCA	1
AACCCCGGGA	1
AACCCCTGAG	1
AACCCCTGGG	1
AACCCGAGAG	2
AACCCGAGTG	1
AACCCGAGTT	3
AACCCGGAAA	1
AACCCGGAAG	6
AACCCGGAGA	1
AACCCGGCAG	2
AACCCGGGAA	1
AACCCGGGAG	84
AACCCGGGGA	1
AACCCGGGGG	2
AACCCGGGTG	1
AACCCGGTAG	1
AACCCGTGTT	1
AACCCTAAAA	1
AACCCTAAAC	1
AACCCTACAA	4
AACCCTACCA	1
AACCCTACGA	1
AACCCTAGAC	1
AACCCTATGA	1
AACCCTCAGA	2
AACCCTCCAC	1
AACCCTCTGG	1
AACCCTGACA	1
AACCCTGCCC	1
AACCCTGGAG	2
AACCCTGGAT	1
AACCCTGTGG	1
AACCCTTGGG	2
AACCGACCTG	1
AACCGAGGGC	1
AACCGGGAAG	3
AACCGGTATT	1
AACCGTCATT	1
AACCGTGCAT	1
AACCGTTATT	4
AACCTAAGAA	1
AACCTAATTG	1
AACCTAGGAG	3
AACCTCAATT	1
AACCTCATTA	1
AACCTCCTGC	3
AACCTCGAGT	2
AACCTCTTAA	1
AACCTCTTGC	1
AACCTCTTTA	1
AACCTGAGAG	4
AACCTGATGT	1
AACCTGCGAG	1
AACCTGCGCC	1
AACCTGGAAG	5
AACCTGGAGG	1
AACCTGGCCA	1
AACCTGGCCT	1
AACCTGGCTT	2
AACCTGGGAA	1
AACCTGGGAG	43
AACCTGTCAG	2
AACCTGTGAT	1
AACCTGTTTT	1
AACCTTCATA	1
AACCTTCCGC	1
AACCTTCCTT	1
AACCTTCTAG	1
AACCTTGACC	1
AACCTTGACT	1
AACCTTGGAG	1
AACCTTGGCC	5
AACCTTGGGC	1
AACGAACGTG	1
AACGAAGCAC	1
AACGAATGCA	1
AACGACAAAA	1
AACGACCTCG	33
AACGACCTGC	1
AACGACCTGG	14
AACGACCTTG	1
AACGAGCCTG	1
AACGAGGAAT	6
AACGAGTACA	3
AACGAGTCCT	2
AACGCAAAAA	3
AACGCACCAG	1
AACGCAGAAG	1
AACGCAGACC	1
AACGCAGCCT	1
AACGCATTAA	1
AACGCCAACC	1
AACGCCAAGC	2
AACGCCCTTT	1
AACGCCGCTT	1
AACGCCTCGA	1
AACGCGAACA	2
AACGCGCCCT	1
AACGCGGCCA	68
AACGCGGCCG	1
AACGCGGGCA	1
AACGCGGTCA	1
AACGCTGCCT	1
AACGCTGCGA	3
AACGGACTCT	4
AACGGAGCTT	1
AACGGATTTT	1
AACGGCGACG	1
AACGGCGGAT	1
AACGGGCCAA	1
AACGGGGCTG	1
AACGGTAACT	1
AACGGTCCGA	1
AACGGTGCTG	1
AACGTCCTCG	2
AACGTGAAGC	1
AACGTGCAGG	2
AACGTGTCAC	1
AACGTTAATA	1
AACGTTATTA	3
AACGTTGACC	1
AACGTTGCAG	1
AACGTTTTAA	1
AACTAAAAAA	37
AACTAAAGCT	1
AACTAAATAA	1
AACTAACAAA	33
AACTAACAAG	1
AACTAACAGA	1
AACTAACATT	2
AACTAACTAC	1
AACTAAGAGA	1
AACTAATACT	7
AACTAATTCT	1
AACTACAAAA	4
AACTACAGAA	1
AACTACATAA	1
AACTACATAC	1
AACTACATAG	4
AACTACCAAA	1
AACTACCAGA	4
AACTACCTGA	1
AACTACCTGG	2
AACTACGGGT	1
AACTAGAAAA	2
AACTAGAAAT	1
AACTAGAGCA	1
AACTAGCAAA	1
AACTAGCAGA	2
AACTAGCGGA	2
AACTAGGAAG	1
AACTAGGATA	1
AACTATAAAA	2
AACTATAAAC	1
AACTATAAGA	1
AACTATACCA	1
AACTATAGAA	1
AACTATGTCA	1
AACTATGTTG	2
AACTATTCAC	2
AACTCAAGGC	1
AACTCAATGC	1
AACTCAATTG	1
AACTCACAGG	1
AACTCACCTT	1
AACTCAGATT	1
AACTCAGCTA	1
AACTCAGGAC	1
AACTCAGGAG	2
AACTCATCCA	1
AACTCCCAGT	8
AACTCCTGGT	1
AACTCGAACA	1
AACTCGCGGT	1
AACTCGGGAC	1
AACTCGGGAG	1
AACTCTAAGG	3
AACTCTCAAG	1
AACTCTCCTA	1
AACTCTGACC	1
AACTCTGCCA	1
AACTCTGCTC	3
AACTCTGCTT	1
AACTCTGGAC	1
AACTCTGGAG	1
AACTCTGTAC	1
AACTCTGTGG	1
AACTCTTCAC	10
AACTCTTCGC	1
AACTCTTCTC	1
AACTCTTGAA	5
AACTGAAGAA	1
AACTGAAGTA	1
AACTGAATTT	1
AACTGAGGTT	1
AACTGATACT	1
AACTGATGTT	1
AACTGCAAAA	1
AACTGCACCT	1
AACTGCCAAT	1
AACTGCCAGA	1
AACTGCCCTT	1
AACTGCGGCA	2
AACTGCTCGC	1
AACTGCTGCA	1
AACTGCTTCA	2
AACTGGAGGC	3
AACTGGCAAA	2
AACTGGCGAG	1
AACTGGCTCA	1
AACTGGCTGC	1
AACTGGCTTG	1
AACTGGGAAT	4
AACTGGGACA	1
AACTGGGATA	1
AACTGGGCTC	1
AACTGGGCTG	1
AACTGGGTCT	4
AACTGGTGGC	1
AACTGGTGTT	1
AACTGTAAGG	1
AACTGTACTA	1
AACTGTAGTG	1
AACTGTATAC	2
AACTGTATGT	1
AACTGTCCTC	1
AACTGTCCTT	47
AACTGTGCAT	1
AACTGTGTTT	2
AACTGTTGGA	1
AACTTAAAAA	4
AACTTAAAAT	1
AACTTAAGAG	5
AACTTACAAA	2
AACTTACAGA	5
AACTTACCAG	1
AACTTACCCA	1
AACTTACTGA	1
AACTTCCTGC	2
AACTTCTAAC	1
AACTTCTGTG	2
AACTTCTTCA	1
AACTTGAAGA	1
AACTTGATAC	17
AACTTGATGG	2
AACTTGCCCA	2
AACTTGCGCT	1
AACTTGCGTT	1
AACTTGCTGT	1
AACTTGGACA	1
AACTTGGCTG	2
AACTTGGGAG	1
AACTTGGGCT	1
AACTTGTGTG	1
AACTTTAGGT	1
AACTTTATGC	1
AACTTTCACT	1
AACTTTCTAG	1
AACTTTCTTT	1
AACTTTGGGA	1
AACTTTGGTA	1
AACTTTGGTG	1
AACTTTGTAT	1
AACTTTTCTT	1
AACTTTTGGC	1
AAGAAAAAAA	2
AAGAAAAACA	1
AAGAAAAAGC	3
AAGAAAAATA	1
AAGAAAACTG	4
AAGAAAACTT	2
AAGAAACCCA	1
AAGAAACCCC	2
AAGAAACCTT	1
AAGAAACTAA	3
AAGAAAGCTC	1
AAGAAAGCTG	1
AAGAAAGGAT	1
AAGAAAGGGA	5
AAGAAAGTCT	1
AAGAAAGTGG	1
AAGAAAGTTC	4
AAGAAATAAA	1
AAGAAATAAT	1
AAGAAATAGA	1
AAGAAATAGT	1
AAGAAATCCC	2
AAGAAATCGT	2
AAGAAATGCA	3
AAGAAATGGC	1
AAGAAATTAT	1
AAGAAATTGA	1
AAGAACAAGC	1
AAGAACACTC	2
AAGAACAGGG	1
AAGAACATAA	3
AAGAACATTG	2
AAGAACCAAG	2
AAGAACCACA	1
AAGAACCCTT	1
AAGAACCGGG	1
AAGAACCGTA	1
AAGAACGTAG	4
AAGAACGTGT	1
AAGAACTAAA	1
AAGAACTAAT	1
AAGAACTACA	1
AAGAACTGCC	3
AAGAACTGTT	1
AAGAACTTAC	1
AAGAACTTTG	1
AAGAAGAAGA	3
AAGAAGAATC	1
AAGAAGAATT	1
AAGAAGACTT	21
AAGAAGAGGG	1
AAGAAGATAG	25
AAGAAGATGG	1
AAGAAGCACA	3
AAGAAGCAGG	9
AAGAAGCCCA	1
AAGAAGCGCA	8
AAGAAGCTAA	1
AAGAAGCTGA	1
AAGAAGGACA	1
AAGAAGGCAA	3
AAGAAGGGCC	4
AAGAAGGGTC	5
AAGAAGGGTG	1
AAGAAGGTCA	1
AAGAAGTGGA	2
AAGAAGTGGG	1
AAGAAGTTGA	1
AAGAAGTTGT	1
AAGAATATTG	1
AAGAATCGCA	1
AAGAATGCAA	1
AAGAATGGTA	1
AAGAATTTGA	4
AAGAATTTGT	1
AAGACAAAAG	1
AAGACAAAAT	1
AAGACAAATG	1
AAGACAAGAT	1
AAGACAAGCT	1
AAGACAATGG	1
AAGACACTGT	2
AAGACAGACC	1
AAGACAGAGC	2
AAGACAGAGG	1
AAGACAGCGG	2
AAGACAGGGG	1
AAGACAGTGG	154
AAGACAGTGT	1
AAGACATCTC	1
AAGACATTCT	6
AAGACCAAAA	1
AAGACCAAGT	1
AAGACCACTT	1
AAGACCCAGA	10
AAGACCCAGT	1
AAGACCCTGT	2
AAGACCGAGG	4
AAGACCTACA	1
AAGACCTTAA	1
AAGACGGAAG	1
AAGACGGCGC	1
AAGACGGTGA	1
AAGACGGTGG	1
AAGACGTCTA	1
AAGACTAATG	1
AAGACTATGT	3
AAGACTCCCT	1
AAGACTCCTG	1
AAGACTGAAG	1
AAGACTGGCT	1
AAGACTGGGC	9
AAGACTGTTT	1
AAGACTTAGA	2
AAGACTTATA	1
AAGACTTGCC	1
AAGACTTTCT	1
AAGAGAAACT	1
AAGAGAAAGA	1
AAGAGAAATG	1
AAGAGAAGAA	1
AAGAGAAGGT	4
AAGAGAATAA	1
AAGAGACAGT	1
AAGAGACCCT	1
AAGAGACCTT	1
AAGAGAGATA	1
AAGAGATACG	2
AAGAGATCCA	1
AAGAGATGTT	1
AAGAGCAAGC	1
AAGAGCGCCG	7
AAGAGCTAAT	1
AAGAGCTCAT	1
AAGAGCTCCG	1
AAGAGGAAGA	1
AAGAGGACAG	1
AAGAGGAGAT	3
AAGAGGAGGC	1
AAGAGGCTGA	1
AAGAGGCTTC	9
AAGAGGTTTG	1
AAGAGTAACC	2
AAGAGTAGAA	1
AAGAGTAGAC	1
AAGAGTCCAG	1
AAGAGTCCCT	1
AAGAGTGCTT	2
AAGAGTGTAA	1
AAGAGTGTTG	1
AAGAGTTACG	6
AAGAGTTGTT	1
AAGAGTTTAG	1
AAGAGTTTTG	4
AAGATAAACT	5
AAGATAAATA	1
AAGATAACAA	1
AAGATAATGA	1
AAGATAATGC	4
AAGATAATGT	1
AAGATACGCG	1
AAGATATCAG	4
AAGATATGCT	1
AAGATATGGC	1
AAGATATGTC	1
AAGATATTAG	1
AAGATCAAGA	1
AAGATCAAGT	1
AAGATCCAGC	1
AAGATCCCAC	1
AAGATCCCCG	19
AAGATCCCGC	1
AAGATCCTAC	3
AAGATCTGAA	1
AAGATCTGGC	1
AAGATGAGGG	2
AAGATGATAT	3
AAGATGATGG	1
AAGATGCACA	5
AAGATGCCAG	1
AAGATGCCTT	1
AAGATGCTAA	1
AAGATGGAGC	1
AAGATGGTGT	1
AAGATGTAGA	1
AAGATGTTTC	2
AAGATGTTTT	1
AAGATTAAAG	1
AAGATTAACC	1
AAGATTAATG	1
AAGATTCACT	1
AAGATTGGTG	7
AAGATTGTTC	1
AAGATTTGTG	1
AAGATTTTAG	3
AAGCAAAAAA	2
AAGCAAAAGG	1
AAGCAAACAA	1
AAGCAAACCT	1
AAGCAAACTA	2
AAGCAAAGAA	1
AAGCAAATAT	1
AAGCAACCTC	1
AAGCAACGCC	1
AAGCAAGAAT	2
AAGCAAGCGT	1
AAGCAAGGAA	9
AAGCAAGGAG	1
AAGCAAGGGC	1
AAGCAAGTTC	3
AAGCACAAAA	8
AAGCACAAGG	1
AAGCACAATG	1
AAGCACAGTG	1
AAGCACATTA	8
AAGCACATTC	1
AAGCACGTGG	2
AAGCACTGTT	7
AAGCACTTCT	3
AAGCAGAAAC	1
AAGCAGACAA	1
AAGCAGAGGT	1
AAGCAGATTT	1
AAGCAGGACA	1
AAGCAGGCTG	1
AAGCAGGGTG	1
AAGCAGTAAC	1
AAGCAGTGAA	2
AAGCAGTTTT	1
AAGCATAAAA	1
AAGCATACAC	1
AAGCATCACC	1
AAGCATCCCC	2
AAGCATCCTT	1
AAGCATCTAG	1
AAGCATCTCA	2
AAGCATTAAA	52
AAGCATTAAG	1
AAGCATTAAT	2
AAGCATTCAA	1
AAGCATTGAA	1
AAGCATTTAC	1
AAGCATTTCC	1
AAGCCAAAAA	1
AAGCCAAAGA	1
AAGCCAAAGG	3
AAGCCACAAG	1
AAGCCACACC	1
AAGCCACCAA	1
AAGCCAGCAA	1
AAGCCAGCCC	11
AAGCCAGCTT	1
AAGCCAGGAC	20
AAGCCAGGCC	1
AAGCCAGGCT	1
AAGCCAGTCT	1
AAGCCAGTGC	1
AAGCCAGTGT	1
AAGCCATTTA	1
AAGCCCACCA	1
AAGCCCAGGC	4
AAGCCCCAAC	1
AAGCCCCTGG	1
AAGCCCCTTC	1
AAGCCCTACA	1
AAGCCCTCCT	1
AAGCCCTCTC	1
AAGCCCTGCC	1
AAGCCCTGTT	1
AAGCCGGGAG	2
AAGCCTATTT	1
AAGCCTCAAC	1
AAGCCTCATC	1
AAGCCTGATG	1
AAGCCTGGGC	1
AAGCCTGTAG	7
AAGCCTTGCT	10
AAGCCTTGGT	1
AAGCCTTTTT	1
AAGCGCCTTT	1
AAGCGCGCGG	1
AAGCGCTACC	2
AAGCGCTCCC	1
AAGCGCTCTC	5
AAGCGCTTTC	2
AAGCGGCAGG	1
AAGCGGGACC	2
AAGCGGGATA	1
AAGCGGGCCC	1
AAGCGGGGAC	1
AAGCGGTTAC	4
AAGCGTCTCA	1
AAGCGTCTTA	1
AAGCTAAGAG	1
AAGCTACAGA	1
AAGCTACCAA	4
AAGCTACCGA	1
AAGCTACCGG	1
AAGCTACCGT	1
AAGCTACTAA	2
AAGCTAGGAA	1
AAGCTATCCT	1
AAGCTATCTA	1
AAGCTATTAG	1
AAGCTATTTG	1
AAGCTCAATG	1
AAGCTCAGTC	1
AAGCTCAGTT	6
AAGCTCCCTG	1
AAGCTCCGCG	1
AAGCTCCGGA	1
AAGCTCCGTT	1
AAGCTCCTTA	1
AAGCTCTCAA	1
AAGCTCTCCT	11
AAGCTCTGGC	12
AAGCTGAAGG	1
AAGCTGAATC	2
AAGCTGACCA	3
AAGCTGACCT	1
AAGCTGAGAA	1
AAGCTGAGGT	43
AAGCTGAGTC	1
AAGCTGAGTG	7
AAGCTGATCC	1
AAGCTGCAAA	1
AAGCTGCCAG	1
AAGCTGCCTT	1
AAGCTGCTAT	1
AAGCTGCTGG	7
AAGCTGCTTT	1
AAGCTGGAGG	4
AAGCTGGGCG	1
AAGCTGGTGT	1
AAGCTGTGTC	3
AAGCTGTTGA	1
AAGCTGTTTA	1
AAGCTTAAAT	1
AAGCTTAGCC	1
AAGCTTATCT	1
AAGCTTCATT	1
AAGCTTCTAA	1
AAGCTTGATG	1
AAGCTTTATT	1
AAGCTTTCAA	1
AAGCTTTGAG	1
AAGCTTTGCA	1
AAGGAAAAAA	1
AAGGAAACAG	1
AAGGAAACTC	1
AAGGAAAGCC	1
AAGGAACTGA	1
AAGGAACTTG	8
AAGGAAGAAT	3
AAGGAAGAGA	5
AAGGAAGATC	3
AAGGAAGATG	2
AAGGAAGATT	2
AAGGAAGCAA	2
AAGGAAGCTA	1
AAGGAAGTTT	1
AAGGAATCGG	3
AAGGAATCTC	1
AAGGAATGGA	1
AAGGAATTGT	1
AAGGACACAT	2
AAGGACAGCA	1
AAGGACCTGT	1
AAGGACCTTT	7
AAGGACTACA	1
AAGGACTGAG	1
AAGGACTTGC	3
AAGGAGAAAT	1
AAGGAGAAGG	3
AAGGAGAATG	1
AAGGAGAGCC	6
AAGGAGAGGG	1
AAGGAGATAG	1
AAGGAGATGA	2
AAGGAGATGG	58
AAGGAGATTA	2
AAGGAGCGGG	6
AAGGAGCTGG	3
AAGGAGGAAG	5
AAGGAGGGTG	1
AAGGAGTCCC	3
AAGGAGTCGG	1
AAGGAGTGAA	1
AAGGAGTTTG	16
AAGGATAAAC	1
AAGGATAAAT	1
AAGGATCAAA	1
AAGGATGAAC	1
AAGGATGAGG	2
AAGGATGCGG	2
AAGGATGTAG	1
AAGGATGTGG	1
AAGGATTCAC	2
AAGGCAAAGC	1
AAGGCAAGAA	1
AAGGCAATGC	1
AAGGCAATTT	2
AAGGCACAGA	5
AAGGCACGGT	1
AAGGCACGTC	1
AAGGCAGAGC	1
AAGGCAGCAG	1
AAGGCAGCTA	2
AAGGCAGCTT	1
AAGGCAGGGC	1
AAGGCAGTGG	4
AAGGCCACCG	5
AAGGCCATCT	2
AAGGCCATTC	1
AAGGCCATTT	1
AAGGCCCAGG	3
AAGGCCCCTG	8
AAGGCCCTCG	1
AAGGCCCTCT	1
AAGGCCGAGT	10
AAGGCCTCAG	1
AAGGCCTCGG	2
AAGGCCTGGT	1
AAGGCCTTGT	15
AAGGCGCTGC	1
AAGGCGTTTC	14
AAGGCTCTAT	1
AAGGCTCTTT	1
AAGGCTGAGC	1
AAGGCTGGCG	1
AAGGCTGTAG	1
AAGGCTTCAT	1
AAGGCTTTGT	1
AAGGCTTTTG	2
AAGGCTTTTT	1
AAGGGAAACT	1
AAGGGAAGAA	1
AAGGGACATA	1
AAGGGACATT	2
AAGGGACGGA	1
AAGGGAGAGT	1
AAGGGAGCAC	2
AAGGGAGGGT	6
AAGGGAGTTT	1
AAGGGATGTC	8
AAGGGATTTT	9
AAGGGCAAAA	5
AAGGGCACGC	1
AAGGGCCACA	2
AAGGGCCGGG	1
AAGGGCCTTG	1
AAGGGCGAAA	1
AAGGGCGCGG	1
AAGGGCGTTT	1
AAGGGCTGCG	1
AAGGGGAAGG	1
AAGGGGATTC	1
AAGGGGCAAG	1
AAGGGGCTTC	1
AAGGGGGAGG	1
AAGGGGGCAA	7
AAGGGTATAC	1
AAGGGTCTGA	1
AAGGGTGTTT	1
AAGGGTTTGT	1
AAGGTAATGC	10
AAGGTACCAG	1
AAGGTAGCAG	10
AAGGTAGGGC	1
AAGGTATCAG	1
AAGGTCAATG	1
AAGGTCACAG	1
AAGGTCATAT	1
AAGGTCCCCA	1
AAGGTCGAGC	19
AAGGTCGCCT	1
AAGGTCTACC	1
AAGGTCTGAA	1
AAGGTCTGCC	1
AAGGTCTGGG	1
AAGGTCTTTA	4
AAGGTGAAAT	1
AAGGTGACTA	1
AAGGTGAGGA	1
AAGGTGATGC	1
AAGGTGCCTC	5
AAGGTGCTGG	2
AAGGTGGAGG	63
AAGGTGGAGT	1
AAGGTGGCAT	2
AAGGTGGCTG	1
AAGGTGGGAG	1
AAGGTGGGGC	1
AAGGTGGGTA	1
AAGGTGGGTG	1
AAGGTGGTTG	1
AAGGTGTACA	1
AAGGTGTAGA	1
AAGGTGTCTG	1
AAGGTGTGAC	1
AAGGTTATGC	1
AAGGTTGATT	1
AAGGTTGCCT	1
AAGGTTGGAA	1
AAGGTTGGAG	2
AAGGTTGGCC	1
AAGGTTTTCT	1
AAGGTTTTTC	1
AAGTAAAAGA	1
AAGTAAACTC	2
AAGTAAACTG	1
AAGTAAAGAA	1
AAGTAACCTG	1
AAGTAAGTCT	1
AAGTAAGTGT	1
AAGTACAAAC	1
AAGTACAAGA	1
AAGTACAGCA	1
AAGTACATAG	2
AAGTACATCA	1
AAGTACCAAT	1
AAGTACCTGG	1
AAGTACTCTA	1
AAGTACTTCA	6
AAGTACTTCG	1
AAGTAGAAAA	1
AAGTAGAGCA	2
AAGTAGCTGG	2
AAGTAGTCCC	1
AAGTATAAAA	2
AAGTATCAGA	1
AAGTATCATT	1
AAGTATGGTG	1
AAGTATTCCC	1
AAGTATTGTG	10
AAGTATTTAA	2
AAGTCACACA	1
AAGTCACAGA	9
AAGTCACCGT	1
AAGTCACTCT	1
AAGTCAGCAG	1
AAGTCAGGAG	3
AAGTCAGTGG	2
AAGTCAGTTA	1
AAGTCATAGG	4
AAGTCATCTA	3
AAGTCATTCA	12
AAGTCCTGCA	1
AAGTCGCTCA	1
AAGTCGGGGG	10
AAGTCTCCCT	1
AAGTCTCCTA	1
AAGTCTGTAA	1
AAGTCTTCCT	1
AAGTGAAAAA	2
AAGTGAAAGA	1
AAGTGAAGAG	8
AAGTGAATGG	1
AAGTGACGTG	1
AAGTGAGAAA	1
AAGTGAGATG	1
AAGTGAGGAA	1
AAGTGAGGAG	55
AAGTGAGTAA	2
AAGTGAGTTA	1
AAGTGATGTT	1
AAGTGATTCT	13
AAGTGCCCCC	1
AAGTGCGTGA	1
AAGTGCTGTA	1
AAGTGCTGTT	1
AAGTGGAATA	2
AAGTGGATAG	2
AAGTGGCAAA	2
AAGTGGCCAT	1
AAGTGGCTAG	1
AAGTGGCTGG	1
AAGTGGCTTG	1
AAGTGGGACA	1
AAGTGGGCCA	1
AAGTGGGGAG	1
AAGTGGGGGT	1
AAGTGGGTGA	1
AAGTGGGTGC	11
AAGTGGTGCC	3
AAGTGGTTGA	1
AAGTGTCAAA	3
AAGTGTCAAG	1
AAGTGTCCCT	1
AAGTGTGACG	4
AAGTGTGCAC	1
AAGTGTGTTT	1
AAGTGTTATA	1
AAGTGTTTGC	1
AAGTTAAAAT	1
AAGTTAGACC	1
AAGTTCAACC	2
AAGTTCAATA	4
AAGTTCAGAC	1
AAGTTCCCTG	1
AAGTTCCTGG	1
AAGTTCTGCG	3
AAGTTGAAAC	1
AAGTTGAATT	1
AAGTTGAGAC	1
AAGTTGATTA	1
AAGTTGATTT	2
AAGTTGCAAT	1
AAGTTGCATC	1
AAGTTGCTAT	46
AAGTTGCTGG	1
AAGTTGGCTA	1
AAGTTGGTGC	2
AAGTTGTGAA	2
AAGTTGTGTG	1
AAGTTTCAAC	3
AAGTTTCAGC	1
AAGTTTCCAA	1
AAGTTTCCAG	1
AAGTTTCCCC	1
AAGTTTGCCT	2
AAGTTTGCGA	1
AAGTTTGCTT	1
AAGTTTGGCC	1
AAGTTTGTGG	1
AAGTTTTTAG	1
AAGTTTTTTG	2
AAGTTTTTTT	3
AATAAAAAAA	1
AATAAAAAAT	1
AATAAAAAGT	1
AATAAAAATA	3
AATAAAACAT	1
AATAAAACCT	2
AATAAAACTG	1
AATAAAAGAC	1
AATAAAAGGA	1
AATAAAATCT	1
AATAAACGTG	3
AATAAACTGA	1
AATAAAGATA	3
AATAAAGATG	1
AATAAAGCAA	5
AATAAAGCCG	1
AATAAAGCCT	10
AATAAAGCGC	2
AATAAAGCTA	45
AATAAAGCTC	1
AATAAAGGCT	13
AATAAAGGTG	7
AATAAAGTGG	1
AATAAAGTTA	1
AATAAAGTTG	4
AATAAATAAA	1
AATAAATACA	1
AATAAATCCC	2
AATAAATGCA	1
AATAAATGGA	3
AATAAATGGC	1
AATAAATGTA	1
AATAAATTAT	3
AATAAATTCC	15
AATAAATTGC	7
AATAAATTTG	1
AATAACACCT	1
AATAACACTA	2
AATAACCAAT	1
AATAACGGTT	1
AATAACTTAG	1
AATAAGAAAA	1
AATAAGACAC	1
AATAAGCCCA	2
AATAAGGGTT	2
AATAAGTCCT	1
AATAAGTCTC	1
AATAATAACG	1
AATAATAATA	1
AATAATCCAC	1
AATAATCCCT	1
AATAATCCTG	1
AATAATCCTT	1
AATAATGGTT	1
AATAATGTTT	1
AATAATTGTG	1
AATACAAACA	2
AATACAAGTA	1
AATACACATC	1
AATACACTGA	1
AATACAGACA	1
AATACAGATT	1
AATACAGCAA	1
AATACAGGAT	2
AATACAGTGG	1
AATACATCAA	1
AATACATCCT	1
AATACATTAC	1
AATACCAAGG	2
AATACCTCAA	1
AATACCTCGT	9
AATACGAAAG	1
AATACGTGGG	1
AATACTAAAA	1
AATACTTAGC	1
AATACTTCAA	1
AATACTTGGT	1
AATACTTTTG	1
AATAGAAATT	4
AATAGAACAA	1
AATAGAAGCG	1
AATAGAATTG	1
AATAGACTGG	1
AATAGAGGCA	1
AATAGAGTCC	1
AATAGATATT	1
AATAGATGGT	1
AATAGCAAAA	1
AATAGCCCGA	1
AATAGCTATT	1
AATAGCTCAG	8
AATAGCTGAA	1
AATAGCTGAT	2
AATAGGATGT	1
AATAGGCCCA	2
AATAGGGGAA	3
AATAGGGTCA	4
AATAGGGTTA	1
AATAGGTAGA	1
AATAGGTCCA	48
AATAGTACGA	1
AATAGTAGGT	1
AATAGTCAAA	1
AATAGTGACT	1
AATAGTTTGA	20
AATATAAAAA	3
AATATAAAAC	2
AATATAAACA	1
AATATAACAC	2
AATATAACTA	1
AATATAACTG	1
AATATACACA	1
AATATAGAAT	1
AATATAGGAC	1
AATATAGGCA	1
AATATAGTTG	2
AATATATCCA	2
AATATATTCC	1
AATATCATTG	1
AATATCCCCC	2
AATATCCCCG	1
AATATCTCAA	4
AATATCTCCA	1
AATATCTGAC	12
AATATCTTGA	1
AATATGATGA	1
AATATGCATT	2
AATATGCTCA	3
AATATGCTTT	16
AATATGGAAC	1
AATATGGATG	2
AATATGGCTC	1
AATATGGGTG	8
AATATGGTAC	1
AATATGTGGG	25
AATATGTGTA	2
AATATTAAGA	1
AATATTAGAG	3
AATATTCACG	1
AATATTCATA	1
AATATTCATT	1
AATATTCTCC	1
AATATTGAGA	2
AATATTGTCC	1
AATATTGTGT	1
AATATTGTTG	3
AATATTTACC	2
AATATTTAGT	1
AATATTTCAA	4
AATATTTCTG	1
AATATTTTAC	2
AATCAAACAC	1
AATCAAACGC	1
AATCAAATGT	1
AATCAACACA	1
AATCAACTTG	1
AATCAAGACA	1
AATCAAGCTA	1
AATCAAGGTG	1
AATCAAGGTT	1
AATCAAGTTG	1
AATCAATAAA	1
AATCAATGCC	1
AATCAATTGT	1
AATCACAAGC	1
AATCACAGGT	2
AATCACGCCA	1
AATCACGCGG	1
AATCACTGTG	2
AATCAGACAA	1
AATCAGACTA	1
AATCAGTATG	1
[truncated: 30,028 more rows]
