# Supplementary material for: An interactive tool for visualization of relationships between gene expression profiles
Source: BMC Bioinformatics. 2006 Apr 6;7:193. doi: 10.1186/1471-2105-7-193 (PMC1456991; doi:10.1186/1471-2105-7-193)
Supplement: Additional File 1 — contains the compiled Java executable, documentation and the source code for TreeBuilder3D. Example data sets are also included for the testing purposes. [file 1471-2105-7-193-S1.zip › datasets/GEO_breast/GSM14801]

>TOTAL	59327
>DESCRIPTION	Normal breast
AAAAAAAAAA	142
AAAAAAAAAG	2
AAAAAAAACT	2
AAAAAAAAGA	1
AAAAAAAAGC	4
AAAAAAAAGG	5
AAAAAAAATA	2
AAAAAAAATC	2
AAAAAAACAA	1
AAAAAAACCA	1
AAAAAAACTT	1
AAAAAAAGAA	1
AAAAAAAGAG	1
AAAAAAATAA	1
AAAAAAATGA	1
AAAAAAATGC	1
AAAAAAATGT	4
AAAAAAATTA	1
AAAAAAATTT	2
AAAAAACACA	1
AAAAAACATT	2
AAAAAACCAT	1
AAAAAACCCA	5
AAAAAACCCC	1
AAAAAACTCC	4
AAAAAACTGA	4
AAAAAAGACA	1
AAAAAAGATA	1
AAAAAAGGGA	1
AAAAAAGGTG	1
AAAAAATAAA	2
AAAAAATACT	1
AAAAAATCGG	1
AAAAAATGAC	1
AAAAAATGAG	1
AAAAAATGGG	1
AAAAAATGGT	1
AAAAAATTCA	2
AAAAAATTTG	1
AAAAACAAAA	1
AAAAACACCC	2
AAAAACACTT	1
AAAAACAGTG	1
AAAAACATAA	1
AAAAACATAC	1
AAAAACATTC	3
AAAAACATTT	1
AAAAACCATA	5
AAAAACCCTT	3
AAAAACGCCA	1
AAAAACTCAC	1
AAAAACTTAG	2
AAAAACTTCT	1
AAAAACTTTA	1
AAAAACTTTT	1
AAAAAGAAAA	2
AAAAAGAAGA	2
AAAAAGATGT	5
AAAAAGCAAA	1
AAAAAGCAGA	2
AAAAAGCTAG	1
AAAAAGCTGT	1
AAAAAGTAAC	1
AAAAAGTATA	1
AAAAATAAAA	1
AAAAATAAAC	1
AAAAATAAAG	27
AAAAATAATG	1
AAAAATACAA	1
AAAAATAGCA	1
AAAAATATAG	1
AAAAATCCAA	1
AAAAATCGGC	2
AAAAATGAAA	1
AAAAATGATT	1
AAAAATGGTA	1
AAAAATGTAA	1
AAAAATGTAG	1
AAAAATGTTA	1
AAAAATGTTT	2
AAAAATTAAA	1
AAAAATTATC	1
AAAAATTCAT	3
AAAAATTCTC	2
AAAAATTGCT	1
AAAAATTGGA	1
AAAAATTGGG	1
AAAAATTTGA	1
AAAACAAAAA	5
AAAACAAAAC	5
AAAACAACAA	1
AAAACAAGAA	1
AAAACACAGC	1
AAAACACTAC	1
AAAACACTCT	4
AAAACACTGT	1
AAAACAGCAA	1
AAAACATAAT	1
AAAACATCCA	2
AAAACATCCT	4
AAAACATCTC	1
AAAACATCTT	1
AAAACATTAA	1
AAAACATTAT	1
AAAACATTCA	6
AAAACATTCC	2
AAAACATTCT	561
AAAACATTTC	1
AAAACATTTT	2
AAAACCAAAT	1
AAAACCAACA	1
AAAACCATCC	1
AAAACCATTT	1
AAAACCCCAG	1
AAAACCTAAA	2
AAAACCTAGA	1
AAAACCTATG	1
AAAACCTGAA	4
AAAACCTGTA	5
AAAACCTTCC	1
AAAACGCAGC	1
AAAACGTACT	1
AAAACGTTAA	2
AAAACGTTTT	3
AAAACTATCC	1
AAAACTATTT	1
AAAACTCATT	2
AAAACTGAAT	1
AAAACTGCCA	1
AAAACTGGCA	1
AAAACTGGGG	1
AAAACTGTAA	2
AAAACTGTGG	2
AAAACTTAAA	1
AAAACTTAAT	1
AAAACTTAGA	15
AAAACTTGGA	1
AAAACTTTCT	1
AAAACTTTGT	1
AAAACTTTTG	7
AAAACTTTTT	3
AAAAGAAACC	2
AAAAGAAACG	1
AAAAGAAACT	32
AAAAGAAAGC	1
AAAAGAAAGT	1
AAAAGAACAG	1
AAAAGAAGAA	1
AAAAGAAGCT	1
AAAAGAAGGC	1
AAAAGAAGGG	1
AAAAGAATAG	1
AAAAGAATCT	1
AAAAGAATGA	1
AAAAGACAAA	3
AAAAGAGGTA	1
AAAAGAGTAC	1
AAAAGAGTAT	1
AAAAGATAAA	1
AAAAGATAGG	1
AAAAGCAAGC	2
AAAAGCAATT	1
AAAAGCAGAA	1
AAAAGCAGAG	1
AAAAGCCATC	1
AAAAGCCCCA	1
AAAAGCTTAA	1
AAAAGCTTGA	2
AAAAGGAAAA	2
AAAAGGACAA	1
AAAAGGACGT	3
AAAAGGCACT	2
AAAAGGCGTA	1
AAAAGGGAAC	1
AAAAGGGTTT	1
AAAAGGTAAA	1
AAAAGGTATT	1
AAAAGGTTAT	8
AAAAGTATGT	1
AAAAGTCATA	1
AAAAGTCATT	1
AAAAGTGGTG	1
AAAAGTGTGA	1
AAAAGTGTGT	1
AAAAGTTAAG	1
AAAAGTTACA	1
AAAAGTTATC	2
AAAAGTTATT	41
AAAAGTTGGA	1
AAAAGTTTGC	3
AAAATAAAAA	8
AAAATAAAAG	2
AAAATAAACA	20
AAAATAAACG	2
AAAATAAACT	4
AAAATAAAGA	8
AAAATAAAGC	3
AAAATAAATC	1
AAAATAAATG	9
AAAATAAATT	1
AAAATAACAG	1
AAAATAACCC	1
AAAATAAGAA	1
AAAATAAGCA	1
AAAATAATTG	1
AAAATAATTT	1
AAAATACCCC	1
AAAATAGCGG	1
AAAATAGGTC	1
AAAATAGTAA	1
AAAATAGTTA	1
AAAATATAAC	2
AAAATATGAA	1
AAAATATGTT	1
AAAATATTAC	1
AAAATATTCT	2
AAAATATTTT	13
AAAATCACAG	1
AAAATCAGTA	1
AAAATCCAAA	18
AAAATCCAAG	1
AAAATCCAAT	1
AAAATCCACT	1
AAAATCCCAA	1
AAAATCCTGA	1
AAAATCTGAT	1
AAAATCTTGC	2
AAAATCTTTT	1
AAAATGAAAA	1
AAAATGACAC	1
AAAATGACAT	2
AAAATGATGA	1
AAAATGATTC	1
AAAATGCAAC	1
AAAATGCACT	1
AAAATGCCAA	1
AAAATGCTGA	1
AAAATGCTGG	1
AAAATGGAAA	1
AAAATGGAGA	1
AAAATGGTAT	1
AAAATGGTTA	1
AAAATGTACA	1
AAAATGTACT	1
AAAATGTATT	1
AAAATGTTAT	1
AAAATGTTTA	1
AAAATTAAAA	1
AAAATTAAAG	1
AAAATTAAAT	1
AAAATTAACT	1
AAAATTACCC	1
AAAATTCACT	2
AAAATTCCAG	1
AAAATTCTAA	1
AAAATTGACA	1
AAAATTGCTT	1
AAAATTGGAT	1
AAAATTGTAT	1
AAAATTTATA	1
AAAATTTATT	1
AAAATTTCAT	2
AAAATTTGTT	1
AAAATTTTTA	3
AAACAAAATG	1
AAACAAACCA	1
AAACAAAGAA	1
AAACAAATCA	4
AAACAAATCC	1
AAACAATAAT	1
AAACAATACA	1
AAACAATAGT	1
AAACACCAAA	1
AAACACCACC	1
AAACACCCAA	1
AAACACCTTA	1
AAACACGTAA	1
AAACACTCTT	1
AAACACTTGG	1
AAACAGAACT	1
AAACAGAAGT	1
AAACAGTAGC	1
AAACAGTAGT	7
AAACAGTGTA	2
AAACAGTGTT	1
AAACATACCA	1
AAACATCCTA	8
AAACATTAAA	15
AAACATTACC	1
AAACATTCAT	1
AAACATTCTC	8
AAACATTGGG	7
AAACATTTGC	2
AAACCAAAAA	1
AAACCAAACA	1
AAACCAAAGT	1
AAACCAAATC	1
AAACCAAGGG	1
AAACCACCTA	1
AAACCAGCCT	1
AAACCAGGAA	1
AAACCATTCT	7
AAACCATTTA	1
AAACCATTTT	1
AAACCCCAAT	8
AAACCCCGAA	2
AAACCCGAAG	2
AAACCCTCAA	1
AAACCGGGAG	1
AAACCGTAGA	1
AAACCTAAAA	1
AAACCTCAAG	1
AAACCTCAGG	1
AAACCTGAGA	2
AAACCTGGGA	1
AAACCTTATT	2
AAACCTTCCC	1
AAACCTTGAC	1
AAACGAAGCC	1
AAACGAGACG	1
AAACGCCCAA	1
AAACGCGGCC	1
AAACGGCATT	1
AAACGGGTGG	1
AAACGTTTCC	2
AAACTAAAAC	1
AAACTAACTT	6
AAACTACCCT	5
AAACTACTGA	1
AAACTAGAAT	1
AAACTAGTTG	3
AAACTATGCA	1
AAACTATTTG	3
AAACTCAAAA	1
AAACTCAATC	1
AAACTCCCAG	1
AAACTCCCTG	1
AAACTCGAGC	8
AAACTCGATC	1
AAACTCGTCT	1
AAACTCTGTG	1
AAACTGAAGC	1
AAACTGACAG	3
AAACTGAGTC	2
AAACTGATGT	1
AAACTGATTG	5
AAACTGCCCA	1
AAACTGGACA	2
AAACTGGTTT	1
AAACTGTACA	7
AAACTTCTCC	1
AAACTTGGAA	2
AAACTTGGGG	1
AAACTTTCAA	1
AAACTTTCAC	1
AAACTTTCAG	2
AAACTTTGCC	7
AAACTTTTCC	1
AAAGAAAAAA	2
AAAGAAACAT	1
AAAGAAACCA	1
AAAGAAAGGA	1
AAAGAAAGTG	17
AAAGAAATCT	1
AAAGAAATGA	1
AAAGAAATGC	1
AAAGAAATGT	3
AAAGAAATTC	1
AAAGAACAGT	1
AAAGAACATA	4
AAAGAACGTG	1
AAAGAAGAAG	1
AAAGAAGACT	4
AAAGAAGCCA	1
AAAGAAGCTC	2
AAAGAAGTGG	1
AAAGAATATT	1
AAAGAATTTG	1
AAAGACAGTA	1
AAAGACATAC	3
AAAGACATAT	29
AAAGACATTT	1
AAAGACCAGT	2
AAAGAGAAAA	9
AAAGAGAAAG	2
AAAGAGAACA	1
AAAGAGAAGA	2
AAAGAGAATG	1
AAAGAGAGAT	1
AAAGAGAGTG	1
AAAGAGATGA	1
AAAGAGCAAA	1
AAAGAGCACC	1
AAAGAGCCTC	1
AAAGAGCGAG	2
AAAGAGGACC	1
AAAGAGGGAC	1
AAAGAGTACA	1
AAAGAGTGAA	1
AAAGATAAAC	9
AAAGATCCCT	1
AAAGATGCAC	1
AAAGATGGAA	1
AAAGATGGTG	1
AAAGCAAAAA	8
AAAGCAAAAG	1
AAAGCAAACC	2
AAAGCAAAGA	2
AAAGCAACTG	2
AAAGCAAGAA	1
AAAGCAATAA	2
AAAGCAATCA	1
AAAGCACAAG	1
AAAGCACAGG	1
AAAGCACGGT	1
AAAGCAGAAA	1
AAAGCAGCTA	1
AAAGCAGGAC	1
AAAGCAGGCG	1
AAAGCAGTTC	2
AAAGCAGTTT	4
AAAGCATATG	1
AAAGCATCCC	5
AAAGCATCTC	1
AAAGCATTCT	4
AAAGCATTTG	1
AAAGCATTTT	3
AAAGCCAAGA	1
AAAGCCAGCT	2
AAAGCCCTTG	2
AAAGCCGGTA	2
AAAGCGATTT	1
AAAGCGTAGC	1
AAAGCTCATC	1
AAAGCTCCCT	1
AAAGCTCTAT	1
AAAGCTGAAT	1
AAAGCTGCCT	1
AAAGCTGTCC	1
AAAGCTGTGT	1
AAAGCTTAAA	1
AAAGCTTTGA	1
AAAGCTTTGT	1
AAAGGAAAAA	1
AAAGGAAACG	2
AAAGGAAAGT	2
AAAGGAAATC	1
AAAGGAAATG	1
AAAGGAATAA	5
AAAGGACAAC	1
AAAGGACGCG	1
AAAGGAGAAG	1
AAAGGAGAGA	1
AAAGGAGATG	1
AAAGGAGTAA	1
AAAGGCAACT	1
AAAGGCGTAA	1
AAAGGCTCAG	1
AAAGGGAATG	1
AAAGGGACAG	1
AAAGGGAGAA	1
AAAGGGGCAA	1
AAAGGGGGCA	1
AAAGGTAATG	1
AAAGGTGTAG	1
AAAGGTTAAA	1
AAAGGTTAGT	1
AAAGGTTATG	1
AAAGGTTATT	1
AAAGGTTGAA	1
AAAGGTTTCC	1
AAAGGTTTGT	1
AAAGTAAAAA	1
AAAGTAAATG	1
AAAGTAACTA	1
AAAGTAAGGC	1
AAAGTAATTT	2
AAAGTATGTC	1
AAAGTCAGAA	2
AAAGTCATTG	4
AAAGTCCAAG	1
AAAGTCCCTC	1
AAAGTCCGAG	1
AAAGTCTAGA	3
AAAGTCTCAT	1
AAAGTGAAGA	6
AAAGTGACAG	1
AAAGTGAGGA	1
AAAGTGCACT	1
AAAGTGCATC	7
AAAGTGCCAA	1
AAAGTGCTCT	1
AAAGTGCTGT	1
AAAGTGGAAA	2
AAAGTGGAAT	1
AAAGTGGACC	1
AAAGTGGATG	1
AAAGTGGCAT	1
AAAGTGGCTA	1
AAAGTGTATG	1
AAAGTGTATT	3
AAAGTGTCTG	1
AAAGTTATCC	1
AAAGTTATTT	1
AAAGTTCACA	1
AAAGTTCAGA	1
AAAGTTCAGG	1
AAAGTTCGTA	8
AAAGTTCTCA	2
AAAGTTGCTA	1
AAAGTTTATA	3
AAAGTTTCTA	1
AAAGTTTGAG	2
AAAGTTTTAT	2
AAAGTTTTGG	1
AAAGTTTTTG	1
AAATAAAAAC	1
AAATAAAAAG	1
AAATAAAACG	1
AAATAAAAGC	17
AAATAAAAGG	5
AAATAAAATG	1
AAATAAAATT	1
AAATAAAGAA	29
AAATAAATAA	1
AAATAAATGA	1
AAATAAATTG	1
AAATAAGTAC	1
AAATAAGTCA	1
AAATAAGTCC	1
AAATAATGAG	1
AAATAATGTT	2
AAATAATTGT	1
AAATACAAAG	3
AAATACAGCA	2
AAATACAGTT	1
AAATACCAAG	1
AAATACCCAA	1
AAATACCTAA	5
AAATACCTTA	1
AAATACTGAT	1
AAATACTTAA	1
AAATACTTCA	4
AAATAGATCC	7
AAATAGCTAA	1
AAATAGCTGA	1
AAATAGGTTT	1
AAATAGTAAG	1
AAATATAGAT	1
AAATATCCAG	3
AAATATGAGC	2
AAATATGTGT	1
AAATATGTTG	2
AAATATTAAA	2
AAATATTACA	2
AAATATTGAT	2
AAATATTTAA	1
AAATATTTTG	1
AAATCAAAAA	1
AAATCAACAT	1
AAATCAAGAA	1
AAATCAAGTC	1
AAATCAATAC	1
AAATCAATTC	1
AAATCACCCA	1
AAATCACTTA	1
AAATCAGGAA	1
AAATCCCAGG	1
AAATCCCCAC	1
AAATCCTAGG	1
AAATCCTCAA	1
AAATCCTCCA	1
AAATCCTGTT	1
AAATCGATGA	1
AAATCTAGTA	1
AAATCTAGTG	1
AAATCTATTG	1
AAATCTGCTT	1
AAATCTGGCC	1
AAATCTTTAA	1
AAATGAAAAT	9
AAATGAAAGT	2
AAATGAAGTG	1
AAATGAATAA	3
AAATGACAAT	2
AAATGACTAT	1
AAATGAGAAA	1
AAATGAGATG	1
AAATGAGCAA	1
AAATGAGCAC	1
AAATGAGGGA	1
AAATGATACA	3
AAATGATACC	1
AAATGATAGA	1
AAATGATTAT	1
AAATGATTGA	1
AAATGCAATA	1
AAATGCACAT	1
AAATGCACCT	2
AAATGCAGTA	1
AAATGCCAAT	1
AAATGCCACA	10
AAATGCCACG	1
AAATGCCCTC	2
AAATGCGAAC	2
AAATGCTTGG	1
AAATGGAAAA	1
AAATGGAAAG	1
AAATGGAAGA	1
AAATGGATAC	2
AAATGGCCAA	4
AAATGGCTGT	1
AAATGGCTTG	1
AAATGGGGGA	1
AAATGGTAGG	1
AAATGGTGTT	1
AAATGTAAAC	1
AAATGTAACA	1
AAATGTAATT	1
AAATGTATAC	1
AAATGTCTAA	2
AAATGTGAAT	8
AAATGTGTAA	2
AAATGTTAAA	1
AAATGTTACC	1
AAATGTTCTA	1
AAATGTTCTG	3
AAATGTTTAG	4
AAATGTTTAT	1
AAATGTTTCT	1
AAATTAAAAA	2
AAATTAAAAC	8
AAATTAAACG	1
AAATTAAAGT	1
AAATTAAATC	1
AAATTAAATT	1
AAATTAATAA	1
AAATTAATAC	3
AAATTACATA	4
AAATTACATT	1
AAATTACTGT	2
AAATTAGTTT	1
AAATTATAGA	1
AAATTATCTC	2
AAATTATGTG	1
AAATTATTTC	1
AAATTCAAAC	1
AAATTCAGCC	1
AAATTCAGGT	1
AAATTCGATT	2
AAATTCTCCT	1
AAATTCTGCA	2
AAATTCTGGT	1
AAATTCTGTT	1
AAATTGAACC	1
AAATTGAGTC	1
AAATTGCACA	1
AAATTGCTTA	2
AAATTGGAAT	1
AAATTGGAGC	2
AAATTGGCAC	1
AAATTGTATG	2
AAATTGTGGG	1
AAATTGTTCC	1
AAATTGTTGG	8
AAATTTAAAA	1
AAATTTAATA	6
AAATTTACCT	1
AAATTTAGAA	1
AAATTTATAG	4
AAATTTCCTA	1
AAATTTCTCA	2
AAATTTCTTA	1
AAATTTGATG	2
AAATTTGGTG	1
AAATTTGTAT	1
AAATTTGTTG	2
AAATTTTAAA	5
AAATTTTAAG	1
AAATTTTACT	1
AAATTTTCTT	1
AAATTTTTAT	5
AAATTTTTGA	11
AACAAAAAAA	3
AACAAAACCA	1
AACAAAATGC	1
AACAAATAAA	1
AACAAATAAT	1
AACAAATCTT	1
AACAAATTCT	1
AACAACACCA	1
AACAACTACT	1
AACAACTCCA	1
AACAACTCTG	1
AACAACTGGC	9
AACAAGAAAT	1
AACAAGCAAA	1
AACAAGCCAA	1
AACAAGCTGG	1
AACAAGGAAA	1
AACAAGGTGA	3
AACAAGTCAG	1
AACAAGTCTT	3
AACAATCCAA	2
AACAATGGAT	1
AACAATGTCA	2
AACAATGTGT	1
AACAATTGGG	1
AACACAAAAA	1
AACACAATCA	2
AACACAGCCT	7
AACACAGTGC	3
AACACAGTTG	1
AACACCAACC	1
AACACCAAGC	1
AACACCCTTT	1
AACACCTGCT	1
AACACCTGTG	1
AACACGTCTT	1
AACACTCGTG	1
AACACTTATT	1
AACACTTCTC	1
AACAGAAATA	1
AACAGAAGAC	1
AACAGAAGCA	9
AACAGACACT	3
AACAGACATC	2
AACAGACATT	1
AACAGAGAAT	1
AACAGATATT	1
AACAGCAGCT	1
AACAGCAGGC	1
AACAGCTGGA	2
AACAGGAAGA	1
AACAGGACTT	1
AACAGGCATA	1
AACAGGGACT	1
AACAGGGCTA	1
AACAGGGGCC	10
AACAGTCAAA	6
AACAGTGAAA	1
AACAGTGAGC	1
AACAGTGTGC	3
AACATAAATT	1
AACATAAGGG	3
AACATACTAA	1
AACATAGACA	1
AACATAGGAA	27
AACATAGGGA	1
AACATATAGT	1
AACATATTTG	1
AACATCAATC	1
AACATCCTCA	1
AACATCCTGA	1
AACATTAAAG	1
AACATTAAAT	2
AACATTAACT	1
AACATTATTT	1
AACATTCACA	1
AACATTCCTT	1
AACATTCTAA	3
AACATTCTCT	1
AACATTTATT	1
AACATTTTAA	1
AACATTTTAT	1
AACCAAAAAA	4
AACCAAAGGA	3
AACCAAATAA	1
AACCAAATGA	1
AACCAAATGT	2
AACCAAGAAA	1
AACCAAGAGG	1
AACCAATACA	1
AACCAATCTG	1
AACCAATGAA	1
AACCACAGCG	1
AACCACCGCC	1
AACCACCTCC	1
AACCACTGTG	2
AACCAGAATG	3
AACCAGAGGC	1
AACCAGCCGC	1
AACCAGTAGT	1
AACCAGTGGC	1
AACCAGTGTT	1
AACCAGTTTG	1
AACCATAGCA	1
AACCATCACC	1
AACCATCTGA	5
AACCATTATA	1
AACCATTCAT	1
AACCCAAACT	1
AACCCAAAGG	1
AACCCACCGG	1
AACCCACTGA	1
AACCCAGAGG	1
AACCCAGGAA	1
AACCCAGGAG	7
AACCCAGTGA	1
AACCCAGTTT	1
AACCCATAGG	1
AACCCCAGAG	1
AACCCCCCAC	1
AACCCCGCCA	1
AACCCCGGAG	1
AACCCGAGTG	2
AACCCGGAAG	3
AACCCGGGAA	1
AACCCGGGAG	15
AACCCGTGTT	1
AACCCTAAGG	1
AACCCTACAA	1
AACCCTTCCA	1
AACCCTTGGG	3
AACCCTTGGT	1
AACCGAAAAA	1
AACCGAACGA	1
AACCGAGACT	1
AACCGAGGAA	1
AACCGAGGCC	1
AACCGCACCC	1
AACCGCCACA	1
AACCGCTGGC	1
AACCGGAGTT	2
AACCGGGAAA	1
AACCGGGAAG	1
AACCGGGGCT	1
AACCGTTCTG	1
AACCTCCTGC	2
AACCTCGGAG	2
AACCTCTGTA	1
AACCTGAAAT	1
AACCTGACCG	1
AACCTGCTGT	1
AACCTGGAAA	1
AACCTGGGAG	14
AACCTGGGCT	1
AACCTGGTTT	1
AACCTGTTCT	2
AACCTTTGTA	1
AACGAAAAAC	1
AACGAAAGAG	1
AACGAAGAAT	1
AACGAAGGTA	1
AACGAAGTGA	1
AACGACACCA	1
AACGACACCG	1
AACGACCTCG	7
AACGAGAAAC	1
AACGAGACTC	1
AACGAGCAAA	1
AACGAGCAGA	1
AACGAGGAAA	1
AACGAGGAAC	2
AACGAGGAAG	1
AACGAGGAAT	102
AACGAGGAGC	1
AACGAGGAGG	1
AACGAGGATG	1
AACGAGGCCT	1
AACGAGGCTA	1
AACGAGGGAT	1
AACGAGTATT	1
AACGAGTCTT	5
AACGAGTTTG	1
AACGATGTGG	1
AACGCAAAAA	1
AACGCATTAT	2
AACGCCAAGC	3
AACGCCAAGG	1
AACGCCCCTC	1
AACGCGAACA	2
AACGCGGCCA	16
AACGCGGGCA	2
AACGCTATTA	1
AACGCTGCGA	4
AACGCTGTAA	1
AACGCTTTAA	1
AACGCTTTAC	1
AACGGACAGT	1
AACGGCGTGA	1
AACGGGAGGC	1
AACGGGCCGG	1
AACGGGCCGT	1
AACGGTCTGG	1
AACGGTGCTG	2
AACGTCTTCC	1
AACGTGCAGG	1
AACGTGCCTG	1
AACGTGGACA	1
AACGTGGCCC	2
AACGTTATTA	12
AACGTTCTTG	1
AACTAAAAAA	66
AACTAAAAAG	1
AACTAAAAGA	2
AACTAAACGA	1
AACTAAATCT	1
AACTAACAAA	79
AACTAACACC	1
AACTAACATT	4
AACTAACGAA	1
AACTAAGAAA	1
AACTAAGAGA	1
AACTAATACT	34
AACTAATATG	1
AACTAATTCA	1
AACTAATTCT	2
AACTACCTCC	1
AACTACGATC	1
AACTACTGCC	1
AACTACTTGT	1
AACTACTTTG	1
AACTAGAAAA	2
AACTAGCAAA	1
AACTAGGTCT	1
AACTAGTAAT	1
AACTATAACA	1
AACTATAGAA	2
AACTATCATT	1
AACTATGCAA	1
AACTATGCCA	4
AACTATGCCC	1
AACTATGTAA	1
AACTATTCTA	1
AACTATTTTC	1
AACTCAAAAA	1
AACTCAAGTT	1
AACTCAATTT	1
AACTCACATT	1
AACTCAGCTA	3
AACTCAGCTC	1
AACTCAGGAG	1
AACTCATCCT	1
AACTCCAGCC	1
AACTCCCAGT	61
AACTCCCCAA	1
AACTCCCCAG	2
AACTCCTAAG	2
AACTCGAACA	1
AACTCGGCTC	1
AACTCGGTGG	1
AACTCGTACT	1
AACTCTAAGG	1
AACTCTGACC	3
AACTCTGATA	1
AACTCTGGTG	1
AACTCTTCAG	1
AACTCTTGAA	11
AACTGAATAT	2
AACTGAATTC	1
AACTGACATT	1
AACTGACTTA	1
AACTGACTTT	1
AACTGAGAAT	1
AACTGCACCT	2
AACTGCACTA	1
AACTGCAGTG	1
AACTGCGGCA	4
AACTGCTTCA	4
AACTGCTTTT	1
AACTGGCTTG	1
AACTGGGACC	1
AACTGGGGTG	1
AACTGGTCCT	1
AACTGGTGAA	1
AACTGTAAAA	1
AACTGTACAA	2
AACTGTACTA	3
AACTGTATTA	1
AACTGTCCCT	1
AACTGTCCTT	5
AACTGTCTTT	1
AACTGTGACT	1
AACTGTGTTT	1
AACTGTTTTC	1
AACTTAAAAA	1
AACTTAAAAT	2
AACTTAAACA	1
AACTTAAGAG	1
AACTTACTAA	1
AACTTAGAAA	1
AACTTATCAT	1
AACTTCATCC	1
AACTTCCTGG	1
AACTTCTAGG	1
AACTTCTTGC	1
AACTTGAAAA	1
AACTTGATGG	1
AACTTGCAAA	1
AACTTGCCAA	2
AACTTGCCCA	3
AACTTGCTCT	1
AACTTGGACA	1
AACTTGGCCA	58
AACTTGGCCC	1
AACTTGGCTG	2
AACTTGGGCT	1
AACTTGGGGG	1
AACTTTAAAA	1
AACTTTAAAG	1
AACTTTATGC	1
AACTTTGCCA	1
AACTTTGTAT	4
AACTTTGTCC	1
AACTTTGTTA	1
AACTTTGTTG	1
AACTTTTGGC	2
AACTTTTGTA	1
AACTTTTTAC	1
AACTTTTTAT	1
AAGAAAAAAG	1
AAGAAAACTG	8
AAGAAAAGAC	1
AAGAAAATAT	1
AAGAAACATT	1
AAGAAACCAG	1
AAGAAACCCC	1
AAGAAACCTT	1
AAGAAACGAG	1
AAGAAACTGT	1
AAGAAAGAAA	1
AAGAAAGTTC	7
AAGAAATAAT	1
AAGAAATCTG	2
AAGAAATGCA	2
AAGAAATGGT	1
AAGAAATGTT	1
AAGAACAAGC	1
AAGAACCAAG	2
AAGAACGTAG	6
AAGAACTTTG	1
AAGAAGAACC	3
AAGAAGAATC	1
AAGAAGAATG	1
AAGAAGAATT	1
AAGAAGACTT	2
AAGAAGAGAA	1
AAGAAGATAG	39
AAGAAGATGA	1
AAGAAGATGT	1
AAGAAGCAAG	3
AAGAAGCAGG	3
AAGAAGCTGT	1
AAGAAGCTTG	1
AAGAAGGAAG	1
AAGAAGGTGG	1
AAGAAGTCCC	1
AAGAAGTCTT	2
AAGAAGTGGG	1
AAGAAGTTGG	1
AAGAATAAGT	1
AAGAATCACG	1
AAGAATCCAA	1
AAGAATCTGA	4
AAGAATCTGC	1
AAGAATGCAT	2
AAGAATTAAA	1
AAGAATTTCT	1
AAGAATTTGA	1
AAGACAAAAA	1
AAGACAAAGC	1
AAGACACTTG	1
AAGACAGAAG	1
AAGACAGCGT	1
AAGACAGGGG	1
AAGACAGTAC	1
AAGACAGTGA	1
AAGACAGTGC	1
AAGACAGTGG	186
AAGACATAGA	1
AAGACATTCT	2
AAGACCACGA	1
AAGACCATCA	1
AAGACCCAAG	1
AAGACCCTCA	1
AAGACCCTCT	1
AAGACCTGCT	1
AAGACGAGAA	1
AAGACGAGTG	1
AAGACGCAAC	1
AAGACGCACA	1
AAGACGGTGG	1
AAGACGTGGC	1
AAGACTATGC	1
AAGACTCCCT	3
AAGACTTGTG	1
AAGAGAAAAG	1
AAGAGAAAAT	2
AAGAGAACTG	1
AAGAGACATA	1
AAGAGACTCT	1
AAGAGAGCCC	1
AAGAGAGCTC	1
AAGAGAGCTT	4
AAGAGAGGCT	1
AAGAGATGAG	1
AAGAGATTCT	3
AAGAGCCTCA	1
AAGAGCGCCG	3
AAGAGCTTGC	1
AAGAGGAGTT	2
AAGAGGCCAA	1
AAGAGGCTTG	2
AAGAGGGAAG	1
AAGAGGTGTG	1
AAGAGGTTTG	1
AAGAGTAAAA	1
AAGAGTATGA	1
AAGAGTCCAG	4
AAGAGTCCTT	1
AAGAGTGCTT	2
AAGAGTTAAA	1
AAGAGTTACG	1
AAGAGTTGGG	4
AAGAGTTGTA	1
AAGAGTTTAG	1
AAGATAAAAT	1
AAGATAAACT	1
AAGATAACAA	1
AAGATAACGC	1
AAGATAACTG	1
AAGATAATAA	2
AAGATAATGC	5
AAGATAATGT	3
AAGATACGGG	1
AAGATACTTC	1
AAGATATCAG	2
AAGATATGTC	1
AAGATATTGA	1
AAGATCAAAT	1
AAGATCAAGA	4
AAGATCAAGT	1
AAGATCCCCG	9
AAGATCGTAG	1
AAGATCGTGG	1
AAGATCTCCT	2
AAGATCTCTA	1
AAGATGAAAA	1
AAGATGAAGA	1
AAGATGACTT	1
AAGATGAGAC	1
AAGATGAGCA	1
AAGATGCTTT	1
AAGATGGAGC	1
AAGATGGAGG	1
AAGATGGGGG	1
AAGATGGTAA	1
AAGATTAACC	1
AAGATTCGTG	2
AAGATTGGGG	5
AAGATTGGTG	20
AAGATTTTAG	2
AAGATTTTGA	1
AAGCAAAAAT	1
AAGCAAAAGG	4
AAGCAAACTA	1
AAGCAAGAAT	1
AAGCAAGGAG	3
AAGCAAGGGA	1
AAGCAAGTTC	1
AAGCAATCCT	1
AAGCACAAAA	1
AAGCACCAAC	1
AAGCACGTGC	1
AAGCACTGTA	1
AAGCACTGTT	3
AAGCAGAAAG	1
AAGCAGACAC	1
AAGCAGACTC	2
AAGCAGATCA	1
AAGCAGATGT	1
AAGCAGGAGG	4
AAGCAGGGCC	1
AAGCAGGTGG	1
AAGCAGTGAA	1
AAGCATAACT	1
AAGCATATAT	1
AAGCATCACA	1
AAGCATCCTA	1
AAGCATCTCA	2
AAGCCAAAAT	1
AAGCCAAAGG	1
AAGCCAAGGG	1
AAGCCACACC	1
AAGCCAGAGA	3
AAGCCAGGAC	3
AAGCCAGGAT	1
AAGCCATATG	1
AAGCCATCTA	1
AAGCCCAAGA	1
AAGCCCAGGC	3
AAGCCCCATC	1
AAGCCCCGAG	2
AAGCCCCTTG	1
AAGCCCGGGC	1
AAGCCCGTAC	1
AAGCCCTACA	1
AAGCCCTATC	1
AAGCCCTGGG	1
AAGCCGAGTG	1
AAGCCGCACA	2
AAGCCGGCCC	4
AAGCCTAAAA	3
AAGCCTCAGT	1
AAGCCTGTAG	2
AAGCCTTAAA	2
AAGCCTTATA	1
AAGCCTTGCT	4
AAGCGAATGC	1
AAGCTACCAA	1
AAGCTACCGA	1
AAGCTACCTT	2
AAGCTACGGA	1
AAGCTAGGAA	1
AAGCTAGGGC	1
AAGCTATTGG	5
AAGCTCAGTT	1
AAGCTCCCTG	2
AAGCTCCGTG	1
AAGCTCGCCG	2
AAGCTCTGTG	1
AAGCTGAGAA	1
AAGCTGAGAG	1
AAGCTGAGCG	1
AAGCTGAGGT	1
AAGCTGAGTG	2
AAGCTGATAC	2
AAGCTGCAAA	5
AAGCTGCCTG	1
AAGCTGCTGT	1
AAGCTGGAGG	2
AAGCTGGTGC	1
AAGCTGGTGG	1
AAGCTGTAAG	1
AAGCTGTATA	3
AAGCTGTGGT	1
AAGCTGTTGA	1
AAGCTGTTTA	15
AAGCTTAAAT	1
AAGCTTAGCC	1
AAGCTTATAT	1
AAGCTTCCTG	1
AAGCTTGGTC	1
AAGCTTTGAG	3
AAGCTTTTCA	1
AAGGAAAATA	1
AAGGAAAATT	1
AAGGAAACAG	2
AAGGAAACTG	2
AAGGAAATGG	1
AAGGAACTTG	2
AAGGAAGAGG	2
AAGGAAGATT	1
AAGGAAGCAA	1
AAGGAAGCGG	1
AAGGAAGCTG	3
AAGGAAGGGC	1
AAGGAATCGG	2
AAGGAATGGA	1
AAGGAATTGT	1
AAGGACAAGA	1
AAGGACACAG	1
AAGGACACAT	1
AAGGACCTAG	4
AAGGACCTGC	1
AAGGACCTTT	1
AAGGAGAAGG	1
AAGGAGACAC	3
AAGGAGAGCC	2
AAGGAGAGGC	1
AAGGAGATGG	36
AAGGAGCAAG	1
AAGGAGCTGG	4
AAGGAGCTGT	1
AAGGAGCTTA	1
AAGGAGGAAG	1
AAGGAGGAGG	1
AAGGAGGTAC	1
AAGGAGGTCG	1
AAGGAGTCGG	2
AAGGAGTGAA	2
AAGGAGTTAC	4
AAGGATAGAT	1
AAGGATGAGG	1
AAGGATGCCA	1
AAGGATGCGG	2
AAGGATGGGG	1
AAGGATGTAG	1
AAGGATGTGC	1
AAGGCAAAAA	1
AAGGCAAGAA	1
AAGGCAATTT	4
AAGGCACAGA	1
AAGGCACCCA	1
AAGGCACTGT	1
AAGGCAGCTT	1
AAGGCAGGAA	1
AAGGCAGGGA	1
AAGGCAGTGG	1
AAGGCATTTG	1
AAGGCCCACT	1
AAGGCCCTAC	1
AAGGCCCTGG	1
AAGGCCGAGT	1
AAGGCCTCGG	2
AAGGCCTTTC	1
AAGGCGGCCG	1
AAGGCGTCTT	1
AAGGCGTTTC	2
AAGGCTAACT	1
AAGGCTGATA	1
AAGGCTTCCA	2
AAGGCTTGCC	1
AAGGGAATCA	1
AAGGGACCTT	1
AAGGGAGCAC	7
AAGGGAGGGT	7
AAGGGAGTTT	1
AAGGGCACGC	1
AAGGGCAGTG	1
AAGGGCCACT	1
AAGGGCCTAA	1
AAGGGCTTGC	1
AAGGGGCCTT	4
AAGGGGCTGG	2
AAGGGGCTTT	1
AAGGGGGCAA	1
AAGGGGTCAT	1
AAGGGTAACC	1
AAGGGTCACT	1
AAGGGTGAGG	1
AAGGGTGTGG	1
AAGGGTTTTT	1
AAGGTAACTA	2
AAGGTAACTT	1
AAGGTAATAT	4
AAGGTAATGC	3
AAGGTAGCAG	4
AAGGTAGCTT	1
AAGGTATATT	1
AAGGTATCAA	1
AAGGTCAAGA	1
AAGGTCAGGA	1
AAGGTCCTAG	3
AAGGTCCTCC	1
AAGGTCGAGC	8
AAGGTCTGAG	3
AAGGTGCCCG	2
AAGGTGCCTC	2
AAGGTGCGTA	1
AAGGTGGACG	1
AAGGTGGAGA	1
AAGGTGGAGC	1
AAGGTGGAGG	64
AAGGTGGCTG	1
AAGGTGGGGG	2
AAGGTGGGTT	1
AAGGTGGTTG	1
AAGGTGTACA	1
AAGGTTAAGA	1
AAGGTTCTTC	1
AAGGTTGCCT	1
AAGGTTGTTT	1
AAGGTTTGCA	1
AAGTAAATGT	1
AAGTACATAG	1
AAGTACATCC	1
AAGTACCTAA	1
AAGTACGACG	1
AAGTACGAGG	6
AAGTACTTCA	3
AAGTAGGAAA	1
AAGTAGGAAT	1
AAGTATAATG	1
AAGTATATGC	1
AAGTATGAAT	1
AAGTATGAGT	1
AAGTATGGGT	1
AAGTATGGTG	2
AAGTATGTCT	3
AAGTATTGTG	3
AAGTCACTTT	1
AAGTCAGAAT	1
AAGTCAGGAG	1
AAGTCAGGAT	1
AAGTCATAGG	1
AAGTCATATG	2
AAGTCATCTA	4
AAGTCATTCA	3
AAGTCCGCTG	1
AAGTCCTACT	1
AAGTCGAGTA	1
AAGTCGATGC	1
AAGTCGCTAT	1
AAGTCGTGAC	1
AAGTCTCTGA	1
AAGTCTGTAA	1
AAGTCTTTTA	1
AAGTGAAAAA	1
AAGTGAAACA	1
AAGTGAAGAG	3
AAGTGAGGAG	8
AAGTGATCAA	1
AAGTGATTCT	4
AAGTGCAGAC	1
AAGTGCATTT	2
AAGTGCCATA	1
AAGTGCTAGA	1
AAGTGCTATT	1
AAGTGGAAGC	2
AAGTGGAATA	4
AAGTGGATAG	1
AAGTGGGGAG	1
AAGTGGGTGC	3
AAGTGTGTTT	1
AAGTGTTGAA	1
AAGTTAAATA	1
AAGTTAATTT	1
AAGTTACAAA	2
AAGTTACAGA	1
AAGTTACTTT	1
AAGTTAGAAA	1
AAGTTAGGAA	1
AAGTTATTTA	1
AAGTTCAATA	1
AAGTTCCCAT	1
AAGTTCCTGG	1
AAGTTCTGCG	3
AAGTTGAAAG	2
AAGTTGAGAA	1
AAGTTGATGT	1
AAGTTGCACT	1
AAGTTGCCAT	1
AAGTTGCTAT	53
AAGTTGCTGC	1
AAGTTGCTGG	1
AAGTTGCTTT	1
AAGTTGGTGC	4
AAGTTGTTAT	1
AAGTTTAACC	1
AAGTTTAATG	3
AAGTTTATAG	7
AAGTTTATGA	1
AAGTTTCCAA	6
AAGTTTCCAG	1
AAGTTTCTAC	1
AAGTTTGAAG	1
AAGTTTGATA	1
AAGTTTGATC	3
AAGTTTGCAA	1
AAGTTTGCCT	4
AAGTTTGTGG	3
AAGTTTTCCA	1
AAGTTTTCCC	1
AAGTTTTCCT	1
AAGTTTTCTA	1
AAGTTTTTAG	2
AAGTTTTTTA	1
AAGTTTTTTT	1
AATAAAAAGT	1
AATAAAAATA	1
AATAAAAATG	1
AATAAAAGAC	2
AATAAAATCT	1
AATAAAATGT	1
AATAAAATTA	6
AATAAAATTG	1
AATAAACGTG	5
AATAAACTAC	1
AATAAACTCA	2
AATAAAGATA	1
AATAAAGCAA	4
AATAAAGCAC	1
AATAAAGCCT	3
AATAAAGGAA	2
AATAAAGGCT	14
AATAAAGGTG	8
AATAAAGTCA	1
AATAAAGTGA	1
AATAAAGTGG	2
AATAAAGTTA	1
AATAAAGTTG	11
AATAAATAAA	1
AATAAATCCA	1
AATAAATGCC	2
AATAAATGGA	3
AATAAATTAA	1
AATAAATTCC	8
AATAAATTTG	1
AATAAATTTT	1
AATAACAACA	1
AATAACCAGC	1
AATAACTCAG	1
AATAACTTTT	1
AATAAGCCAA	2
AATAAGGCCA	1
AATAAGTCCA	1
AATAATAATA	1
AATAATAATG	1
AATAATATTT	1
AATAATCCAC	1
AATAATCCTT	5
AATAATTTCA	1
AATAATTTTT	2
AATACAAATA	1
AATACAACCT	1
AATACACAGA	1
AATACACATA	2
AATACACTGG	1
AATACATCAA	4
AATACATTTA	1
AATACCTCGT	1
AATACGTGGG	1
AATACTAGGA	1
AATACTGAGA	1
AATACTGAGG	1
AATACTGCCG	1
AATACTTAAA	7
AATACTTAAG	1
AATACTTGAG	1
AATACTTGTG	1
AATACTTTTG	18
AATAGAAATT	1
AATAGAATTT	1
AATAGACTCA	1
AATAGATTAT	2
AATAGCTGAT	2
AATAGGCCCA	1
AATAGGGCCA	1
AATAGGGCCG	1
AATAGGGGAA	2
AATAGGGTCA	1
AATAGGTCCA	150
AATAGGTCCC	1
AATAGGTCTA	1
AATAGGTTCC	1
AATAGTAACC	1
AATAGTCAGC	1
AATAGTCCCA	1
AATAGTTGTG	1
AATATAAAAC	3
AATATATCCA	2
AATATATGAT	1
AATATCCATC	1
AATATCCCCG	1
AATATCCCTA	1
AATATGAGTG	1
AATATGATGA	4
AATATGCATT	1
AATATGCCAA	1
AATATGCTGA	1
AATATGCTTT	2
AATATGGAAC	1
AATATGGATG	2
AATATGGTAC	3
AATATGGTGG	1
AATATGGTTC	1
AATATGTATG	1
AATATGTGCA	1
AATATGTGGG	17
AATATGTGTT	1
AATATGTTAA	2
AATATGTTTT	1
AATATTAAAA	3
AATATTAAGA	2
AATATTACAA	1
AATATTAGAA	1
AATATTATAA	2
AATATTATTT	1
AATATTGAGA	11
AATATTGCAC	1
AATATTTACC	3
AATATTTAGT	2
AATATTTATT	1
AATATTTCAA	1
AATCAAAAAA	1
AATCAAACAC	1
AATCAACTTG	1
AATCAAGCCC	1
AATCAAGGTG	3
AATCAATCTT	1
AATCAATTAT	1
AATCACAAGC	1
AATCACACCT	1
AATCACCTTA	1
AATCACTCTA	1
AATCACTTCT	1
AATCAGAAAA	1
AATCAGAAGC	1
AATCAGAATT	3
AATCAGTTCC	1
AATCAGTTTG	1
AATCATAGCC	1
AATCATTGAT	1
AATCCAAGAG	1
AATCCAGCAA	1
AATCCAGGAG	4
AATCCCAAAA	1
AATCCCAGAG	1
AATCCCAGCT	1
AATCCCTTAA	1
AATCCGACTC	4
AATCCGTCTG	1
AATCCTGACC	1
AATCCTGAGG	1
AATCCTGTGA	1
AATCCTGTGC	1
AATCCTGTGG	43
AATCCTGTTT	1
AATCGCTAAT	1
AATCGGGTGT	1
AATCTAAAAA	1
AATCTACCTG	1
AATCTATACT	1
AATCTCAGGG	1
AATCTCCTTT	1
AATCTCTGAA	1
AATCTCTGCC	1
AATCTGAATT	1
AATCTGCACA	4
AATCTGGGCT	1
AATCTTCCAG	1
AATCTTGAGT	2
AATCTTGCAA	5
AATCTTGTCT	2
AATCTTGTTT	1
AATCTTTCAT	10
AATGAAAAAA	5
AATGAAAAAC	1
AATGAAAAAT	1
AATGAAAAGG	9
AATGAAAATA	6
AATGAAAATT	1
AATGAAACAA	1
AATGAAAGGT	2
AATGAAATTG	1
AATGAACAAT	10
AATGAACTCT	1
AATGAAGCCT	1
AATGAAGCTG	1
AATGAATAAA	20
AATGAATCAC	2
AATGAATCCA	2
AATGAATCTG	1
AATGAATGAA	3
AATGAATGAT	1
AATGAATTAA	1
AATGACGCAG	1
AATGACTGAA	1
AATGACTTTT	1
AATGAGAAAA	1
AATGAGAAAT	1
AATGAGAAGA	1
AATGAGAAGG	14
AATGAGCAAC	11
AATGAGCAGA	1
AATGAGCTAC	1
AATGAGTTGA	1
AATGAGTTTG	5
AATGATAAAT	1
AATGATAATA	1
AATGCAAAAT	1
AATGCAAGAT	8
AATGCAATAT	1
AATGCAATGC	1
AATGCACAGC	1
AATGCACGCC	1
AATGCAGACA	1
AATGCAGGCA	6
AATGCAGTGC	2
AATGCATATA	1
AATGCATCGT	1
AATGCCATCG	2
AATGCGGCCG	1
AATGCGTTTC	1
AATGCTCAGG	1
AATGCTGCCA	1
AATGCTGGCA	13
AATGCTGTTT	1
AATGCTTCGT	2
AATGCTTTGT	19
AATGCTTTTA	3
AATGGAAAAG	1
AATGGAAACT	1
AATGGAACGG	1
AATGGAATCC	1
AATGGAATGA	1
AATGGAATGG	1
AATGGAATTT	1
AATGGAGAAT	1
AATGGAGACT	1
AATGGAGTAT	1
AATGGATCAT	1
AATGGATGAA	31
AATGGATGAT	1
AATGGATGTT	1
AATGGCAAAG	2
AATGGCACTT	8
AATGGCATTG	2
AATGGCATTT	1
AATGGCCAGA	1
AATGGGAAGT	1
AATGGGAGTC	1
AATGGGCTAT	1
AATGGGGGTT	1
AATGGGTCCA	1
AATGGTCTGT	1
AATGTAAATT	2
AATGTAAGAA	1
AATGTAAGAG	1
AATGTAATCA	1
AATGTACATA	1
AATGTACCTG	1
AATGTAGACA	1
AATGTAGCTT	1
AATGTAGTTT	1
AATGTATAAA	1
AATGTATAAT	2
AATGTATTGT	1
AATGTCAAAG	2
AATGTCAAGA	1
AATGTCACGG	1
AATGTCAGCA	1
AATGTCATTG	1
AATGTCATTT	2
AATGTCCAGT	2
AATGTCTTCA	1
AATGTGAAAT	3
AATGTGACAC	1
AATGTGAGCC	1
AATGTGAGTC	32
AATGTGATTG	2
AATGTGCCTT	1
AATGTGGCTA	1
AATGTGGCTG	1
AATGTGGGTT	3
AATGTGGTGA	2
AATGTGTTAC	1
AATGTGTTAG	1
AATGTTAATG	1
AATGTTCAGG	1
AATGTTCCAG	1
AATGTTGTAC	1
AATGTTGTGC	1
AATGTTTAAC	1
AATGTTTATA	1
AATGTTTCTA	2
AATGTTTCTG	1
AATTAAAAAA	2
AATTAAAGCG	1
AATTAAATAG	6
AATTAACCAA	1
AATTAAGAAC	1
AATTAAGAAT	1
AATTAATACT	1
AATTAATGAA	1
AATTAATTAA	4
AATTAATTCT	1
AATTAATTGA	1
AATTAATTGT	1
AATTACAAAT	1
AATTACAATT	2
AATTACCAAA	1
AATTACCTGC	1
AATTACCTGG	1
AATTACGAAA	4
AATTACGAAG	13
AATTACTCAT	1
AATTACTTCC	6
AATTAGAAGC	2
AATTAGCCTG	1
AATTAGCTGG	1
AATTAGCTTT	1
AATTAGGGGG	1
AATTAGGTCC	1
AATTAGGTGC	1
AATTATAAAA	2
AATTATCAAT	1
AATTATGACT	11
AATTATTCTA	1
AATTATTGCT	1
AATTATTTTT	1
AATTCAAAGC	1
AATTCAATTA	24
AATTCACAAA	2
AATTCACTTT	2
AATTCAGAGA	1
AATTCAGATT	1
AATTCAGCAT	1
AATTCATAGG	8
AATTCCAAGG	1
AATTCCCAAC	1
AATTCCCGTC	1
AATTCCCTTT	21
AATTCCTAAA	1
AATTCCTATT	1
AATTCCTTCC	1
AATTCGATTG	2
AATTCGTAAA	1
AATTCTAGGC	1
AATTCTCAGA	1
AATTCTCCTA	4
AATTCTGACA	1
AATTCTGTAA	7
AATTCTTAAA	1
AATTCTTCTT	2
AATTCTTGGG	1
AATTGAAACA	1
AATTGAACTG	1
AATTGAATAT	1
AATTGACAAT	1
AATTGAGGAA	1
AATTGATTTT	1
AATTGCAAAT	1
AATTGCAAGA	1
AATTGCATTA	1
AATTGCATTT	1
AATTGCCACT	2
AATTGCCCTT	1
AATTGGACAG	1
AATTGGAGGC	1
AATTGTAAAA	1
AATTGTAGTT	1
AATTGTATCT	1
AATTGTGCAG	1
AATTGTTTAC	1
AATTTAACTT	4
AATTTAATAA	1
AATTTACCAT	1
AATTTACTTC	3
AATTTAGAGC	1
AATTTATATA	1
AATTTATATT	1
AATTTCAAAC	1
AATTTCAAGA	7
AATTTCAAGT	3
AATTTCAGGA	1
AATTTCCAGA	1
AATTTCCCTT	1
AATTTCCTAT	1
AATTTCTACT	1
AATTTCTATT	14
AATTTCTTCA	1
AATTTCTTTC	3
AATTTGAAAA	1
AATTTGACCT	1
AATTTGCAAC	4
AATTTGCTTT	1
AATTTGGAGG	1
AATTTGGTGC	3
AATTTGGTGT	1
AATTTGTGAT	1
AATTTGTTAA	4
AATTTTAAAG	3
AATTTTAATT	3
AATTTTACTT	1
AATTTTATTT	25
AATTTTCACA	2
AATTTTCATT	4
AATTTTCTAT	1
AATTTTCTTG	1
AATTTTGAGG	1
AATTTTGGGG	2
AATTTTTAAT	1
AATTTTTACA	1
AATTTTTCAC	2
AATTTTTCTG	1
AATTTTTGCT	1
AATTTTTGGC	2
AATTTTTTAA	2
AATTTTTTTT	2
ACAAAAAAAA	7
ACAAAAACAT	1
ACAAAAACCC	1
ACAAAAACCT	1
ACAAAAACTA	15
ACAAAAAGGC	2
ACAAAAATAA	1
ACAAAAATAC	1
ACAAAAATGG	1
ACAAAACCCA	2
ACAAAACCCC	1
ACAAAACCCT	1
ACAAAACCTC	1
ACAAAACTCA	1
ACAAAAGACA	1
ACAAAATAAA	3
ACAAAATATG	2
ACAAAATCAA	1
ACAAAATCTA	1
ACAAAATGAA	1
ACAAAATGAT	1
ACAAAATGGC	1
ACAAAATGTA	3
ACAAAATTAA	1
ACAAACACAA	1
ACAAACCCCC	3
ACAAACCTAG	1
ACAAACTACA	1
ACAAACTTAG	11
ACAAACTTCT	1
ACAAAGATGT	1
ACAAAGATTA	1
ACAAAGCATT	10
ACAAAGGGCA	1
ACAAAGGTAG	1
ACAAAGTCAT	1
ACAAAGTCCG	2
ACAAATCAGA	1
ACAAATCCAA	2
ACAAATCTAG	1
ACAAATGCAT	1
ACAAATGTTG	1
ACAAATTATG	6
ACAACAAGGT	1
ACAACAATGC	1
ACAACAATTC	1
ACAACACCCC	35
ACAACACTTC	1
ACAACAGGCT	1
ACAACATTCT	2
ACAACCACAT	1
ACAACCGCTT	1
ACAACGAAAG	1
ACAACGACCA	2
ACAACGTCCA	1
ACAACTAAAA	1
ACAACTACTT	9
ACAACTCAAT	11
ACAACTCCTG	4
ACAACTCGTG	1
ACAACTTTTA	1
ACAAGAAAAA	2
ACAAGAAAAG	1
ACAAGAATTG	9
ACAAGACACA	1
ACAAGATATT	1
ACAAGCACCA	1
ACAAGCAGGA	1
ACAAGCCCTG	1
ACAAGGAAAA	1
ACAAGGACTG	1
ACAAGGTGCG	4
ACAAGGTGTT	1
ACAAGTACCC	1
ACAAGTACTG	5
ACAAGTCTCG	1
ACAAGTTCCT	1
ACAATAAAAG	1
ACAATAAACA	1
ACAATAAACC	1
ACAATAGAGA	2
ACAATATACT	1
ACAATATCGA	1
ACAATCAAAC	1
ACAATCAACC	1
ACAATCTCTA	1
ACAATCTTCA	2
ACAATGAAGC	1
ACAATGAATA	4
ACAATGACAA	1
ACAATGCAAA	1
ACAATGCAGT	2
ACAATGCTTA	1
ACAATGTTGT	2
ACAATTAAAA	1
ACAATTCTTT	1
ACAATTGTAC	1
ACAATTTAGT	1
ACACAAAAAA	1
ACACAAATCA	1
ACACAACAAG	1
ACACAAGTCG	1
ACACAAGTTT	1
ACACACAAAA	3
ACACACAGAA	1
ACACAGAAAA	1
ACACAGACGG	1
ACACAGAGTG	1
ACACAGATAA	1
ACACAGCAAA	6
ACACAGCAAC	1
ACACAGCAAG	170
ACACAGCACT	1
ACACAGGTTT	1
ACACAGTAAG	1
ACACAGTATT	1
ACACAGTCGA	1
ACACAGTTTT	3
ACACATAATA	1
ACACATATTA	3
ACACCAAAAG	1
ACACCAACCT	1
ACACCAAGGA	1
ACACCACCCC	1
ACACCAGCAG	1
ACACCAGCCT	1
[truncated: 18,393 more rows]
