# Supplementary material for: An interactive tool for visualization of relationships between gene expression profiles
Source: BMC Bioinformatics. 2006 Apr 6;7:193. doi: 10.1186/1471-2105-7-193 (PMC1456991; doi:10.1186/1471-2105-7-193)
Supplement: Additional File 1 — contains the compiled Java executable, documentation and the source code for TreeBuilder3D. Example data sets are also included for the testing purposes. [file 1471-2105-7-193-S1.zip › datasets/GEO_breast/GSM677]

>TOTAL	37642
>DESCRIPTION	Normal breast
AAAAAAAAAA	77
AAAAAAAAAT	2
AAAAAAAAGA	1
AAAAAAAAGG	1
AAAAAAACCA	1
AAAAAAATGA	2
AAAAAAATGT	1
AAAAAACAAA	1
AAAAAACCCA	6
AAAAAACCCC	1
AAAAAACTCC	1
AAAAAACTGG	1
AAAAAACTTT	1
AAAAAAGAAT	1
AAAAAAGCTG	1
AAAAAATAGA	1
AAAAAATGAA	1
AAAAAATTTG	3
AAAAAATTTT	2
AAAAACAGAC	1
AAAAACCATA	2
AAAAACCCTC	1
AAAAACCCTT	1
AAAAACTTCA	1
AAAAAGAAAA	1
AAAAAGAAGC	1
AAAAAGATAA	2
AAAAAGCACA	1
AAAAAGCAGA	1
AAAAAGCAGT	1
AAAAAGGAGT	1
AAAAAGGTGA	1
AAAAATAAAA	5
AAAAATAAAG	9
AAAAATAAAT	1
AAAAATAATG	1
AAAAATCAGA	1
AAAAATCCAA	1
AAAAATGCTT	1
AAAAATGTGT	1
AAAAATTATT	1
AAAAATTGCC	1
AAAAATTGGA	2
AAAAATTTAA	1
AAAAATTTCA	1
AAAACAAAAA	5
AAAACAGTTT	1
AAAACATCCT	2
AAAACATTAA	1
AAAACATTAT	2
AAAACATTCA	3
AAAACATTCC	1
AAAACATTCG	1
AAAACATTCT	154
AAAACATTGA	1
AAAACATTGT	2
AAAACCAAAA	1
AAAACCAAAT	1
AAAACCAAGT	1
AAAACCCAAA	1
AAAACCGGGC	1
AAAACCTATG	1
AAAACCTCCA	1
AAAACCTGGT	1
AAAACCTGTA	3
AAAACCTTCA	1
AAAACGGTAT	1
AAAACGTTAT	1
AAAACGTTTT	1
AAAACTAAAG	1
AAAACTACAA	1
AAAACTATTT	1
AAAACTCATT	1
AAAACTGAAA	1
AAAACTGAGA	2
AAAACTGCAC	6
AAAACTGCGT	1
AAAACTGGGG	1
AAAACTGTAC	1
AAAACTGTGG	2
AAAACTGTTT	1
AAAACTTACA	1
AAAACTTAGA	5
AAAACTTTGT	1
AAAACTTTTC	1
AAAACTTTTG	1
AAAACTTTTT	1
AAAAGAAAAA	1
AAAAGAAAAT	1
AAAAGAAACT	24
AAAAGAAATT	2
AAAAGAAGCT	1
AAAAGAATGG	1
AAAAGACTGA	1
AAAAGATACT	1
AAAAGATATT	1
AAAAGATGTA	1
AAAAGCAGAA	2
AAAAGGAAAC	1
AAAAGGCACG	1
AAAAGGCAGC	1
AAAAGGTAAA	2
AAAAGGTTAT	4
AAAAGGTTTC	1
AAAAGTAGAA	1
AAAAGTAGTT	1
AAAAGTATCA	1
AAAAGTGTCT	1
AAAAGTGTGC	2
AAAAGTTACT	1
AAAAGTTATT	9
AAAAGTTTGC	2
AAAATAAAAC	1
AAAATAAACA	3
AAAATAAACC	2
AAAATAAATC	1
AAAATAAATG	2
AAAATAACCA	1
AAAATACACC	1
AAAATAGTGG	1
AAAATATCGA	1
AAAATATTGA	1
AAAATATTTA	1
AAAATATTTT	4
AAAATCAGGC	1
AAAATCAGGT	2
AAAATCCACT	1
AAAATCCTCT	1
AAAATCTAAA	1
AAAATCTGGT	1
AAAATCTTAG	1
AAAATGAAAC	1
AAAATGAAGA	1
AAAATGCAGT	2
AAAATGCTAG	1
AAAATGGAGG	1
AAAATGGTTA	1
AAAATGTACA	1
AAAATGTGGT	1
AAAATTAAGC	1
AAAATTACAC	1
AAAATTATCT	1
AAAATTCACT	4
AAAATTCCAA	2
AAAATTTATT	1
AAAATTTCAA	1
AAAATTTCAT	1
AAAATTTGAT	1
AAAATTTGCA	1
AAAATTTGCC	1
AAAATTTTTA	3
AAACAAAAAA	1
AAACAAAAGT	1
AAACAAACGA	1
AAACAAAGAA	1
AAACAAATAG	1
AAACAAATCA	1
AAACACATTC	1
AAACACCTTA	2
AAACACTTGA	2
AAACAGCAAG	1
AAACAGCGGC	1
AAACAGTAGT	2
AAACAGTGAG	1
AAACAGTGTA	1
AAACATACCT	1
AAACATCCTA	5
AAACATTGGG	1
AAACATTTCT	1
AAACCAAAAA	1
AAACCAATAA	1
AAACCACAAG	1
AAACCACTGG	1
AAACCACTTC	1
AAACCAGAGG	3
AAACCAGCCT	1
AAACCAGGGC	1
AAACCATTTG	1
AAACCCACTT	1
AAACCCGAAG	2
AAACCCGAGC	1
AAACCTGGGA	1
AAACCTTGCT	1
AAACGATTCA	2
AAACTAACTT	1
AAACTACAAA	3
AAACTAGAAT	1
AAACTATAGC	2
AAACTATGGC	1
AAACTATTGC	1
AAACTATTTG	1
AAACTCGAGC	1
AAACTCGGGT	2
AAACTCTCAA	1
AAACTCTGCG	4
AAACTGACTA	1
AAACTGATTG	1
AAACTGCAAT	1
AAACTGCCTC	1
AAACTGGACA	1
AAACTGGCAG	2
AAACTGGCCT	1
AAACTGTGGT	1
AAACTTGAGA	1
AAACTTTCAA	1
AAACTTTGCC	2
AAACTTTGCT	1
AAAGAAAAAA	2
AAAGAAACAT	2
AAAGAAAGTA	1
AAAGAAAGTG	1
AAAGAAATGA	1
AAAGAAATGG	1
AAAGAAATGT	4
AAAGAAATTA	1
AAAGAACTCC	1
AAAGAAGCTG	1
AAAGAATTTA	1
AAAGACAGAT	1
AAAGAGAAAA	6
AAAGAGAAGA	1
AAAGAGATTA	1
AAAGAGGAGG	1
AAAGAGGTGG	1
AAAGATAGAA	1
AAAGATATGG	1
AAAGCAAAAA	6
AAAGCAAAAT	1
AAAGCAAACC	2
AAAGCAAAGA	2
AAAGCAAATG	1
AAAGCAAGAA	1
AAAGCAATTT	1
AAAGCACAGC	1
AAAGCAGCAC	1
AAAGCAGGAG	1
AAAGCAGTTC	1
AAAGCAGTTT	4
AAAGCATTCT	1
AAAGCATTTT	5
AAAGCGTAAA	6
AAAGCTCGCC	1
AAAGCTGCCT	1
AAAGCTGGGA	1
AAAGGAAATA	1
AAAGGAATAA	3
AAAGGAGAGA	1
AAAGGAGATG	1
AAAGGATTGC	1
AAAGGGGCCT	1
AAAGGGGGCA	4
AAAGGTGAAT	1
AAAGGTGATA	1
AAAGTAAAAA	1
AAAGTACATT	1
AAAGTATATT	1
AAAGTCAGAA	2
AAAGTCATTG	1
AAAGTCGAGC	2
AAAGTCTAGA	1
AAAGTGAAGA	17
AAAGTGAGCC	1
AAAGTGATAA	1
AAAGTGCAAA	2
AAAGTGCATC	2
AAAGTGGAAA	5
AAAGTGGACC	1
AAAGTGGAGG	1
AAAGTGGGTA	1
AAAGTGTAAT	1
AAAGTTAGTA	1
AAAGTTATAT	1
AAAGTTCTCA	5
AAAGTTCTTC	1
AAAGTTTAAT	1
AAAGTTTATT	1
AAATAAAAAA	2
AAATAAAAAG	1
AAATAAAAGC	5
AAATAAAAGG	1
AAATAAACTA	1
AAATAAAGAA	7
AAATAAATGC	1
AAATAAATTG	2
AAATAACAAA	1
AAATAATGTT	1
AAATAATTGT	3
AAATAATTTT	1
AAATACAGCA	2
AAATACCAAA	1
AAATACCAGA	1
AAATACCATT	1
AAATACCGGT	1
AAATACTCAA	1
AAATAGCTAA	1
AAATAGCTAT	1
AAATATAAAG	1
AAATATAGTT	1
AAATATATAA	1
AAATATATGA	1
AAATATCCAA	1
AAATATCCAG	2
AAATATGAGC	1
AAATCAAAAA	1
AAATCAAGAA	1
AAATCAATTC	1
AAATCCCTGT	1
AAATCGATGA	1
AAATCTAGTG	1
AAATCTGAGA	1
AAATCTGTAA	1
AAATCTTTTT	1
AAATGAAAAT	9
AAATGAAAGT	1
AAATGAAGAA	1
AAATGAGTAA	1
AAATGCAACA	1
AAATGCACAA	1
AAATGCAGTA	1
AAATGCCACA	5
AAATGCTAGT	1
AAATGGCCAA	1
AAATGGCTTG	1
AAATGGGCAT	1
AAATGGGTGC	1
AAATGTAATT	1
AAATGTGAAT	1
AAATGTTCTG	1
AAATGTTTAG	1
AAATGTTTGG	1
AAATTAAAAC	2
AAATTAAAGT	1
AAATTAATTG	1
AAATTACAAC	1
AAATTAGAAA	1
AAATTAGTAT	1
AAATTATAGA	1
AAATTATCTC	1
AAATTCAGGT	1
AAATTCCGGA	1
AAATTCGTTC	1
AAATTCTATT	1
AAATTCTGTT	1
AAATTGCTTA	2
AAATTGTAAA	1
AAATTGTGGT	1
AAATTGTTCC	2
AAATTTAGGA	1
AAATTTATAG	1
AAATTTCACA	1
AAATTTCCTA	1
AAATTTGATG	1
AAATTTGGTG	1
AAATTTTAAA	3
AAATTTTCCA	1
AAATTTTCTC	1
AAATTTTGGT	1
AAATTTTTGA	1
AACAAAAAAA	1
AACAAAAATG	1
AACAAAATGA	1
AACAAAGTTG	1
AACAAATGTT	1
AACAACTACA	1
AACAACTAGG	1
AACAAGAAAT	2
AACAAGAGGT	1
AACAAGAGTA	1
AACAAGGTTG	1
AACAAGTCAC	1
AACAAGTCAG	1
AACAAGTCTT	1
AACAAGTTAG	1
AACAATTTGT	1
AACACAGCCT	1
AACACAGTGC	2
AACACATAAA	1
AACACATACT	1
AACACATCAG	1
AACACATTCT	2
AACACGTTTT	1
AACACTACGA	1
AACAGAAGCA	3
AACAGAAGTG	1
AACAGACACA	1
AACAGACACT	1
AACAGACATT	1
AACAGACTAT	1
AACAGAGAGT	1
AACAGATATT	2
AACAGATCAA	1
AACAGCCAAA	1
AACAGCCGGC	1
AACAGCCTGC	1
AACAGCTCGC	1
AACAGCTGAA	1
AACAGCTGGA	1
AACAGGAAGG	1
AACAGGACTT	2
AACAGGCCAC	1
AACAGGGGCC	1
AACAGTCAAA	1
AACAGTCACT	1
AACAGTGGAA	1
AACAGTGTGC	1
AACAGTGTTT	1
AACATAAATT	1
AACATAACTC	1
AACATAATTA	1
AACATCAAAC	1
AACATCAAGT	2
AACATCAATC	1
AACATCGTTG	1
AACATCTGGT	1
AACATCTGTT	1
AACATTCTAA	1
AACATTGAAA	1
AACATTGACA	1
AACATTGCTT	1
AACATTGTTG	1
AACATTTTAA	1
AACATTTTAC	1
AACCAAAAAA	1
AACCAAACTG	1
AACCAACAAA	1
AACCAACACA	1
AACCAATCTG	1
AACCACAACA	1
AACCACATTG	1
AACCACCGTG	1
AACCAGAATG	1
AACCAGAGGT	1
AACCAGCCAG	1
AACCAGGAAG	1
AACCAGGGAG	1
AACCATCAAT	1
AACCATCTGA	3
AACCATTTTT	1
AACCCAATAA	1
AACCCAGCAG	1
AACCCAGGAA	1
AACCCAGGAG	7
AACCCAGTAG	1
AACCCCAGCC	1
AACCCCAGGG	1
AACCCCTGGA	5
AACCCGAGAG	3
AACCCGCCAC	1
AACCCGCCGC	1
AACCCGGAAG	1
AACCCGGGAA	1
AACCCGGGAG	10
AACCCGGTAG	1
AACCCTACAA	1
AACCCTATTA	1
AACCCTCTAA	1
AACCCTCTAC	1
AACCCTGGAG	2
AACCGCCACT	1
AACCGTCACT	1
AACCTATTAC	1
AACCTCGGAG	1
AACCTCTGTT	2
AACCTGAACA	2
AACCTGGAAT	1
AACCTGGATT	1
AACCTGGCAG	1
AACCTGGGAG	12
AACCTGTGTG	1
AACCTTCAGC	1
AACCTTGCAA	1
AACCTTTGTA	1
AACGAAGAAT	1
AACGACACGA	2
AACGACCTCG	3
AACGAGCTAG	1
AACGAGGAAT	3
AACGAGTACA	1
AACGCAAACA	1
AACGCAGGAG	3
AACGCCAAGC	1
AACGCCCTCT	1
AACGCGAACA	2
AACGCGGCAA	1
AACGCGGCCA	38
AACGCGGCCT	1
AACGCTGCCA	1
AACGCTGCCT	1
AACGCTGCGA	2
AACGCTGTCA	1
AACGGAGTCT	1
AACGGCCCTG	1
AACGGGCCTG	1
AACGGGCGGC	1
AACGGGGCGG	1
AACGTGCAGG	1
AACGTGCTAC	1
AACGTGGAGG	1
AACGTGTAAA	1
AACGTGTGCC	1
AACGTGTGGG	1
AACGTTATAA	1
AACGTTATTA	1
AACGTTCAAA	1
AACGTTGGAC	1
AACTAAAAAA	53
AACTAACAAA	52
AACTAACAAC	1
AACTAACACA	1
AACTAACCAA	2
AACTAACTAA	1
AACTAATACT	10
AACTACCAAA	1
AACTACCAGA	1
AACTAGAAAA	1
AACTAGAAAC	1
AACTAGAAAT	1
AACTAGCGGA	1
AACTAGGAAG	1
AACTATAAAT	1
AACTATCCTA	1
AACTATGCCA	1
AACTATGCTC	1
AACTATGGCG	1
AACTCAAGTT	1
AACTCCCAGT	9
AACTCCTTAA	1
AACTCCTTCG	1
AACTCGAACA	1
AACTCTGCTC	1
AACTCTTCAC	1
AACTCTTGAA	7
AACTGAATTC	1
AACTGACAAA	1
AACTGAGCTA	1
AACTGAGGTA	1
AACTGCGGCA	3
AACTGCTTCA	1
AACTGGCCAC	2
AACTGGGTCT	1
AACTGGTTTT	1
AACTGTACAA	1
AACTGTACTA	1
AACTGTATCA	1
AACTGTGCTG	1
AACTGTGTTG	1
AACTTACAGA	1
AACTTACCAC	1
AACTTGAATA	1
AACTTGACTA	1
AACTTGCAAA	1
AACTTGCCAA	1
AACTTGCCCA	4
AACTTGGCCA	13
AACTTGGGAG	1
AACTTGTTTT	1
AACTTTAGCA	1
AACTTTATGG	1
AACTTTCTGA	1
AACTTTGAAG	1
AACTTTTGGC	1
AACTTTTTAA	1
AAGAAAAACT	1
AAGAAAAATA	1
AAGAAAACCT	2
AAGAAAACTG	7
AAGAAAAGCT	1
AAGAAACCCC	2
AAGAAACCCT	1
AAGAAACCTT	3
AAGAAACTGC	1
AAGAAAGCTG	3
AAGAAAGGAG	1
AAGAAAGTGA	1
AAGAAAGTTC	7
AAGAAATCGT	3
AAGAAATCTG	1
AAGAAATGCA	1
AAGAAATTAA	1
AAGAAATTCT	1
AAGAACAAAC	1
AAGAACATTG	1
AAGAACGGGA	1
AAGAACGTAG	2
AAGAACTAAA	2
AAGAACTAAT	2
AAGAACTGAC	1
AAGAAGAACC	2
AAGAAGACTT	1
AAGAAGATAG	15
AAGAAGATGG	1
AAGAAGCAAG	1
AAGAAGCAGG	1
AAGAAGCCAA	1
AAGAAGCCAC	1
AAGAAGCTGA	1
AAGAAGGTAG	1
AAGAAGTGGA	1
AAGAAGTTAC	1
AAGAAGTTTG	1
AAGAATAATA	1
AAGAATACGT	1
AAGAATCACC	2
AAGAATCGAG	1
AAGAATGAAT	1
AAGAATTATA	1
AAGAATTTGA	6
AAGACAAACT	1
AAGACAAGAT	1
AAGACAATCT	1
AAGACAGAGT	1
AAGACAGGGG	1
AAGACAGTGA	1
AAGACAGTGG	53
AAGACAGTGT	2
AAGACATTCA	1
AAGACTATTT	1
AAGACTGAAG	1
AAGACTGCCA	1
AAGACTGGCT	1
AAGACTTTCT	1
AAGACTTTTG	1
AAGAGAATTT	1
AAGAGACAGT	1
AAGAGAGTGG	1
AAGAGAGTTT	1
AAGAGCGCCG	3
AAGAGGGAAG	2
AAGAGGGCAA	2
AAGAGGGCAT	1
AAGAGGGCCA	1
AAGAGGTGGA	1
AAGAGTAACC	1
AAGAGTCCAA	1
AAGAGTCCAG	1
AAGAGTTCTT	1
AAGAGTTGGG	1
AAGAGTTTTG	1
AAGATAAACT	2
AAGATAATGT	1
AAGATACCTT	1
AAGATACTAA	1
AAGATATCAG	1
AAGATATTAA	1
AAGATATTTG	1
AAGATCACTG	1
AAGATCCCCG	8
AAGATCGTGG	1
AAGATGAGGG	2
AAGATGAGTA	1
AAGATGGCGG	2
AAGATGTCGA	1
AAGATGTTTG	1
AAGATTAAAA	1
AAGATTACTG	1
AAGATTCAGA	1
AAGATTCGTG	1
AAGATTGGGG	1
AAGATTGGTG	17
AAGCAAAAGG	1
AAGCAAAGCT	1
AAGCAAGAAT	1
AAGCACAAAT	1
AAGCACAGTT	1
AAGCACCGCG	1
AAGCACTGTT	1
AAGCAGCAAA	1
AAGCAGTGAA	1
AAGCAGTTTG	1
AAGCATAACT	1
AAGCATAATA	1
AAGCATTCAG	1
AAGCCAGCCC	3
AAGCCAGGAC	1
AAGCCAGGGG	2
AAGCCATTCA	1
AAGCCCAGAT	1
AAGCCCAGGC	1
AAGCCCCTGG	1
AAGCCCTCCT	1
AAGCCCTGGA	1
AAGCCGCACA	1
AAGCCGGCCC	3
AAGCCTCGAG	1
AAGCCTCGCT	1
AAGCCTTAAA	1
AAGCCTTCAA	1
AAGCCTTGCT	1
AAGCGCTCTC	1
AAGCGGCAAG	1
AAGCGGGACC	1
AAGCGTTTAA	1
AAGCTAAATT	1
AAGCTACAGA	1
AAGCTACCGA	2
AAGCTACGGA	6
AAGCTACTGA	1
AAGCTCCCTG	3
AAGCTCCGGA	1
AAGCTCGAGC	1
AAGCTCGCCA	1
AAGCTCGCCG	19
AAGCTCGCTG	1
AAGCTCTGCG	1
AAGCTGAAAG	1
AAGCTGAGTG	3
AAGCTGCAAA	2
AAGCTGGAGG	2
AAGCTGTGTC	2
AAGCTGTGTT	1
AAGCTGTTCC	3
AAGCTGTTTA	1
AAGCTTCTAA	1
AAGCTTGTGG	1
AAGCTTTGCT	1
AAGGAAAAAA	2
AAGGAACAAA	1
AAGGAACTTG	4
AAGGAAGAAT	1
AAGGAAGATG	3
AAGGAAGCAA	1
AAGGAAGCTG	1
AAGGAATCGG	4
AAGGAATGAA	2
AAGGAATGCA	1
AAGGAATTGA	1
AAGGACCCCT	1
AAGGACCTAG	2
AAGGACCTTT	2
AAGGACTACA	1
AAGGAGAATG	1
AAGGAGATGA	1
AAGGAGATGC	1
AAGGAGATGG	33
AAGGAGCCAA	1
AAGGAGCCGA	1
AAGGAGCCGG	1
AAGGAGCGGG	1
AAGGAGCTGC	1
AAGGAGGAGG	1
AAGGAGTTTG	4
AAGGATGGGC	1
AAGGCAAGAA	1
AAGGCAATCT	1
AAGGCAATTT	5
AAGGCACAGA	2
AAGGCAGAAG	3
AAGGCAGGGA	2
AAGGCAGTCC	1
AAGGCAGTGG	2
AAGGCATTAG	1
AAGGCCACCG	1
AAGGCCTCGG	1
AAGGCCTTGT	1
AAGGCGAATA	1
AAGGCGAATT	1
AAGGCGGATT	1
AAGGCGTAGA	1
AAGGCGTTTC	2
AAGGCTACGG	1
AAGGCTCTTA	1
AAGGCTTCCA	2
AAGGCTTGGC	1
AAGGCTTTCA	1
AAGGGAGATG	1
AAGGGAGCAC	3
AAGGGAGGGT	7
AAGGGAGTTT	4
AAGGGCAGTG	2
AAGGGCGCGG	4
AAGGGCGTGG	1
AAGGGGATAG	1
AAGGGGCGGC	1
AAGGGGGAAG	1
AAGGGGGAGA	1
AAGGGGGATA	1
AAGGGTTGGT	1
AAGGTAACTA	1
AAGGTAATAT	2
AAGGTAATGC	1
AAGGTAGAGC	1
AAGGTAGATT	1
AAGGTAGCAG	1
AAGGTATCAG	1
AAGGTCCAAT	1
AAGGTCCCCG	1
AAGGTCCTAG	1
AAGGTCCTCA	1
AAGGTCCTCT	1
AAGGTCGAAC	1
AAGGTCGAGC	22
AAGGTCTAGT	1
AAGGTGCAGG	1
AAGGTGCCTC	1
AAGGTGGAAG	2
AAGGTGGAGG	67
AAGGTGGATG	2
AAGGTGGTTG	2
AAGGTGTACA	1
AAGGTGTAGG	1
AAGGTGTTCT	1
AAGGTGTTTT	1
AAGGTTGAGC	1
AAGGTTGCCA	1
AAGGTTGCCG	1
AAGGTTGTCT	1
AAGGTTTAAT	1
AAGGTTTCAA	1
AAGGTTTCTC	2
AAGGTTTCTG	1
AAGGTTTGTG	1
AAGTAAAGAA	1
AAGTAAGAAA	1
AAGTACGACC	1
AAGTAGACTT	1
AAGTAGAGCA	3
AAGTAGCTTC	1
AAGTAGTGTA	1
AAGTATCTTA	1
AAGTATTGTG	1
AAGTCACATC	1
AAGTCAGGAG	1
AAGTCATTCA	2
AAGTCATTCT	1
AAGTCCTTGA	1
AAGTCTCATA	1
AAGTCTTTTA	1
AAGTGAAAAA	1
AAGTGAAAGA	1
AAGTGAAATT	1
AAGTGAAGAG	1
AAGTGAGGAG	6
AAGTGATTCT	1
AAGTGATTTT	1
AAGTGCGTGT	1
AAGTGGAATG	1
AAGTGGATAG	1
AAGTGGCAAA	1
AAGTGGCAAG	1
AAGTGGCACT	1
AAGTGGGTAG	1
AAGTGGGTGC	1
AAGTGGTTTT	2
AAGTGTATCC	1
AAGTGTGACG	1
AAGTGTTAGG	1
AAGTTAACAA	1
AAGTTATGAA	1
AAGTTCAATA	2
AAGTTCAGGC	2
AAGTTCAGTG	1
AAGTTCTGCG	1
AAGTTCTTAG	1
AAGTTGCAGA	1
AAGTTGCTAT	11
AAGTTGGTTT	1
AAGTTGTACT	1
AAGTTGTAGA	1
AAGTTGTGAA	1
AAGTTTATAG	2
AAGTTTATCA	1
AAGTTTCCAA	3
AAGTTTGAGT	1
AAGTTTGCCT	2
AAGTTTGCTA	1
AAGTTTGTGG	1
AAGTTTTGAT	1
AAGTTTTTAG	2
AAGTTTTTTG	2
AATAAAAAAA	1
AATAAAAAAT	1
AATAAAAACT	1
AATAAAAATG	1
AATAAAACTG	1
AATAAAAGTG	1
AATAAAATTA	3
AATAAAATTG	1
AATAAACATC	1
AATAAACGTC	1
AATAAACGTG	1
AATAAACTTT	1
AATAAAGAGA	1
AATAAAGATA	1
AATAAAGCAA	5
AATAAAGGCT	2
AATAAAGTCT	1
AATAAAGTGG	1
AATAAAGTGT	1
AATAAAGTTA	1
AATAAAGTTG	3
AATAAATATG	2
AATAAATCTG	1
AATAAATGAC	1
AATAAATGCA	1
AATAAATGCC	1
AATAAATGGA	1
AATAAATGTT	1
AATAAATTCC	2
AATAACTGCA	1
AATAAGCCAA	1
AATAATCCTG	1
AATAATCTAA	1
AATAATGTTT	1
AATAATTAGA	1
AATAATTCTC	1
AATAATTTGA	1
AATACAATTA	2
AATACATCAA	1
AATACATTCT	2
AATACGTCGC	1
AATACTTAAA	3
AATACTTTTG	2
AATAGAATTT	1
AATAGAGCGA	1
AATAGAGCTT	1
AATAGCCACT	1
AATAGCTATT	1
AATAGCTGTA	1
AATAGGGAAT	1
AATAGGTCCA	93
AATAGGTCCT	1
AATAGGTGCA	1
AATAGTCACG	1
AATAGTTGTG	2
AATAGTTTCC	1
AATATCAAAA	1
AATATCCAGT	1
AATATCTGTT	1
AATATGCCAA	1
AATATGGCTA	1
AATATGTCAA	1
AATATGTCCA	3
AATATGTCCC	1
AATATGTGGG	2
AATATTAAAA	1
AATATTGAGA	8
AATATTGCAA	1
AATATTGCAC	2
AATATTGGTG	1
AATATTGTTC	1
AATATTTAAA	1
AATATTTACC	2
AATATTTATC	1
AATCACACTG	1
AATCACCTCG	1
AATCACTTCT	1
AATCAGAGCG	1
AATCATTGAA	1
AATCCAAAAA	1
AATCCAAAGA	1
AATCCAAGAG	2
AATCCACTTT	1
AATCCTATGA	1
AATCCTGTGC	1
AATCCTGTGG	26
AATCTACGGG	1
AATCTACTGA	1
AATCTCTGTG	1
AATCTCTTTT	1
AATCTGAAAG	1
AATCTGCAAA	1
AATCTGGGAA	1
AATCTGGTTG	1
AATCTGTCAG	1
AATCTTCACT	1
AATCTTCTGG	1
AATCTTGACT	1
AATCTTGCAA	4
AATCTTGCGT	1
AATCTTGTCT	1
AATCTTTCAT	3
AATCTTTTTC	1
AATCTTTTTT	1
AATGAAAAAA	2
AATGAAAAGA	1
AATGAACAAT	2
AATGAACTGA	1
AATGAAGAAA	1
AATGAAGCCT	1
AATGAAGCTT	1
AATGAATAAA	4
AATGAATAGC	1
AATGAATCTT	1
AATGAATGAA	1
AATGAATTAT	1
AATGACATCC	1
AATGACCTGA	1
AATGACGTGA	1
AATGACTGAC	1
AATGAGAAGG	5
AATGAGCAAC	5
AATGAGCCCC	1
AATGAGTTTG	2
AATGATCCAA	1
AATGATGATG	1
AATGATTGCG	1
AATGCAAGAT	1
AATGCAATAG	1
AATGCAATTA	1
AATGCACTTA	1
AATGCAGGCA	4
AATGCAGGTG	1
AATGCAGTGC	1
AATGCCACAG	1
AATGCCACTT	1
AATGCCAGCA	3
AATGCGCACA	1
AATGCGCTTG	1
AATGCGGCCG	1
AATGCTGGCA	5
AATGCTGGCT	1
AATGCTTGTG	1
AATGCTTTGT	1
AATGGAAAAC	1
AATGGAAAAG	1
AATGGAAACC	1
AATGGAAAGT	1
AATGGAAATC	3
AATGGAAATT	1
AATGGAATGG	4
AATGGACATT	1
AATGGAGACT	2
AATGGAGCGC	1
AATGGATTAT	1
AATGGCAAAG	4
AATGGCAAAT	1
AATGGCACTT	1
AATGGCCAAA	2
AATGGGAAGC	1
AATGGGGCAA	1
AATGGGGGTT	1
AATGGGTAAA	1
AATGGGTCCA	1
AATGGGTGGT	1
AATGGGTTTC	1
AATGGTAAAT	1
AATGGTCATC	1
AATGGTTAGC	1
AATGTAATCA	1
AATGTACCTG	1
AATGTAGAAC	1
AATGTCAGCA	1
AATGTCAGCT	1
AATGTCCACC	1
AATGTCCAGT	1
AATGTCCGAA	2
AATGTGAGTC	1
AATGTGATGA	1
AATGTGATGC	1
AATGTGCAAA	1
AATGTGCAAC	1
AATGTGGACA	1
AATGTGGCTG	1
AATGTGGGTT	4
AATGTGTAGG	1
AATGTTCAAT	1
AATGTTGAGT	1
AATGTTGTAG	1
AATTAAAATG	1
AATTAAATCT	1
AATTAAGTTT	1
AATTAATAAA	1
AATTAATCAA	1
AATTAATGGA	1
AATTAATTAA	4
AATTAATTGT	1
AATTACGAAG	1
AATTACTGAA	1
AATTAGTTGA	1
AATTATGAAT	1
AATTATGACT	1
AATTCAAGAA	1
AATTCAAGCT	1
AATTCAATTA	5
AATTCACAAA	1
AATTCAGATT	1
AATTCAGTGA	1
AATTCATAGG	2
AATTCATTAT	1
AATTCCAAGG	1
AATTCCACGC	1
AATTCCCGTC	2
AATTCCCTTT	3
AATTCTAGAA	1
AATTCTATTT	1
AATTCTCAAC	1
AATTCTGCCA	1
AATTCTTTTA	1
AATTGAAACC	1
AATTGCAAGC	1
AATTGCAAGT	1
AATTGCCACT	1
AATTGGAAAA	1
AATTGTGCAG	2
AATTTAACTT	3
AATTTAATAA	1
AATTTATAAA	1
AATTTATCCA	1
AATTTCAAGT	4
AATTTCCAGA	1
AATTTCTACC	1
AATTTCTATT	3
AATTTCTCGG	1
AATTTGCAAC	3
AATTTGCTTA	1
AATTTGTTAA	2
AATTTTAAAA	1
AATTTTAATT	2
AATTTTATTG	1
AATTTTATTT	11
AATTTTCAGT	1
AATTTTTCAG	2
AATTTTTCTA	1
AATTTTTGGC	1
AATTTTTTAA	1
ACAAAAAAAA	5
ACAAAAAAAG	1
ACAAAAACCG	1
ACAAAAACTA	14
ACAAAACCCG	1
ACAAAACTCC	1
ACAAAACTGA	1
ACAAAAGGAG	1
ACAAAAGTGA	1
ACAAAATAAA	2
ACAAAATCAA	1
ACAAAATCCC	1
ACAAACCCCC	1
ACAAACTAGA	1
ACAAACTGGC	1
ACAAACTGTG	2
ACAAACTTAG	5
ACAAAGATGG	1
ACAAAGCATT	2
ACAAAGTTTA	5
ACAAAGTTTT	1
ACAAATACTA	1
ACAAATCCTT	1
ACAAATTAAC	2
ACAAATTATG	2
ACAAATTGTT	1
ACAACACATC	1
ACAACACCAC	1
ACAACACCCC	10
ACAACACCGC	1
ACAACATCCC	1
ACAACATTCT	2
ACAACCTAGA	1
ACAACGACCA	7
ACAACTACAA	1
ACAACTATCC	1
ACAACTCAAT	4
ACAACTCACA	1
ACAACTCGTG	1
ACAACTTAAA	1
ACAACTTCGC	2
ACAACTTCTA	1
ACAAGAAAAA	1
ACAAGAATTG	7
ACAAGAGTGA	2
ACAAGATCGT	1
ACAAGGAAAC	1
ACAAGGTGCG	2
ACAATAGGGC	1
ACAATATCGA	2
ACAATCAACA	1
ACAATCAAGA	1
ACAATCACTT	1
ACAATGAAGC	1
ACAATGACAA	1
ACAATGCCCT	1
ACAATGTTCT	1
ACAATTCTTT	1
ACAATTTAAA	1
ACAATTTACA	1
ACAATTTCAA	1
ACAATTTGTT	1
ACAATTTTTA	1
ACACAAAAAA	2
ACACAAAATA	1
ACACAACAGG	1
ACACAAGTTT	1
ACACAATAAG	1
ACACACAAAA	2
ACACACATTC	1
ACACACCAAG	2
ACACACGGTT	1
ACACACGTCG	1
ACACACTGAG	1
ACACACTTGC	1
ACACAGAAAA	2
ACACAGAACT	1
ACACAGAGGT	1
ACACAGCAAA	2
ACACAGCAAG	90
ACACAGCAAT	2
ACACAGCCAG	1
ACACAGCCCG	1
ACACAGCGAG	1
ACACAGCTAG	1
ACACAGGAAG	1
ACACAGGCTT	1
ACACAGGGAG	1
ACACAGTAAG	1
ACACAGTTTT	2
ACACATCAAG	1
ACACCAAAAG	1
ACACCAACTA	1
ACACCCAGAA	2
ACACCCCCGC	1
ACACCCTCCG	1
ACACCCTTTG	1
ACACCGGATG	1
ACACCTCTAA	1
ACACGAATTG	1
ACACGCTGGT	1
ACACGGCAAG	1
ACACTAAAAT	1
ACACTACGGG	1
ACACTCAAAT	1
ACACTCCGGA	1
ACACTGCAGT	2
ACACTTCACC	1
ACACTTCTTT	1
ACACTTGAAA	1
ACACTTGGAG	1
ACACTTTGAT	1
ACAGAAAACC	1
ACAGAAAAGT	1
ACAGAATGGC	2
ACAGACTTAC	1
ACAGAGAAAA	1
ACAGAGAAAC	1
ACAGAGTCTC	1
ACAGATCTTT	1
ACAGATGAGT	1
ACAGATGTTG	1
ACAGCAAATT	1
ACAGCACCAA	1
ACAGCAGAGC	2
ACAGCATATC	1
ACAGCCATCC	2
ACAGCCCCCG	1
ACAGCCGCAG	1
ACAGCCTGGG	1
ACAGCGGCAA	7
ACAGCGTCTG	2
ACAGCTGAGA	1
ACAGCTTTGA	1
ACAGCTTTTG	1
ACAGGAAACT	1
ACAGGAACAG	2
ACAGGAATTT	1
ACAGGAGGCC	1
ACAGGCACTA	2
ACAGGCTACG	1
ACAGGGAAAA	1
ACAGGGAACG	1
ACAGGGATTT	1
ACAGGGTGAC	4
ACAGGTGGGT	1
ACAGGTTCCG	1
ACAGTAAGCG	1
ACAGTCAGCC	1
ACAGTCAGCG	1
ACAGTCGACG	1
ACAGTCTGTG	1
ACAGTCTTGC	6
ACAGTGCTTG	11
ACAGTGGATT	3
ACAGTGGGGA	4
ACAGTGTCCG	1
ACAGTGTCTG	1
ACAGTGTGCA	1
ACAGTGTGTG	2
ACAGTGTTAA	1
ACAGTTAAGG	1
ACAGTTTATT	1
ACAGTTTTCA	1
ACATAAAATT	1
ACATAAACTA	1
ACATAAATAA	1
ACATAATAAA	2
ACATAATTGA	1
ACATACAACT	2
ACATACGAGA	1
ACATAGAGTT	1
ACATAGCTTG	1
ACATAGTAGG	1
ACATAGTTAA	1
ACATATCAGT	1
ACATATTGTT	1
ACATCAAAAT	1
ACATCACCGA	1
ACATCATACT	2
ACATCATCCA	1
ACATCATCGA	49
ACATCATCTA	2
ACATCATTGA	1
ACATCCCAGA	5
ACATCCCATC	1
ACATCCCCTC	1
ACATCCGAAA	1
ACATCCTAAC	1
ACATCCTCAC	1
ACATCGTAGG	1
ACATCTCTTC	1
ACATTAAAAT	3
ACATTAAATC	2
ACATTAAATG	2
ACATTAACAG	1
ACATTAGAAT	3
ACATTATAAT	1
ACATTCCAAG	1
ACATTCTATG	1
ACATTGATTT	1
ACATTGCACA	1
ACATTGGTTA	1
ACATTGTAAA	1
ACATTTCAAG	1
ACATTTCATT	1
ACATTTCCAA	8
ACATTTCCCC	1
ACATTTCTCA	1
ACATTTGGTT	1
ACATTTGTAA	1
ACATTTTAAT	1
ACATTTTATT	1
ACATTTTCAA	1
ACATTTTGGA	1
ACCAAAAAAA	1
ACCAAAAACC	2
ACCAAACTGT	1
ACCAAAGCCC	1
ACCAAATATT	4
ACCAAATTAA	15
ACCAACCGAC	3
ACCAACCTCG	1
ACCAACTAGA	1
ACCAAGAGCA	1
ACCAAGCAAG	1
ACCAAGCATC	1
ACCAAGCTGG	1
ACCACAAATA	7
ACCACAAATG	3
ACCACACCCT	1
ACCACACCTT	1
ACCACAGGAA	1
ACCACATAAA	1
ACCACGCCGT	1
ACCACGGGTT	1
ACCACTAATA	1
ACCACTAGTC	1
ACCACTCCGC	1
ACCACTTATC	1
ACCAGAGAGG	1
ACCAGCAGCT	1
ACCAGCATAA	1
ACCAGCTCCC	2
ACCAGCTGTG	1
ACCAGGCCAA	1
ACCAGGCCAC	10
ACCAGGCTGA	1
ACCAGGTCCA	3
ACCAGGTGGA	1
ACCAGTAAAT	1
ACCATACCAA	1
ACCATCATAC	1
ACCATCCTGC	12
ACCATTCAGT	1
ACCATTCTGC	1
ACCATTGCAA	1
ACCATTGGAT	1
ACCATTTATT	1
ACCCAAAAAA	1
ACCCAAGAAA	1
ACCCAATTTG	1
ACCCACAGTT	1
ACCCACATAA	1
ACCCACATTA	1
ACCCACCGAC	1
ACCCACCTGC	2
ACCCACGTCA	7
ACCCAGAACC	1
ACCCAGAGTG	1
ACCCAGCAAG	1
ACCCAGCAAT	1
ACCCATAAAT	1
ACCCATCAAG	1
ACCCATTTTT	1
ACCCCAAACT	1
ACCCCAACGG	1
ACCCCACCCC	1
ACCCCAGAAG	1
ACCCCAGGTT	2
ACCCCCCCCG	3
ACCCCCCCGC	28
ACCCCCCGCC	1
ACCCCCCGGC	1
ACCCCCTCGC	2
ACCCCCTGAG	1
ACCCCGCAGC	1
ACCCCGCCGC	1
ACCCCTAACA	3
ACCCCTACAA	4
ACCCCTATCA	1
ACCCCTCGTC	1
ACCCCTTGCT	1
ACCCGAAAAA	1
ACCCGCCGGG	3
ACCCGCGAGG	2
ACCCGCTCCC	1
ACCCGTCTGG	2
ACCCTAATAA	1
ACCCTAGCAT	1
ACCCTATCTC	1
ACCCTCAAGA	3
ACCCTCCAAG	1
ACCCTGAAAG	1
ACCCTTACCC	1
ACCCTTAGTT	1
ACCCTTCCCT	1
ACCCTTCTAA	1
ACCCTTCTCC	1
ACCCTTGAAC	1
ACCCTTGGCC	6
ACCCTTGTCT	1
ACCCTTTAAC	5
ACCCTTTACC	1
ACCGAAATGA	1
ACCGAGAATG	1
ACCGAGACCG	1
ACCGAGGAAG	1
ACCGATCCTC	1
ACCGATGGAC	1
ACCGCCCTGC	1
ACCGCCCTGT	1
ACCGCCGTGG	2
ACCGCCTGTG	2
ACCGCGCTCG	1
ACCGCTGAGT	1
ACCGCTTGTT	4
ACCGGAAGGT	1
ACCGGATGGC	2
ACCGGCTAAT	1
ACCGGGAGGT	1
ACCGGGTTTT	1
ACCGGTCCGG	2
ACCGTATTCC	1
ACCGTCCACT	1
ACCGTCCGGA	2
ACCGTGACCA	1
ACCGTGTCCG	2
ACCTAACCGT	1
ACCTAACCTA	1
ACCTAACTTT	2
ACCTAAGAAA	1
ACCTACCAGC	1
ACCTACCCGA	1
ACCTACTAAG	1
ACCTAGAAAA	1
ACCTATAAGT	2
ACCTATTTGT	3
ACCTCAAATA	1
ACCTCAATTA	1
ACCTCACTCT	1
ACCTCACTTA	2
ACCTCAGCGA	1
ACCTCAGGAA	11
ACCTCAGGAT	1
ACCTCATCGA	1
ACCTCCTCGC	1
ACCTCCTGAC	1
ACCTCTAGAC	1
ACCTGAAACC	1
ACCTGAAGCG	1
ACCTGCACAA	1
ACCTGCCCCT	1
ACCTGCCGAC	1
ACCTGCTGGT	1
ACCTGCTTAA	1
ACCTGGAGGG	2
ACCTGGCCTG	1
ACCTGGTTCG	1
ACCTGTAATC	1
ACCTGTAATT	3
ACCTGTATCC	3
ACCTGTCTCA	1
ACCTGTCTGT	1
ACCTGTGACC	1
ACCTGTGAGA	1
ACCTGTTTTC	1
ACCTTAAGCG	1
ACCTTCAAAA	1
ACCTTGATTG	1
ACCTTGCTTC	1
ACCTTGTGCC	1
ACCTTTCTCA	1
ACCTTTTCAA	2
ACGAAACCCC	1
ACGAAACCCT	2
ACGAAACTCC	2
ACGAAACTCT	1
ACGAAAGCTG	1
ACGAAGAGAG	1
ACGAATAAGG	1
ACGACACGAG	1
ACGACAGGTA	1
ACGACCGCGT	1
ACGACGACCA	1
ACGACGCCGG	1
ACGACTGAGT	1
ACGAGATCCT	1
ACGAGCGTCT	1
ACGAGCTGGA	2
ACGATTGATG	3
ACGCAACGAT	1
ACGCAAGAGT	1
ACGCACCGAT	1
ACGCAGAATG	1
ACGCAGACGG	1
ACGCAGGCGC	1
ACGCAGGGAG	1
ACGCATCACG	1
ACGCCAAATA	1
ACGCCATTTT	1
ACGCCCCAAC	1
ACGCCCCCGC	1
ACGCCGGTTT	1
ACGCCGTTTC	1
ACGCGCCAGG	3
ACGCGCGCGG	1
ACGCGGCGGG	1
ACGCTACCGA	1
ACGCTACGGA	1
ACGCTATCTA	1
ACGCTCCACC	1
ACGCTGTCTG	1
ACGGAAAGGA	1
ACGGACTAGA	1
ACGGACTTCT	1
ACGGAGTAAT	1
ACGGCACCAT	1
ACGGCTAACA	1
ACGGCTCCGA	2
ACGGGCGCGC	1
ACGGTGAATC	1
ACGGTGATGT	1
ACGGTGTCCA	1
ACGGTGTCCT	1
ACGTAACAGA	1
ACGTACAACT	1
ACGTAGGAGC	1
ACGTCACCAT	1
ACGTCATCAG	1
ACGTCATCTC	1
ACGTCGAGTC	1
ACGTGAAAAT	1
ACGTGATAAT	1
ACGTGCCTGA	1
ACGTGGGCAT	1
ACGTGGTGAT	1
ACGTTATATC	1
ACGTTGCAGA	1
ACGTTTAAGG	1
ACGTTTTATT	1
ACGTTTTTTG	1
ACTAAAAAAA	1
ACTAAAACCC	1
ACTAAAACGC	1
ACTAAAGCAG	1
ACTAACACCC	22
ACTAACACCT	1
ACTAACGTCC	1
ACTAACTGTG	6
ACTAATCGTT	1
ACTACAAATA	1
ACTACACACC	1
ACTACACTAT	1
ACTACAGGGC	2
ACTACATACA	1
ACTACATATA	1
ACTACCTCCC	1
ACTACCTTAC	1
ACTACCTTCA	1
ACTACGACTT	1
ACTACGCGTC	1
ACTAGCGAGT	1
ACTATACATA	1
ACTATCAAAA	1
ACTATCGATT	1
ACTATCGTGA	1
ACTATCTCAC	1
ACTATTAAAA	1
ACTATTCAGG	1
ACTATTTCAA	1
ACTATTTTAT	1
ACTCAAAGAC	1
ACTCACACCC	1
ACTCACAGTG	1
ACTCACTGCA	1
ACTCAGAAAA	1
ACTCAGAAGA	2
ACTCAGCAAG	2
ACTCAGCACA	1
ACTCAGCAGC	1
ACTCAGCCCG	14
ACTCAGTCCA	1
ACTCAGTCCG	1
ACTCAGTCTG	1
ACTCATACGA	1
ACTCATCTTC	1
ACTCATTTCA	1
ACTCCAAAAA	74
ACTCCAAAAT	1
ACTCCAAAGA	1
ACTCCAACAA	3
ACTCCACAAA	1
ACTCCAGAAA	2
ACTCCAGCAG	3
ACTCCAGCTG	1
ACTCCCTACA	1
ACTCCCTCCT	2
ACTCCGAAAA	1
ACTCCGACTG	1
ACTCCTCGCC	1
ACTCCTTCCT	3
ACTCCTTTCT	1
ACTCGAATAT	1
ACTCGCTCTG	1
ACTCGGGCGG	1
ACTCGGTAAG	1
ACTCGTATTA	1
ACTCGTGCTC	2
ACTCGTTGGG	1
ACTCTAAAAA	2
ACTCTAAGTG	3
ACTCTACCGT	1
ACTCTCAAAG	1
ACTCTCAGAG	1
ACTCTCCCGT	1
ACTCTCTGTG	1
ACTCTGCCAA	2
ACTCTGGAAC	1
ACTCTTTCAA	2
ACTGAAGGCG	1
ACTGACACCC	1
ACTGACACTT	1
ACTGACCCCC	1
ACTGACTATC	8
ACTGAGAATA	1
ACTGAGCCAA	1
ACTGAGGAAA	2
ACTGAGGAAC	1
ACTGAGGAAG	1
ACTGAGGTGC	2
ACTGAGTATT	1
ACTGATATGT	1
ACTGATCACA	1
ACTGATCTTG	1
ACTGATGCGC	1
ACTGATTGTG	1
ACTGCACTCC	1
ACTGCAGAGC	1
ACTGCCCCAA	1
ACTGCCCCAC	2
ACTGCCGACT	2
ACTGCCTGGC	1
ACTGCGAGGA	1
ACTGCTCAAC	2
ACTGCTCCCT	1
ACTGCTGAAC	3
ACTGCTGAAT	1
ACTGCTGATA	1
ACTGCTGTTG	1
ACTGCTTATA	1
ACTGCTTGCC	5
ACTGCTTGTC	1
ACTGGAATGG	2
ACTGGAGTGT	1
ACTGGAGTTC	1
ACTGGAGTTT	5
ACTGGATCTA	1
ACTGGATTAA	1
ACTGGCACAT	1
ACTGGCATCA	1
ACTGGCGAAG	1
ACTGGCTGCT	1
ACTGGCTGGC	1
ACTGGGCGAC	1
ACTGGGGAAT	1
ACTGGGGAGG	1
ACTGGGTCTA	5
ACTGGGTGCA	1
ACTGGTAAAA	3
ACTGGTACAA	1
ACTGGTACGT	3
ACTGGTCGTC	1
ACTGGTGCGT	1
ACTGTACGAC	1
ACTGTACTCA	1
ACTGTATGGA	1
ACTGTATTTT	1
ACTGTCCAAA	1
ACTGTCCAGA	1
ACTGTCTCCA	1
ACTGTCTCTC	1
ACTGTGAACT	1
ACTGTGCCAC	1
ACTGTGCTAA	1
ACTGTGGCGG	4
ACTGTGGTTT	1
ACTGTGTCAA	1
ACTGTGTCAG	1
ACTGTTAGGC	1
ACTGTTGGAA	1
ACTGTTTCTA	1
ACTTAAAAAA	1
ACTTAAAACT	2
ACTTAAATAA	1
ACTTAACATT	1
ACTTAAGGAA	2
ACTTAAGTAC	2
ACTTAAGTTT	1
ACTTACCTGC	1
ACTTATGTTT	1
ACTTATTGGT	1
ACTTCAAAAA	1
ACTTCAACAA	1
ACTTCACGAG	1
ACTTCCTACT	1
ACTTCCTAGG	1
ACTTCTCAAA	1
ACTTCTGCAT	1
ACTTCTGCTT	1
ACTTCTGTAA	1
ACTTCTTCAA	5
ACTTCTTCAC	2
ACTTGATCAG	1
ACTTGATGAG	1
ACTTGCAAGT	1
ACTTGCGAAT	4
ACTTGGAGCC	1
ACTTGTAATT	1
ACTTGTATAT	1
ACTTGTGCAA	1
ACTTGTGTTG	1
ACTTGTTCAA	1
ACTTGTTCAG	1
ACTTTAAAAA	2
ACTTTAACAA	1
ACTTTACTAA	1
ACTTTATAAA	1
ACTTTATCAA	5
ACTTTATTAA	1
ACTTTATTTT	1
ACTTTCAAAA	1
ACTTTCAGAC	1
ACTTTCCAAA	17
ACTTTCCAAG	1
ACTTTCCACT	1
ACTTTCCCAA	1
ACTTTCCTAT	1
ACTTTCTCAA	2
ACTTTGAATG	1
ACTTTGCCAA	1
ACTTTGGACT	1
ACTTTGGGTG	1
ACTTTGTCAA	4
ACTTTGTCTA	1
ACTTTGTCTC	1
ACTTTGTGCT	1
ACTTTTAAAA	4
ACTTTTAATG	3
ACTTTTAGCA	1
ACTTTTCAAA	1
ACTTTTCCAA	1
ACTTTTGCAA	1
ACTTTTTAAA	3
ACTTTTTAAG	1
ACTTTTTCAA	348
ACTTTTTCAC	7
ACTTTTTCAG	1
ACTTTTTCAT	1
ACTTTTTCCA	1
ACTTTTTCTA	2
ACTTTTTCTG	1
ACTTTTTGAA	1
ACTTTTTTAA	2
ACTTTTTTCA	2
AGAAAAAAAA	30
AGAAAAAAGA	1
AGAAAAAATA	3
AGAAAAAATC	1
AGAAAAACCA	1
AGAAAAACTC	1
AGAAAAATGT	2
AGAAAAATTC	1
AGAAAACAGG	1
AGAAAACAGT	1
AGAAAACATC	1
AGAAAAGAAG	1
AGAAAAGCTG	1
AGAAAATAAC	1
AGAAAATGGG	1
AGAAAATTAA	1
AGAAAATTCA	2
AGAAAATTGA	1
AGAAACAAAA	1
AGAAACAGCT	1
AGAAACCCAG	1
AGAAACTCCT	1
AGAAACTGTT	1
AGAAAGAAAG	1
AGAAAGATGT	33
AGAAAGCATT	1
AGAAAGCTGC	1
AGAAATAAAC	1
AGAAATACCA	2
AGAAATAGTG	1
AGAAATCAGT	1
AGAAATGCTG	1
AGAAATGCTT	1
AGAAATGTGA	1
AGAAATGTGG	1
AGAAATGTTG	6
AGAAATTAAG	1
AGAAATTCAG	1
AGAACAAAAC	12
AGAACACAAC	1
AGAACACCTG	1
AGAACAGACC	1
AGAACAGAGA	1
AGAACAGTTC	1
AGAACAGTTT	1
AGAACATACT	1
AGAACATTCT	1
AGAACCAAAA	3
AGAACCAGTT	1
AGAACCCGGC	1
AGAACCCTAT	1
AGAACCGCTT	1
AGAACCGTAG	1
AGAACCGTGC	1
AGAACCTTAA	6
AGAACCTTAT	1
AGAACCTTCA	5
AGAACCTTCC	11
AGAACCTTTG	1
AGAACGAACA	1
AGAACGTCTG	1
AGAACTACGT	1
AGAACTGCTA	1
AGAACTTTAC	1
AGAAGAACGA	1
AGAAGAAGTA	1
AGAAGAATGA	1
AGAAGCAAGA	2
AGAAGCAGAC	1
AGAAGCCAAT	1
AGAAGCTGCA	1
AGAAGCTGGA	1
AGAAGGAGTT	1
AGAAGGCCAA	1
AGAAGGCCTG	1
AGAAGGCTGC	1
AGAAGTACTG	1
AGAAGTATGG	1
AGAAGTCGCA	1
AGAAGTGTGA	1
AGAAGTTTAA	1
AGAATAAAAA	1
AGAATAACTT	1
AGAATAAGAG	1
AGAATATCAG	2
AGAATATTTT	1
AGAATCACTT	6
AGAATCCGCT	1
AGAATCGCTT	12
AGAATCGTGT	1
AGAATCTCAG	1
AGAATCTCTT	2
AGAATCTGGG	1
AGAATCTGGT	1
AGAATCTGTT	1
AGAATGAAGA	1
AGAATGAATG	1
AGAATGATCG	1
AGAATGATGG	1
AGAATGCGGC	1
AGAATGGCAA	1
AGAATGGCTT	2
AGAATGGTGC	1
AGAATGTAAG	1
AGAATGTACG	3
AGAATGTCAG	1
AGAATTCCTG	1
AGAATTGAGA	1
AGAATTGCCT	1
AGAATTGCTC	1
AGAATTGCTT	13
AGAATTGTTT	2
AGAATTTAGG	10
AGAATTTCTT	1
AGAATTTGAA	1
AGAATTTGCA	8
AGAATTTGCT	1
AGAATTTTAG	1
AGAATTTTAT	1
AGAATTTTCT	1
AGACAAATTT	1
AGACAACTTG	1
AGACAAGCTG	2
AGACAAGTTT	2
AGACAATGCA	1
AGACACAAAA	1
AGACACAAAC	1
AGACACAGAG	1
AGACACCAGT	1
AGACAGAAGA	1
AGACAGACTA	1
AGACAGAGTC	1
AGACATAAAT	3
AGACATAACA	1
AGACATAGAT	1
AGACCAAAGT	5
AGACCAATGA	8
AGACCACTGT	1
AGACCAGGAA	1
AGACCATATT	3
AGACCCAAAA	1
AGACCCACAA	14
AGACCCCCAA	1
AGACCCCTTT	1
AGACCCTATC	1
AGACCCTGGT	1
AGACCCTGTC	1
AGACCGAAAT	1
AGACCGAACA	1
AGACCTATGA	1
AGACGCGTTC	1
AGACGCTTCT	2
AGACGGGAGC	1
AGACGTCTCT	1
AGACGTGGAG	2
AGACTAACAC	2
AGACTAACGT	1
AGACTACGGA	3
AGACTACTGA	1
AGACTACTTT	1
AGACTCCTTG	1
AGACTCTTTG	1
AGACTTCTAG	1
AGACTTTAAG	1
AGAGAAAGCT	1
AGAGAAATAT	1
AGAGAAATTA	1
AGAGAAATTG	1
AGAGAAATTT	18
AGAGAAGCAT	1
AGAGACAAGT	3
AGAGACTTGG	1
AGAGAGAAAG	2
AGAGAGAGAA	1
AGAGAGATGT	1
AGAGAGTATT	1
AGAGATACTG	1
AGAGATAGCA	1
AGAGATATCC	1
AGAGATATTT	1
AGAGATCTTT	1
AGAGATGCAC	1
AGAGATGCCA	2
AGAGATTCTA	1
AGAGCAAAAA	1
AGAGCAAAAT	1
AGAGCAAACA	1
AGAGCAACGG	1
AGAGCAAGTA	2
AGAGCAGAAA	1
AGAGCAGGGC	1
AGAGCAGGTA	1
AGAGCATATC	2
AGAGCCACCC	1
AGAGCCAGCA	2
AGAGCCCTAG	2
AGAGCCCTAT	1
AGAGCCGTAG	1
AGAGCCTTAG	1
AGAGCGAACT	1
AGAGCTAATT	1
AGAGCTACGG	1
AGAGCTCAAA	1
AGAGCTCCAT	1
AGAGCTTTCC	1
AGAGGAGGCC	1
AGAGGATCGA	1
AGAGGATTCC	1
[truncated: 14,299 more rows]
