# Supplementary material for: An interactive tool for visualization of relationships between gene expression profiles
Source: BMC Bioinformatics. 2006 Apr 6;7:193. doi: 10.1186/1471-2105-7-193 (PMC1456991; doi:10.1186/1471-2105-7-193)
Supplement: Additional File 1 — contains the compiled Java executable, documentation and the source code for TreeBuilder3D. Example data sets are also included for the testing purposes. [file 1471-2105-7-193-S1.zip › datasets/GEO_breast/GSM2383]

>TOTAL	61480
>DESCRIPTION	carcinoma
AAAAAAAAAA	245
AAAAAAAAAC	2
AAAAAAAAAG	3
AAAAAAAAAT	2
AAAAAAAAGA	2
AAAAAAAATA	1
AAAAAAAATG	1
AAAAAAACCC	1
AAAAAAAGAA	2
AAAAAAAGCA	3
AAAAAAAGCT	1
AAAAAAAGGG	1
AAAAAAAGGT	1
AAAAAAATCA	1
AAAAAACCCA	36
AAAAAACGGT	1
AAAAAACTAC	1
AAAAAACTCC	1
AAAAAACTGA	1
AAAAAACTGG	1
AAAAAAGTCT	1
AAAAAATAAA	2
AAAAAATAGA	1
AAAAAATCGA	1
AAAAAATGAA	3
AAAAAATGCT	2
AAAAAATGGG	1
AAAAAATGGT	3
AAAAAATGTT	1
AAAAAATTTG	1
AAAAACAAAA	1
AAAAACACCC	2
AAAAACATTT	1
AAAAACCATA	5
AAAAACCCAA	1
AAAAACCCTT	2
AAAAACCTTT	1
AAAAACTCTA	1
AAAAACTCTG	1
AAAAACTTCC	1
AAAAAGAAAC	2
AAAAAGAACT	1
AAAAAGCACA	1
AAAAAGCAGA	10
AAAAAGCCCC	1
AAAAAGTAAT	1
AAAAAGTCCT	1
AAAAAGTGTA	1
AAAAATAAAA	8
AAAAATAAAC	1
AAAAATAAAG	47
AAAAATAAAT	2
AAAAATAAGA	1
AAAAATACAA	1
AAAAATACCA	1
AAAAATCAAA	2
AAAAATCGGC	1
AAAAATGGTT	1
AAAAATTACC	1
AAAAATTCAC	1
AAAACAAAAA	1
AAAACAAAAC	1
AAAACAAACC	1
AAAACAAGCT	1
AAAACAATAA	2
AAAACAATTG	1
AAAACAGAGT	1
AAAACAGCAA	3
AAAACAGGGT	1
AAAACAGTGT	1
AAAACAGTTA	1
AAAACATTAT	5
AAAACATTCT	78
AAAACCAAGT	1
AAAACCAGAG	1
AAAACCTAAA	3
AAAACCTACA	1
AAAACCTATG	1
AAAACCTCTT	1
AAAACCTGAA	2
AAAACCTGTA	7
AAAACCTTTG	1
AAAACGACAT	1
AAAACGGACT	2
AAAACGGTAT	2
AAAACGTCAA	1
AAAACGTTTT	1
AAAACTATTG	1
AAAACTGAAA	1
AAAACTGAAC	1
AAAACTGAGA	5
AAAACTGCAC	2
AAAACTGGCA	2
AAAACTTAAA	1
AAAACTTAGA	3
AAAACTTATA	1
AAAACTTCTC	1
AAAACTTTGC	1
AAAAGAAAAA	2
AAAAGAAACT	17
AAAAGAAAGG	1
AAAAGAAGCT	1
AAAAGACAAA	3
AAAAGACCCG	1
AAAAGATACT	13
AAAAGATGCT	1
AAAAGATGTT	2
AAAAGCAAGA	1
AAAAGCAAGC	2
AAAAGCAATA	3
AAAAGCAGGA	2
AAAAGCCGTG	1
AAAAGCTACT	3
AAAAGCTGCC	1
AAAAGGAAAC	1
AAAAGGAGAA	1
AAAAGGAGAC	1
AAAAGGGCCT	1
AAAAGGGTTT	1
AAAAGGTGTT	1
AAAAGGTTAT	7
AAAAGTACAC	1
AAAAGTAGAA	1
AAAAGTATGT	1
AAAAGTTATT	4
AAAAGTTCAC	1
AAAAGTTCAG	1
AAAAGTTGGG	2
AAAATAAAAA	11
AAAATAAAAG	1
AAAATAAACA	1
AAAATAAACC	1
AAAATAAACG	1
AAAATAAAGA	8
AAAATAAAGC	1
AAAATAAATG	1
AAAATAATTG	2
AAAATACTGA	2
AAAATAGTAA	1
AAAATATAAC	1
AAAATATTAC	2
AAAATATTTT	2
AAAATCCAAA	3
AAAATCCAAT	1
AAAATCCCTT	1
AAAATCTACT	1
AAAATGAAGA	1
AAAATGCTGT	1
AAAATGTACT	3
AAAATGTATC	1
AAAATGTCAT	1
AAAATGTTGT	1
AAAATTAAAA	1
AAAATTAGAT	1
AAAATTATAT	1
AAAATTATCT	2
AAAATTATGT	2
AAAATTATTA	4
AAAATTATTT	1
AAAATTCAGA	1
AAAATTCTGG	2
AAAATTCTTT	1
AAAATTGAAA	1
AAAATTGTAA	1
AAAATTGTTA	3
AAAATTTTTA	1
AAACAAAAAA	2
AAACAAAGGC	1
AAACAAATCA	4
AAACAAATTA	1
AAACAAGAAA	1
AAACAAGCCA	1
AAACAATTAG	1
AAACACATCC	1
AAACACCAAA	4
AAACACCTTG	1
AAACACGGCA	1
AAACACTCTT	5
AAACAGACAT	1
AAACAGAGCT	1
AAACAGATAT	1
AAACAGATGA	1
AAACAGCTTA	1
AAACAGTAAT	1
AAACAGTGTC	1
AAACATAAAA	1
AAACATACTG	1
AAACATCAAA	1
AAACATCCTA	12
AAACATCTAG	1
AAACATTAAA	3
AAACATTAGC	3
AAACATTGGG	2
AAACATTTTA	1
AAACCAAAAA	3
AAACCAACCA	1
AAACCAAGCT	1
AAACCAATCA	1
AAACCAGAGG	4
AAACCAGGAA	1
AAACCAGGGC	6
AAACCATAAT	1
AAACCATCAT	1
AAACCCAAGC	1
AAACCCCACT	1
AAACCCCATC	1
AAACCCCCAT	1
AAACCCTATC	1
AAACCCTGTC	1
AAACCGAAAA	1
AAACCTAAAA	3
AAACCTCTCA	1
AAACCTGGGA	2
AAACGATACA	1
AAACGCGCCA	1
AAACGTTTAC	1
AAACTAACTT	1
AAACTACCCT	2
AAACTAGAAT	1
AAACTAGGAG	1
AAACTAGTTG	1
AAACTATCAC	1
AAACTATTTG	1
AAACTCACGC	1
AAACTCAGGG	1
AAACTCGAGC	3
AAACTCGGGT	2
AAACTCTTCT	1
AAACTGACTT	1
AAACTGAGGT	1
AAACTGCTCA	1
AAACTGTACA	2
AAACTGTGAA	1
AAACTGTGGG	1
AAACTGTGGT	8
AAACTGTTTG	1
AAACTTAACA	1
AAACTTACTG	1
AAACTTATGA	1
AAACTTCTGC	1
AAACTTGGAA	1
AAACTTTCAA	2
AAAGAAAAAA	4
AAAGAAAAGA	1
AAAGAAACAT	1
AAAGAAACCC	2
AAAGAAACTG	1
AAAGAAAGAC	2
AAAGAAAGCC	2
AAAGAAAGTG	10
AAAGAAATCT	1
AAAGAAATGC	1
AAAGAACAAC	1
AAAGAACAGA	1
AAAGAACATA	2
AAAGAACGTG	1
AAAGAACTGA	1
AAAGAAGACT	1
AAAGAAGATT	1
AAAGAAGCCA	1
AAAGAAGCTC	2
AAAGAAGTGG	2
AAAGAAGTTC	1
AAAGAATCTG	1
AAAGACAAGC	1
AAAGACCTCG	1
AAAGACTTAA	1
AAAGAGAAAA	4
AAAGAGACAT	1
AAAGAGAGAG	1
AAAGAGGAGA	1
AAAGAGTCGG	1
AAAGATACAA	1
AAAGATCCTA	1
AAAGATTATT	1
AAAGATTGAT	1
AAAGATTGGC	1
AAAGCAAACC	3
AAAGCAACAT	1
AAAGCAAGGG	1
AAAGCAATCA	1
AAAGCAGAAA	1
AAAGCAGATG	1
AAAGCAGGAC	1
AAAGCAGTGA	1
AAAGCAGTGG	1
AAAGCAGTTC	1
AAAGCAGTTT	1
AAAGCATCCG	1
AAAGCATTTA	1
AAAGCATTTT	1
AAAGCCAAGA	1
AAAGCCACTC	2
AAAGCCCTTG	1
AAAGCCGTGA	1
AAAGCCTCAT	1
AAAGCCTTCA	1
AAAGCGCAAA	2
AAAGCGTAAA	1
AAAGCGTAGC	1
AAAGCTAATA	1
AAAGCTGAAA	1
AAAGCTGGAT	1
AAAGGAAAAA	1
AAAGGAAACG	1
AAAGGAATAA	5
AAAGGACCAC	1
AAAGGACGCG	1
AAAGGACTCA	1
AAAGGAGAGA	1
AAAGGATTGC	2
AAAGGCACTG	3
AAAGGCTTTT	1
AAAGGGAAAA	2
AAAGGGGCCT	1
AAAGGGGGCA	1
AAAGGTCACC	2
AAAGGTCTCT	1
AAAGGTCTTT	1
AAAGGTGATA	2
AAAGGTTGCA	1
AAAGGTTGGT	2
AAAGGTTTGG	3
AAAGGTTTTG	1
AAAGTAAAAA	1
AAAGTAACAT	1
AAAGTAAGCC	1
AAAGTACCAA	1
AAAGTAGCAG	1
AAAGTATGAT	1
AAAGTCAGAA	5
AAAGTCATTG	4
AAAGTCCAGG	1
AAAGTCTAGA	35
AAAGTCTCCA	1
AAAGTCTGGA	1
AAAGTGAAAA	5
AAAGTGAAAC	1
AAAGTGAAGA	7
AAAGTGCATC	3
AAAGTGCTGT	1
AAAGTGGAAA	5
AAAGTGGACC	1
AAAGTGGCTA	1
AAAGTGGGTG	2
AAAGTGGTAA	1
AAAGTGTATT	1
AAAGTGTGAT	1
AAAGTGTTTG	1
AAAGTTATCC	1
AAAGTTATGC	1
AAAGTTCTCA	12
AAAGTTCTCT	1
AAAGTTTCTA	1
AAATAAAAAA	7
AAATAAAAAG	2
AAATAAAAGA	2
AAATAAAAGC	8
AAATAAAAGG	3
AAATAAAATT	4
AAATAAACAA	2
AAATAAACAC	1
AAATAAACTT	1
AAATAAAGAA	11
AAATAAAGGT	1
AAATAAATGA	1
AAATAAATTT	1
AAATAAGTAT	1
AAATAATAAT	1
AAATAATGTT	1
AAATACACAT	1
AAATACAGCA	3
AAATACATTT	1
AAATACTATA	1
AAATACTATG	1
AAATACTTAA	1
AAATACTTCA	2
AAATAGATCC	2
AAATAGGAAA	1
AAATAGGGGT	1
AAATAGGTTT	7
AAATAGTGCA	2
AAATATAAAC	2
AAATATCTTG	1
AAATATGAAC	1
AAATATGAGC	3
AAATATGCAC	1
AAATATGTTG	1
AAATATGTTT	1
AAATATTAAA	1
AAATATTGAT	1
AAATCAATAA	3
AAATCAATAC	4
AAATCAATTC	2
AAATCACCAA	2
AAATCACTGG	1
AAATCAGGAA	2
AAATCAGTAA	1
AAATCAGTAT	1
AAATCATACT	1
AAATCATCTT	4
AAATCCAAAT	2
AAATCCAAGT	1
AAATCCATTG	1
AAATCCCCTT	1
AAATCCCTGT	1
AAATCCTAGA	2
AAATCCTCAA	3
AAATCCTCTA	1
AAATCCTGTT	1
AAATCCTTCT	1
AAATCGATGA	2
AAATCGCAAC	1
AAATCTAAGG	1
AAATCTATTG	1
AAATCTCTGG	2
AAATCTTAAG	1
AAATCTTCAA	2
AAATGAAAAT	4
AAATGACATT	1
AAATGAGCTT	1
AAATGAGGGA	1
AAATGAGTAA	1
AAATGATACA	1
AAATGATTAT	1
AAATGATTTA	1
AAATGCAACA	1
AAATGCAATA	1
AAATGCACCT	2
AAATGCAGTA	1
AAATGCCACA	3
AAATGCCTAA	1
AAATGCTGTA	2
AAATGCTTGG	1
AAATGGAAAG	1
AAATGGAGGC	1
AAATGGATGC	1
AAATGGCAGT	1
AAATGGCCAA	1
AAATGGGGCC	1
AAATGGTTCA	1
AAATGTAAGA	1
AAATGTACTT	1
AAATGTCTAA	1
AAATGTGAAT	3
AAATGTGTAA	1
AAATGTTCTA	1
AAATGTTGCA	1
AAATGTTTTG	1
AAATGTTTTT	1
AAATTAAAAA	1
AAATTAAAAC	3
AAATTAATTG	1
AAATTACATA	1
AAATTACTGT	1
AAATTAGCAA	1
AAATTAGCAG	1
AAATTATCTC	3
AAATTATGAA	1
AAATTATTAA	1
AAATTATTTC	4
AAATTCAACA	1
AAATTCCAGT	2
AAATTCCTGC	1
AAATTCGAAA	1
AAATTCGATT	1
AAATTCTGCA	2
AAATTCTTCT	1
AAATTGATGC	1
AAATTGCTTA	1
AAATTGGTAC	1
AAATTGTGTG	1
AAATTGTTCC	1
AAATTTAAAA	1
AAATTTAATA	3
AAATTTCACA	1
AAATTTCTGC	1
AAATTTGAGC	1
AAATTTTAAA	9
AAATTTTGGT	1
AACAAAAAAA	1
AACAAAAAAT	1
AACAAAAACT	1
AACAAAAGAA	1
AACAAAATTA	1
AACAAAGGAA	1
AACAAAGTTC	1
AACAAATCCA	1
AACAAATTAT	1
AACAAATTCT	4
AACAAATTTC	1
AACAAGAAAT	1
AACAAGAATA	1
AACAAGACAA	1
AACAAGATCT	1
AACAAGATGA	1
AACAAGCCAA	1
AACAAGCTTC	1
AACAAGGCCA	2
AACAAGGCCT	1
AACAAGGCTG	1
AACAAGGGTG	1
AACAAGGTGA	6
AACAAGGTGG	1
AACAATAAAA	1
AACAATAATG	1
AACAATATCT	1
AACAATTATC	2
AACAATTTTG	1
AACACACACA	1
AACACACTTC	1
AACACAGCCT	108
AACACAGCGT	1
AACACAGTAT	1
AACACAGTGC	4
AACACATCAG	1
AACACCATAA	1
AACACCTGCT	1
AACACGAATG	2
AACACGGCCA	1
AACACGGCCT	2
AACACGGGAG	1
AACACGGTGC	2
AACACTCTCT	1
AACACTGAAA	1
AACACTGACT	1
AACACTTCTC	6
AACAGAAATA	1
AACAGAAGCA	4
AACAGAAGTG	1
AACAGAATAT	2
AACAGACACT	1
AACAGACATC	2
AACAGACCAA	1
AACAGAGAAT	3
AACAGATATT	1
AACAGATCAG	1
AACAGATTTC	1
AACAGCAATA	1
AACAGCAGCT	1
AACAGCCAAT	1
AACAGCCACT	1
AACAGCTGGA	1
AACAGCTTAA	2
AACAGCTTTA	1
AACAGGACTT	1
AACAGGGACA	1
AACAGGGAGG	1
AACAGGGGCC	3
AACAGGGTTT	1
AACAGTAATG	1
AACAGTAGTT	1
AACAGTCAAA	6
AACAGTCACT	1
AACAGTGAAG	1
AACAGTGGCT	1
AACAGTTGCA	1
AACATAAATG	1
AACATAACAG	1
AACATAATCT	3
AACATACGCA	2
AACATAGAAA	1
AACATAGGAA	2
AACATATACA	1
AACATATCTG	1
AACATATGTG	1
AACATCAAAC	3
AACATCCCCT	1
AACATTAAAA	1
AACATTAAAT	1
AACATTCCTG	1
AACATTCTAA	4
AACATTGGCA	1
AACATTGGCT	1
AACATTGTAT	1
AACATTTTGT	1
AACATTTTTG	1
AACCAAAAAA	6
AACCAAAAAC	1
AACCAAAGGA	3
AACCAACAAA	4
AACCAACCAG	1
AACCAAGTTG	1
AACCAATACA	1
AACCAATATT	1
AACCAATGAA	1
AACCAATTCC	1
AACCACAGCG	2
AACCACAGTT	1
AACCACCACA	1
AACCACCACG	2
AACCACCCAG	2
AACCACCCTG	1
AACCACGCGT	1
AACCACTGTG	1
AACCACTGTT	1
AACCACTTGG	1
AACCAGAATG	1
AACCAGAGGT	6
AACCAGATCG	1
AACCAGGAAG	2
AACCAGGCTT	1
AACCAGGTGG	1
AACCAGTTAA	1
AACCAGTTTG	1
AACCATAGCA	1
AACCATATTA	1
AACCATCACC	1
AACCCAAAAA	1
AACCCAAGAG	2
AACCCAATTT	1
AACCCACCAA	1
AACCCAGAAG	1
AACCCAGCGC	1
AACCCAGGAA	1
AACCCAGGAG	19
AACCCAGGAT	1
AACCCAGGGG	1
AACCCCACCC	1
AACCCCCGGG	1
AACCCCTGTC	1
AACCCGGAGA	1
AACCCGGGAG	24
AACCCGGGAT	2
AACCCTAAAA	1
AACCCTGCCC	1
AACCCTTGGG	3
AACCTCGGAG	1
AACCTCTCAA	1
AACCTGATGT	1
AACCTGGAAA	1
AACCTGGCCA	1
AACCTGGCCT	1
AACCTGGGAG	11
AACCTGTTTT	1
AACCTTAAAA	2
AACCTTCCTC	1
AACCTTTGTA	1
AACGAACGTG	1
AACGACACCG	1
AACGACCTCG	5
AACGAGGAAT	2
AACGAGTACA	3
AACGATGCAC	1
AACGCAAAAA	1
AACGCAGCCT	2
AACGCATTCC	1
AACGCCAAGC	1
AACGCCTGTC	1
AACGCGACCA	1
AACGCGGCCA	57
AACGCGGGAG	1
AACGCTAAAA	1
AACGCTGAGC	1
AACGCTGCAA	14
AACGCTGCGA	13
AACGGTGTGC	1
AACGTGGAGA	1
AACGTTCTTG	1
AACGTTGCAG	1
AACTAAAAAA	100
AACTAAAAGA	1
AACTAAAGCT	1
AACTAAATGA	1
AACTAACAAA	87
AACTAACATT	5
AACTAATACT	17
AACTACATAG	3
AACTACATTT	1
AACTACCAGA	2
AACTACCTCA	1
AACTACTGCC	1
AACTAGAAAT	1
AACTAGATCC	1
AACTAGCGGA	2
AACTAGGATA	1
AACTATACTG	1
AACTATGCCA	1
AACTCAGCAT	1
AACTCAGCTC	1
AACTCATTCT	1
AACTCCAGAG	2
AACTCCCAGT	4
AACTCCTAGT	1
AACTCCTCGA	1
AACTCCTCGG	1
AACTCCTGAC	1
AACTCGGGAG	1
AACTCTCCGA	1
AACTCTCTGT	1
AACTCTGTGA	1
AACTCTTCAC	4
AACTCTTGAA	7
AACTCTTTTC	1
AACTGAGAAG	1
AACTGCGGCA	2
AACTGCTCTC	1
AACTGCTTCA	16
AACTGGAGTC	2
AACTGGCATT	1
AACTGGCTTG	3
AACTGGTTGG	1
AACTGTACTA	1
AACTGTATAC	3
AACTGTATCA	2
AACTGTCCTT	2
AACTGTGAAT	1
AACTGTGTTT	1
AACTGTTCTG	1
AACTGTTGGA	1
AACTTAAAAA	2
AACTTAAAAT	1
AACTTACACT	1
AACTTATCAT	1
AACTTATGGC	1
AACTTCCTGC	1
AACTTCGAAG	1
AACTTCTACT	1
AACTTCTCCC	1
AACTTCTGTG	1
AACTTGAACT	1
AACTTGATAC	2
AACTTGATGG	1
AACTTGCCAA	1
AACTTGCCCA	6
AACTTGGAAG	1
AACTTGGCTG	1
AACTTGGGCT	2
AACTTTAAAA	2
AACTTTCTAG	1
AACTTTCTAT	1
AACTTTGCAG	1
AACTTTGGAG	1
AACTTTGTGG	1
AACTTTTAGC	1
AACTTTTATA	1
AACTTTTGGC	1
AACTTTTGTA	1
AACTTTTTAT	1
AACTTTTTGT	1
AAGAAAAAAA	2
AAGAAAAAAT	1
AAGAAAAAGA	1
AAGAAAACCT	26
AAGAAAACTG	16
AAGAAAACTT	1
AAGAAAAGAA	1
AAGAAACAAA	1
AAGAAACAAC	1
AAGAAACCAT	1
AAGAAACCCT	2
AAGAAACCTT	5
AAGAAAGCTC	4
AAGAAAGGAG	1
AAGAAAGGGA	2
AAGAAAGTAT	1
AAGAAAGTTC	9
AAGAAATAAA	1
AAGAAATAGA	2
AAGAAATAGG	1
AAGAAATCCC	2
AAGAAATCTG	2
AAGAAATGCA	2
AAGAAATTAT	1
AAGAACACTC	1
AAGAACAGAA	1
AAGAACATTG	2
AAGAACCTGA	1
AAGAACGATC	2
AAGAACTAAA	4
AAGAACTGAC	1
AAGAAGAAAC	1
AAGAAGAATG	1
AAGAAGACTT	5
AAGAAGAGTT	1
AAGAAGATAG	41
AAGAAGATGT	1
AAGAAGCAAG	3
AAGAAGCAGG	3
AAGAAGCGGG	1
AAGAAGCTAA	1
AAGAAGGAGG	1
AAGAAGGCAA	1
AAGAAGGGAG	1
AAGAAGGGCC	2
AAGAAGTACT	1
AAGAAGTCAG	1
AAGAAGTCCT	1
AAGAAGTTAC	1
AAGAATAAAA	1
AAGAATCAAA	1
AAGAATCAGA	1
AAGAATCAGT	1
AAGAATCCGT	1
AAGAATCTGA	23
AAGAATCTGG	1
AAGAATGCCT	1
AAGAATTGGT	1
AAGAATTTCT	1
AAGAATTTTA	1
AAGACAAGGG	1
AAGACACCAA	1
AAGACACCGC	1
AAGACACTGT	1
AAGACAGAGG	1
AAGACAGTGG	71
AAGACAGTTA	1
AAGACCAAGT	1
AAGACCACCA	1
AAGACCACTG	1
AAGACCCCAC	1
AAGACCCGGA	1
AAGACCCTCT	1
AAGACGAACT	1
AAGACGTACC	1
AAGACTATCC	1
AAGACTCAAC	1
AAGACTGATA	1
AAGACTGCCA	1
AAGACTGCCT	1
AAGACTGGCT	1
AAGACTTAGA	1
AAGACTTCTG	1
AAGAGAAAAT	1
AAGAGAACAT	1
AAGAGAAGAA	1
AAGAGAAGAC	1
AAGAGACACA	1
AAGAGACATA	1
AAGAGACTTC	1
AAGAGAGCTT	3
AAGAGATGTT	1
AAGAGCACCA	1
AAGAGCCTGA	1
AAGAGCGCCG	2
AAGAGCGTCT	1
AAGAGCTTGC	1
AAGAGGAGAT	1
AAGAGGAGTT	1
AAGAGGATAG	1
AAGAGGCTTC	6
AAGAGGGCAA	1
AAGAGGTTTG	2
AAGAGTAACA	1
AAGAGTCACT	1
AAGAGTTACG	2
AAGAGTTGGG	2
AAGAGTTTGA	1
AAGAGTTTTG	1
AAGATAAACT	2
AAGATAAGTC	1
AAGATAATGC	1
AAGATATATT	1
AAGATATCAG	1
AAGATATGGC	1
AAGATATTCT	2
AAGATCAAGA	2
AAGATCATTG	1
AAGATCCCCG	2
AAGATCTAAT	1
AAGATCTCCT	1
AAGATCTTTT	3
AAGATGCACA	2
AAGATGCCCT	1
AAGATGCTCT	1
AAGATGTCAG	1
AAGATGTGGG	1
AAGATTAACC	1
AAGATTGGGG	3
AAGATTGGTG	4
AAGATTTTAA	1
AAGATTTTAG	3
AAGCAAACTA	1
AAGCAAATAT	1
AAGCAACTAT	1
AAGCAAGAAT	1
AAGCAAGGAA	1
AAGCAAGTCC	1
AAGCACAAAA	10
AAGCACAAGC	1
AAGCACATTA	2
AAGCACCTTT	1
AAGCACGGGG	1
AAGCACTCAC	1
AAGCACTCTG	1
AAGCACTGTT	2
AAGCACTTCT	1
AAGCAGAAGG	1
AAGCAGAAGT	1
AAGCAGAATG	1
AAGCAGATAC	1
AAGCAGCCCC	2
AAGCAGCTGG	1
AAGCAGTGAA	1
AAGCAGTTCT	1
AAGCATAAAA	1
AAGCATAACT	1
AAGCATACAC	1
AAGCATATGG	1
AAGCATATTT	1
AAGCATCTCA	1
AAGCATTAAA	1
AAGCATTCCG	1
AAGCCAAAGG	2
AAGCCACGCA	1
AAGCCAGAGA	1
AAGCCAGCCC	2
AAGCCAGGAC	7
AAGCCAGGGG	1
AAGCCATTGA	1
AAGCCCAAAG	1
AAGCCCAAGA	2
AAGCCCAGGC	6
AAGCCCCGAG	1
AAGCCCCTGG	2
AAGCCCTACG	1
AAGCCCTGCT	1
AAGCCCTGGA	1
AAGCCGAATA	1
AAGCCGCAGG	1
AAGCCGCCTT	1
AAGCCGGGAG	1
AAGCCTAAAA	4
AAGCCTCCTC	1
AAGCCTGTAG	1
AAGCCTTAAA	2
AAGCCTTGCT	4
AAGCGAACAT	1
AAGCGCATAT	3
AAGCGCCCCT	1
AAGCGCTATC	1
AAGCGCTCTC	1
AAGCGCTGGC	1
AAGCGGAGCA	1
AAGCGGGACC	1
AAGCGTGCTT	1
AAGCGTTTAA	1
AAGCTAATAA	4
AAGCTACTTT	1
AAGCTATAGC	1
AAGCTATCTG	2
AAGCTATTAT	1
AAGCTCAAAA	8
AAGCTCCCTG	1
AAGCTCCGTG	1
AAGCTGAGGC	1
AAGCTGAGTG	2
AAGCTGCTTG	1
AAGCTGCTTT	2
AAGCTGGAAG	1
AAGCTGGAGG	1
AAGCTGGCCC	1
AAGCTGTATA	1
AAGCTGTGTC	3
AAGCTGTTCC	4
AAGCTGTTGT	1
AAGCTGTTTA	2
AAGCTTAAAA	1
AAGCTTATAC	1
AAGCTTATCT	1
AAGCTTGGCA	1
AAGGAAAAAA	1
AAGGAAACAG	1
AAGGAAACGT	1
AAGGAAACTT	1
AAGGAAAGGC	2
AAGGAAAGGG	3
AAGGAAAGTG	1
AAGGAACTTG	3
AAGGAAGAAT	7
AAGGAAGATC	4
AAGGAAGATG	1
AAGGAAGATT	7
AAGGAAGCAA	2
AAGGAAGCCT	1
AAGGAAGGCT	1
AAGGAAGGGA	1
AAGGAAGGGG	1
AAGGAATACT	1
AAGGAATCGG	1
AAGGAATGAA	3
AAGGACACAT	3
AAGGACACTT	1
AAGGACAGTG	1
AAGGACATTC	1
AAGGACCTAG	8
AAGGACCTTT	4
AAGGACTACA	1
AAGGACTGAA	1
AAGGACTGAG	2
AAGGACTTGG	2
AAGGAGAAAT	2
AAGGAGAAGG	2
AAGGAGAGCC	1
AAGGAGATAT	1
AAGGAGATGG	39
AAGGAGCTGG	5
AAGGAGGGGA	1
AAGGAGTTAC	2
AAGGAGTTTG	4
AAGGATATAT	1
AAGGATCAAA	1
AAGGATGAAA	1
AAGGATGAAC	1
AAGGATGCCA	18
AAGGATTCAC	1
AAGGCAAAAA	1
AAGGCAAAGC	1
AAGGCAAGAA	5
AAGGCAAGCC	1
AAGGCAAGGA	1
AAGGCAAGGG	1
AAGGCAAGGT	1
AAGGCAATCA	1
AAGGCAATTT	26
AAGGCACAGA	4
AAGGCACCTT	1
AAGGCAGAGA	3
AAGGCATATT	1
AAGGCATTGT	1
AAGGCCATCT	1
AAGGCCTCGG	1
AAGGCCTTGT	6
AAGGCGTTTC	3
AAGGCTCAAT	1
AAGGCTCTTA	1
AAGGCTTAAC	1
AAGGCTTGTG	1
AAGGGAAAAT	1
AAGGGACATT	1
AAGGGAGACA	1
AAGGGAGGGT	4
AAGGGAGTTT	1
AAGGGATAGG	1
AAGGGATGTC	1
AAGGGATTTT	1
AAGGGCAGTG	5
AAGGGGAAAC	1
AAGGGGAAAT	1
AAGGGGAACT	1
AAGGGGAAGG	1
AAGGGGCCTT	3
AAGGGGGCAA	1
AAGGGGTAAT	1
AAGGGGTTTC	1
AAGGGTAACC	3
AAGGGTATGA	2
AAGGGTATGT	1
AAGGGTGGCG	1
AAGGTAACTA	1
AAGGTAATAT	4
AAGGTAATGC	2
AAGGTACAGC	1
AAGGTAGAAC	1
AAGGTAGACT	1
AAGGTAGTAG	1
AAGGTAGTGA	1
AAGGTCAGGG	1
AAGGTCGAGC	13
AAGGTCTATT	1
AAGGTCTGAG	1
AAGGTCTTTA	2
AAGGTGAAAA	1
AAGGTGAACC	1
AAGGTGAACG	1
AAGGTGAAGT	2
AAGGTGACAG	1
AAGGTGGACT	1
AAGGTGGAGA	2
AAGGTGGAGG	49
AAGGTGGAGT	2
AAGGTGGCTG	1
AAGGTGGGGG	1
AAGGTGTACA	2
AAGGTGTTTG	1
AAGGTTGCCT	1
AAGGTTGTTT	1
AAGGTTTTGT	1
AAGGTTTTTC	2
AAGTAAAAAA	1
AAGTAAAGAA	3
AAGTAACTTC	1
AAGTACCATA	1
AAGTACGAGG	1
AAGTACTTAA	1
AAGTACTTCA	3
AAGTAGAGCA	3
AAGTAGCTAT	1
AAGTAGGAAA	2
AAGTAGGAAT	2
AAGTATCCAG	1
AAGTATGTGT	1
AAGTATTCCC	1
AAGTATTGTG	5
AAGTCACAAA	1
AAGTCAGGAG	3
AAGTCAGTTA	1
AAGTCATTCA	1
AAGTCGCGGT	1
AAGTCGTGAC	1
AAGTCTAGAA	1
AAGTCTCAAA	1
AAGTCTCCAT	1
AAGTCTTGAG	1
AAGTGAAAAA	3
AAGTGAAAAG	1
AAGTGAAACA	6
AAGTGAAGAG	1
AAGTGACGTG	1
AAGTGAGGAG	1
AAGTGATGCA	2
AAGTGATTCC	1
AAGTGATTCT	4
AAGTGCAAAT	1
AAGTGCACAA	1
AAGTGCAGAC	1
AAGTGCGTGA	1
AAGTGGAAGC	1
AAGTGGAATA	2
AAGTGGATAG	4
AAGTGGCATT	1
AAGTGGCCAT	1
AAGTGGGTGC	7
AAGTGGTGCC	1
AAGTGGTTGA	1
AAGTGTAGAT	1
AAGTGTTCTT	1
AAGTTAACTT	1
AAGTTAGGTT	1
AAGTTCAATA	2
AAGTTCCAGA	1
AAGTTCCCAG	1
AAGTTCCTCC	1
AAGTTCTCTG	1
AAGTTCTCTT	1
AAGTTCTTAG	1
AAGTTGAATT	3
AAGTTGAGAC	2
AAGTTGAGTA	1
AAGTTGATGC	1
AAGTTGCATC	2
AAGTTGCTAT	37
AAGTTGCTGG	2
AAGTTGGAAG	1
AAGTTGGCTG	1
AAGTTGGGGG	1
AAGTTGGTGC	1
AAGTTGTGAA	1
AAGTTTAATA	2
AAGTTTATTT	1
AAGTTTCCAA	9
AAGTTTGCCT	2
AAGTTTGTGT	1
AAGTTTTAAA	1
AAGTTTTCCT	1
AAGTTTTGAT	2
AAGTTTTTAG	4
AATAAAAACT	1
AATAAAAATA	1
AATAAAAATG	1
AATAAAACAC	1
AATAAAACTG	3
AATAAAAGAC	2
AATAAAAGCA	1
AATAAAATCC	1
AATAAAATTA	3
AATAAAATTG	1
AATAAACATC	1
AATAAACCCT	1
AATAAACGGT	1
AATAAACGTG	2
AATAAACTCA	1
AATAAAGAGA	20
AATAAAGCAA	7
AATAAAGCCC	1
AATAAAGCCT	1
AATAAAGCTG	1
AATAAAGGCT	16
AATAAAGGTG	4
AATAAAGTAA	2
AATAAAGTAT	1
AATAAAGTCA	1
AATAAAGTTA	6
AATAAAGTTG	19
AATAAATAAT	2
AATAAATACC	1
AATAAATGCA	1
AATAAATGCT	1
AATAAATGGA	5
AATAAATGGG	1
AATAAATTAA	1
AATAAATTAT	1
AATAAATTCC	2
AATAAATTGG	1
AATAAATTTG	2
AATAACACCC	1
AATAACACTA	1
AATAACACTT	1
AATAAGACCT	1
AATAAGTCCA	1
AATAATACAT	1
AATAATGTTT	1
AATAATTCTG	1
AATAATTGTC	1
AATACAAACC	1
AATACAAAGA	1
AATACACAGA	2
AATACACATA	1
AATACAGCAC	1
AATACATTCT	2
AATACCAAAG	1
AATACCATTT	1
AATACCCTTC	1
AATACCTCGT	3
AATACCTGTT	1
AATACGTCGC	1
AATACTGTGT	1
AATACTTAAA	1
AATACTTTTG	1
AATAGAAATT	5
AATAGAATAT	1
AATAGACAAA	1
AATAGATGAT	1
AATAGATTTT	1
AATAGCCTGG	1
AATAGCCTGT	3
AATAGCTATT	1
AATAGCTGAT	4
AATAGCTGTA	4
AATAGGAAGA	1
AATAGGGGAA	1
AATAGGGTCA	5
AATAGGGTCT	1
AATAGGTCCA	99
AATAGGTTGC	1
AATAGTAAAA	1
AATATAAAAC	3
AATATAAGTT	1
AATATACCAG	1
AATATACTAA	1
AATATAGGCA	1
AATATATCCA	3
AATATCAAGT	1
AATATCTGAC	1
AATATGAAAG	1
AATATGAGCA	1
AATATGATGA	3
AATATGCTCA	1
AATATGCTTT	4
AATATGTAAT	1
AATATGTACA	1
AATATGTGGC	1
AATATGTGGG	126
AATATTAAGA	1
AATATTCAAA	1
AATATTCTGT	1
AATATTGAGA	6
AATATTGTGC	1
AATATTTAAT	1
AATATTTACC	1
AATATTTAGT	1
AATATTTCAA	2
AATATTTTCA	1
AATATTTTCC	1
AATATTTTTA	2
AATCAAAAAA	1
AATCAAATTC	1
AATCAACAGG	1
AATCAACTTG	1
AATCAAGATA	1
AATCAATAAA	1
AATCACACAG	1
AATCACAGGG	1
AATCACGGCA	1
AATCAGTTCC	1
AATCATTGAG	1
AATCCAAAAA	1
AATCCAAAGG	1
AATCCAACCC	1
AATCCACCTG	1
AATCCAGCAT	1
AATCCAGGAG	6
AATCCATTTT	1
AATCCCAAAT	1
AATCCCAATG	1
AATCCCACAT	1
AATCCCGCAA	1
AATCCTCTTA	1
AATCCTGATG	1
AATCCTGTGG	39
AATCCTGTTA	1
AATCCTTAAC	1
AATCGCACCT	1
AATCGCTAAT	1
AATCGGACCC	1
AATCTAGCAC	1
AATCTCATAG	1
AATCTCCTTA	1
AATCTCTTAC	1
AATCTGAAAA	1
AATCTGAATT	1
AATCTGAGAA	1
AATCTGAGAT	1
AATCTGCGCC	1
AATCTGGTTG	1
AATCTGTAAC	1
AATCTGTCAG	16
AATCTTCCAA	1
AATCTTGCAA	10
AATCTTGGAA	1
AATCTTGTCA	1
AATCTTGTCT	2
AATCTTTCTT	1
AATCTTTTTT	1
AATGAAAAAA	9
AATGAAAAAT	1
AATGAAAAGG	5
AATGAAAATA	1
AATGAAAGGA	1
AATGAAAGGT	1
AATGAAATAA	1
AATGAAATAC	1
AATGAACAAT	10
AATGAAGCTG	1
AATGAAGGAT	1
AATGAATAAA	4
AATGAATAAT	1
AATGAATCCA	1
AATGACAGAA	1
AATGACAGCA	1
AATGACTGAA	4
AATGAGAAAA	2
AATGAGAAGG	5
AATGAGATTT	1
AATGAGCAAC	2
AATGAGGTGC	1
AATGAGTAAT	1
AATGAGTTTG	5
AATGAGTTTT	1
AATGATCCCA	1
AATGATGAAA	1
AATGATGATG	1
AATGATGCGA	1
AATGATTAGA	1
AATGATTTCC	1
AATGATTTGA	1
AATGATTTTA	1
AATGCAAGAT	9
AATGCAGAAT	1
AATGCAGAGG	1
AATGCAGGCA	5
AATGCATATG	1
AATGCATCGT	1
AATGCATTTT	1
AATGCCAAAA	1
AATGCCACTT	1
AATGCCAGCA	1
AATGCCCACA	1
AATGCCCCAC	1
AATGCCTCGT	1
AATGCTACTT	3
AATGCTATTC	1
AATGCTCCAC	1
AATGCTGATT	1
AATGCTGGAC	1
AATGCTGGAG	1
AATGCTGGCA	4
AATGCTTTAC	1
AATGCTTTGT	5
AATGCTTTTA	2
AATGGAAAAA	1
AATGGAAAAG	1
AATGGAAATC	4
AATGGAAGTC	1
AATGGAATGG	38
AATGGAGTCT	1
AATGGATGTT	1
AATGGATTAC	3
AATGGATTAT	3
AATGGATTCC	2
AATGGCAAAG	1
AATGGCACTT	1
AATGGCAGAG	1
AATGGCAGTG	1
AATGGCATTT	1
AATGGCCAAA	1
AATGGCCAGG	1
AATGGCCGGA	1
AATGGCGGTA	1
AATGGGAGTT	2
AATGGGATAG	1
AATGGGGAAG	1
AATGGGGACA	1
AATGGGGAGA	1
AATGGGGGTT	1
AATGGGTAAA	1
AATGGGTTAA	1
AATGGTGGGT	1
AATGGTTCTA	1
AATGTAAAAA	1
AATGTAATCA	1
AATGTAATTG	1
AATGTACCTG	2
AATGTAGGAT	1
AATGTATAAT	2
AATGTATCCC	1
AATGTATTGT	1
AATGTCAGCA	1
AATGTCCAGT	6
AATGTCCGAA	2
AATGTGAAAT	1
AATGTGACTT	1
AATGTGAGTC	12
AATGTGATTG	1
AATGTGGGTT	1
AATGTTACTA	2
AATGTTCAGA	3
AATGTTCATC	1
AATGTTCATT	1
AATGTTCCAA	1
AATGTTGTTA	1
AATGTTTAAA	1
AATGTTTCTG	1
AATGTTTGAA	1
AATGTTTGTA	1
AATGTTTGTG	4
AATTAAAAAA	1
AATTAAAAGG	1
AATTAAAGCG	1
AATTAAATCT	3
AATTAAATGA	1
AATTAAATTT	1
AATTAACAGA	1
AATTAACCTG	1
AATTAACTCC	1
AATTAAGCAT	3
AATTAATTAA	2
AATTACAATT	1
AATTACACGG	1
AATTACTTCC	1
AATTAGGCAT	1
AATTAGTGTT	1
AATTATACCT	1
AATTATGTGT	1
AATTATTAAA	1
AATTCAAAGC	1
AATTCAATAC	1
AATTCAATTA	19
AATTCACAAA	1
AATTCAGAGA	1
AATTCAGATT	1
AATTCAGGTC	1
AATTCAGTGA	1
AATTCATAGG	9
AATTCATTCT	1
AATTCCACGC	1
AATTCCAGAG	1
AATTCCAGGA	1
AATTCCCTTT	4
AATTCTAGAG	1
AATTCTGTAA	3
AATTCTTTTT	1
AATTGAAGAA	2
AATTGAATAA	1
AATTGATATA	1
AATTGATGAA	1
AATTGATTAC	1
AATTGCAAAT	1
AATTGCTGGA	1
AATTGCTTTT	1
AATTGGGGGC	1
AATTGGTAGA	1
AATTGTAGTT	2
AATTGTCATC	1
AATTGTGCAG	1
AATTGTGCAT	1
AATTGTTAAA	1
AATTGTTACT	1
AATTGTTCTT	1
AATTGTTTTA	1
AATTTAAAAA	4
AATTTAAAGC	1
AATTTAACAA	1
AATTTAATAA	1
AATTTAATGC	1
AATTTAATGT	1
AATTTAATTT	1
AATTTACCAT	1
AATTTACTTC	4
AATTTATTTT	1
AATTTCAAAA	1
AATTTCAGGG	1
AATTTCATTA	1
AATTTCCTCA	1
AATTTCTATT	1
AATTTCTTCC	1
AATTTCTTTC	1
AATTTGAATT	1
AATTTGACTG	1
AATTTGAGTG	1
AATTTGCAAC	6
AATTTGCTTT	1
AATTTGGGGA	1
AATTTGTCTT	1
AATTTGTTAA	2
AATTTTATGT	2
AATTTTATTT	4
AATTTTCAAA	2
AATTTTCTGT	1
AATTTTGTAC	1
AATTTTTTAA	1
ACAAAAAAAA	11
ACAAAAAATA	1
ACAAAAACAA	1
ACAAAAACTA	22
ACAAAAATTC	2
ACAAAACATT	2
ACAAAACCCT	2
ACAAAACCTG	1
ACAAAATAAA	6
ACAAAATCAA	2
ACAAAATCCA	1
ACAAAATGTA	1
ACAAACAAAA	2
ACAAACAAAG	1
ACAAACAAAT	1
ACAAACACAA	1
ACAAACACCA	1
ACAAACAGAA	3
ACAAACCCCC	8
ACAAACGAAG	1
ACAAACTAGG	1
ACAAACTGGC	1
ACAAACTGTG	5
ACAAACTTAG	1
ACAAAGAGAA	1
ACAAAGAGAG	1
ACAAAGATGA	1
ACAAAGCATC	1
ACAAAGCATT	6
ACAAAGCCCC	1
ACAAAGGGCC	4
ACAAAGTCAT	3
ACAAAGTGAG	1
ACAAAGTGGA	1
ACAAAGTTGT	5
ACAAATAACA	1
ACAAATAACC	1
ACAAATAGAA	1
ACAAATCCTT	1
ACAAATGAAA	7
ACAAATGAGA	1
ACAAATGCAT	1
ACAAATTATA	1
ACAAATTATG	4
ACAAATTCAC	1
ACAAATTGAA	1
ACAAATTTAT	3
ACAAATTTTA	1
ACAACACACA	1
ACAACACATA	2
ACAACACCCC	1
ACAACAGGCT	1
ACAACATAGA	1
ACAACGTAAG	1
ACAACGTCCA	1
ACAACTCAAT	9
ACAACTCCTG	1
ACAACTCGTG	1
ACAACTTAAA	1
ACAACTTATA	1
ACAAGAAAGG	1
ACAAGAACAA	1
ACAAGAAGAG	1
ACAAGAATTG	12
ACAAGACACA	1
ACAAGAGATA	1
ACAAGATACT	1
ACAAGATATT	1
ACAAGATTTG	1
ACAAGATTTT	3
ACAAGCGCTT	1
ACAAGGTGCC	2
ACAAGGTGCG	5
ACAAGGTGCT	1
ACAAGTACAT	1
ACAAGTACCC	3
ACAAGTATGT	1
ACAAGTATTC	5
ACAAGTCTGC	1
ACAAGTGACA	3
ACAAGTGCAC	1
ACAAGTTCCT	1
ACAAGTTTCT	2
ACAATAATAG	2
ACAATACAAA	1
ACAATCAAGA	1
ACAATCTGCA	1
ACAATGAAGC	1
ACAATGAAGT	1
ACAATGAGGA	1
ACAATGCAAT	2
ACAATGGACA	1
ACAATGTTAA	1
ACAATTAAAA	1
ACAATTAAAT	1
ACAATTCAAA	2
ACAATTCATT	2
ACAATTCTAA	1
ACAATTCTCA	1
ACAATTCTCT	1
ACAATTCTTC	1
ACAATTCTTT	2
ACAATTTCAA	1
ACACAACTAT	1
ACACAAGAAG	3
ACACAAGCGT	1
ACACACAAAA	3
ACACACACTT	1
ACACACAGCA	1
ACACACGCAA	2
ACACAGAGTT	1
ACACAGCTCT	1
ACACAGGAAA	1
ACACAGTCGA	1
ACACAGTGTG	1
ACACATATTA	11
ACACATCCAC	1
ACACATTGTC	1
ACACCAAACT	1
ACACCAAATA	1
ACACCAGGCC	1
ACACCAGTAT	1
ACACCCAAGG	1
ACACCCTGTG	1
ACACCGCCCA	1
ACACCTCTAA	12
ACACGAACCC	1
ACACGAGTTT	1
ACACGTGCAT	1
ACACGTGGAG	1
ACACGTTTGT	1
ACACTAAAAT	1
ACACTAAGAC	2
ACACTACGGG	12
ACACTAGTTT	1
ACACTCCTCA	1
ACACTCTTCC	1
ACACTGAATG	1
ACACTGCACT	1
ACACTGCAGT	1
ACACTGCCCA	2
ACACTGCTTT	4
ACACTGGACA	1
ACACTGTAAG	1
ACACTTCAAA	1
ACACTTCATT	1
ACACTTCTTG	2
ACACTTCTTT	2
ACACTTTGGC	1
ACACTTTTTT	1
ACAGAAAAAA	1
ACAGAAATTG	1
ACAGAACAGA	1
ACAGAAGACA	1
ACAGAATGCC	4
ACAGAATTCC	1
ACAGACACAA	1
ACAGACACAC	1
ACAGACAGTA	1
ACAGACAGTT	1
ACAGAGAGAT	1
ACAGAGCACA	1
ACAGAGCGAG	1
ACAGAGCTCA	1
ACAGAGCTCT	1
ACAGAGGCCT	2
ACAGAGGGAA	1
ACAGAGTGAG	3
ACAGATACTG	1
ACAGATCAAA	1
ACAGATCTTA	1
ACAGATCTTT	1
ACAGATGACA	1
ACAGATGAGT	1
ACAGATGTTG	2
ACAGATTTGA	7
ACAGATTTTG	1
ACAGCAAAAA	1
ACAGCAAAAC	1
ACAGCAGCGT	1
ACAGCATCTT	1
ACAGCCATCC	3
ACAGCCCATT	1
ACAGCCGCTT	1
ACAGCCGTGG	1
ACAGCCTGGT	1
ACAGCGAGTT	1
ACAGCGCTGA	3
ACAGCGCTGG	1
ACAGCGGCAA	8
ACAGCGTCTG	2
ACAGCTAACA	2
ACAGCTAATT	2
ACAGCTACAG	2
ACAGCTAGGG	1
ACAGCTCCCC	1
ACAGCTGAGA	1
ACAGCTTTGT	2
ACAGGAAACT	1
ACAGGAGGAT	1
ACAGGCAGAG	1
ACAGGCTACG	6
ACAGGCTTCA	1
ACAGGGGAGC	1
ACAGGGGTTC	2
ACAGGGTGAC	4
ACAGGTCATT	1
ACAGGTGTGA	1
ACAGGTGTTT	1
ACAGGTTTTC	1
ACAGTAAAAC	1
ACAGTAATAA	1
ACAGTCACCA	1
ACAGTCCCCC	1
ACAGTCGACG	1
ACAGTCTTGC	4
ACAGTGACAG	2
ACAGTGACCT	1
ACAGTGAGAC	1
ACAGTGCTTG	8
ACAGTGGAGT	1
ACAGTGGATT	3
ACAGTGGCTC	1
ACAGTGGCTT	1
ACAGTGGGGA	9
ACAGTGGTCC	1
ACAGTGTGAG	2
ACAGTGTGTG	1
ACAGTGTTAA	4
ACAGTTCTGA	1
ACATAAATAA	1
ACATAACACC	2
ACATAAGATC	7
ACATAAGCAA	1
ACATAATAAA	5
ACATAATAGG	1
ACATACAACT	3
ACATACAAGG	1
ACATACATAC	1
ACATACTATA	1
ACATACTTTA	1
ACATAGTTAA	1
ACATATACTG	2
ACATATCCTT	1
ACATATCTAA	1
ACATATCTGG	3
ACATATGTTC	1
ACATATTTCA	1
ACATCAATAT	1
ACATCAATCA	1
ACATCACTAA	1
ACATCAGGAA	1
ACATCAGGAT	1
ACATCATACT	3
ACATCATCGA	94
ACATCATCGG	1
ACATCATTGA	1
ACATCCCAGA	1
ACATCCGAGG	1
ACATCCTCAC	4
ACATCGAATC	1
ACATCGTAGG	19
ACATCGTAGT	7
ACATCGTCGA	1
ACATCTCAAA	1
ACATCTCAGA	1
ACATCTGCCT	1
ACATCTGGTA	1
ACATCTGTAC	1
ACATTAAAAA	2
ACATTAAAAT	2
ACATTAAAGC	3
ACATTAAGGC	1
ACATTAATGG	1
ACATTACAAG	1
ACATTAGAAT	1
ACATTAGTCC	1
ACATTCAAAA	1
ACATTCCAAG	10
ACATTCCAGC	1
ACATTCCATT	1
ACATTCTCCC	1
ACATTCTGCA	1
ACATTCTTTT	6
ACATTGATCG	1
ACATTGTGAG	1
ACATTTACAA	1
ACATTTCAAT	1
ACATTTCATC	2
ACATTTCATT	3
ACATTTCTTT	1
ACATTTGAGC	1
ACATTTGCAG	2
ACATTTGCCA	1
ACATTTTAGA	1
ACATTTTCTG	1
ACATTTTGGA	1
ACATTTTTAA	1
ACCAAAAAAA	4
ACCAAAAACC	127
ACCAAAATAT	1
ACCAAACTGT	2
ACCAAACTTA	1
ACCAAAGCCC	5
ACCAAATTAA	5
ACCAACCCCT	1
ACCAACTGGT	1
ACCAAGAAAA	1
ACCAAGAACC	1
ACCAAGCAAG	1
ACCAAGGAGG	3
ACCAAGTCAG	1
ACCAATAAAC	1
ACCAATAAAT	1
ACCAATAAGT	1
ACCAATGACA	1
ACCAATGTTA	1
ACCAATTCTA	2
ACCAATTGCT	1
ACCAATTTAT	2
ACCACAAAAA	2
ACCACAAACC	1
ACCACACCAC	1
ACCACAGTTT	5
ACCACCACCT	1
ACCACCCCAC	1
ACCACCCCCT	1
ACCACGGTGT	2
ACCACGTTTT	1
ACCACTTATC	2
ACCACTTCCT	2
ACCAGACGGC	1
ACCAGAGAGC	1
ACCAGCAAAT	1
ACCAGCATAG	1
ACCAGCATCC	2
ACCAGCCACA	1
ACCAGCCTGA	2
ACCAGCCTGT	1
ACCAGCGTGT	1
ACCAGCTCCC	7
ACCAGCTCTC	1
ACCAGCTGTC	2
ACCAGGACAG	1
ACCAGGATAA	1
ACCAGGATGG	1
ACCAGGCCAC	7
ACCAGGCTGC	1
ACCAGGTCCA	2
ACCAGTCAAA	1
ACCAGTGAGA	2
ACCAGTGTGT	2
ACCATAAAAA	1
ACCATCCTGC	3
ACCATCGTCC	2
ACCATCTTGT	1
ACCATCTTTA	1
ACCATTCTGC	2
ACCATTGGAT	1
ACCATTTATA	1
ACCATTTATT	2
ACCCAATCTC	2
ACCCACCAAG	1
ACCCACCTGC	3
ACCCACGCCC	1
ACCCACGTCA	1
ACCCACTTTC	2
ACCCAGCGGG	1
ACCCAGCTGG	1
ACCCAGGGTA	4
ACCCAGGTCT	1
ACCCAGTGTG	1
ACCCAGTTGT	2
ACCCATTAGT	1
ACCCCAAACT	2
ACCCCAAAGG	1
ACCCCACCCA	2
ACCCCAGCAA	1
ACCCCAGTGG	1
ACCCCCCCGC	8
ACCCCCTCTA	2
ACCCCGGGAG	1
ACCCCTAACA	4
ACCCGCAATG	1
ACCCGCATCT	1
ACCCGCCAGC	1
ACCCGCCGGG	3
ACCCGCCTTG	1
ACCCGTAAGT	1
ACCCTACTTC	1
ACCCTATTAA	1
ACCCTCCTCT	1
ACCCTCTCCC	2
ACCCTCTGCT	1
ACCCTCTGTG	1
ACCCTGCCAA	2
ACCCTGGGAG	1
ACCCTGGGCA	1
ACCCTGTGAG	2
ACCCTTCCCT	9
ACCCTTGGCC	76
ACCCTTTAAC	2
ACCCTTTTAT	1
ACCGAGCGCC	1
ACCGCCGTGG	7
ACCGCCTGTG	14
ACCGCTTGTT	2
ACCGGCTGCA	1
ACCGGCTGGG	1
ACCGGGAGGT	1
ACCGGTCCGG	6
ACCGTATTCC	5
ACCGTCCACT	1
ACCGTGCGCG	1
ACCGTGGCCC	1
ACCGTTCTGT	3
ACCTAAATGT	1
ACCTAACCGT	2
ACCTAACTTT	1
ACCTAATTTT	1
ACCTACAGGA	1
ACCTACAGGG	1
ACCTAGCCAC	4
ACCTATAAGT	8
ACCTCAAATG	1
ACCTCAGGAA	21
ACCTCAGTGT	1
ACCTCCAACC	1
ACCTCCACCA	3
ACCTCCCACC	3
ACCTCCCCAA	2
ACCTCCCCAC	2
ACCTCCCTCA	1
ACCTCCTGAA	1
ACCTCCTTCA	1
ACCTCGGGTC	1
ACCTCTCCCT	5
ACCTCTCTAA	1
ACCTCTGGCT	2
ACCTCTTGAA	1
ACCTGAAACC	2
ACCTGAAGCA	1
ACCTGAAGCG	1
ACCTGCAAAT	1
ACCTGCATCA	1
ACCTGCATCC	1
ACCTGCCACC	3
ACCTGCCCCT	1
ACCTGCCGAC	3
ACCTGCCTGA	1
ACCTGCTATT	1
ACCTGCTGGT	2
ACCTGGAAGG	1
ACCTGGAATT	1
ACCTGGATTT	1
ACCTGGGACA	1
ACCTGGGGAG	1
ACCTGGGTGC	5
ACCTGTAATT	1
ACCTGTATCA	1
ACCTGTATCC	10
ACCTGTGACT	1
ACCTGTGAGA	2
ACCTGTGTCC	1
ACCTGTGTGC	1
ACCTTACCCT	1
ACCTTATATT	1
ACCTTATCAC	1
ACCTTATTTA	1
ACCTTCAATA	1
ACCTTCACCA	1
ACCTTCCACT	1
ACCTTCCGCC	1
ACCTTCCTAG	1
ACCTTCTCCC	1
ACCTTGACCC	1
ACCTTGATTG	2
ACCTTGGATT	1
ACCTTGGGGT	1
ACCTTGTAAT	3
ACCTTGTGCC	74
ACCTTTACTG	3
ACCTTTATTA	1
ACCTTTCGTG	1
ACCTTTGCGA	3
ACCTTTTCAA	2
ACGAAACCTC	2
[truncated: 19,072 more rows]
