# Supplementary material for: An interactive tool for visualization of relationships between gene expression profiles
Source: BMC Bioinformatics. 2006 Apr 6;7:193. doi: 10.1186/1471-2105-7-193 (PMC1456991; doi:10.1186/1471-2105-7-193)
Supplement: Additional File 1 — contains the compiled Java executable, documentation and the source code for TreeBuilder3D. Example data sets are also included for the testing purposes. [file 1471-2105-7-193-S1.zip › datasets/GEO_breast/GSM670]

>TOTAL	40223
>DESCRIPTION	tumor
AAAAAAAAAA	59
AAAAAAAAAC	1
AAAAAAAAAT	1
AAAAAAAAGA	1
AAAAAAAATG	1
AAAAAAAATT	1
AAAAAAACCC	1
AAAAAAAGAT	1
AAAAAAATAA	1
AAAAAAATAG	1
AAAAAAATCA	3
AAAAAACAAA	1
AAAAAACCCA	18
AAAAAACCCC	2
AAAAAACCCG	1
AAAAAATAAA	1
AAAAAATCCC	1
AAAAAATGAA	2
AAAAAATGGT	1
AAAAACAAAT	1
AAAAACATTC	1
AAAAACCATA	1
AAAAACCCTT	2
AAAAAGCAGA	1
AAAAAGCAGG	1
AAAAAGGCAC	1
AAAAAGGGTT	1
AAAAATAAAA	1
AAAAATAAAC	1
AAAAATAAAG	11
AAAAATAAAT	1
AAAAATCAAA	1
AAAAATCAAG	1
AAAAATCGGC	3
AAAAATGTAA	1
AAAACAAAAC	1
AAAACAAGTG	1
AAAACAATAT	2
AAAACATTCT	50
AAAACATTTT	1
AAAACCATCA	1
AAAACCCTGG	1
AAAACCTAAA	3
AAAACCTATG	2
AAAACCTGAA	3
AAAACCTGTA	6
AAAACGGTAT	1
AAAACGTAGG	1
AAAACGTTTT	1
AAAACTATTT	1
AAAACTGCTA	1
AAAACTTAAA	1
AAAACTTAGA	1
AAAACTTGCC	1
AAAACTTTCT	1
AAAACTTTTT	1
AAAAGAAAAA	1
AAAAGAAACT	3
AAAAGAAGGA	1
AAAAGACAAA	1
AAAAGACCCG	2
AAAAGATGCT	1
AAAAGCAAGC	1
AAAAGGACGT	1
AAAAGGCAAG	1
AAAAGGGTTC	1
AAAAGGTACA	1
AAAAGGTAGA	1
AAAAGGTTAT	1
AAAAGTTGAT	1
AAAAGTTGGA	1
AAAAGTTGGG	1
AAAATAAAAA	3
AAAATAAAAC	1
AAAATAAACA	2
AAAATAAACG	1
AAAATAAACT	2
AAAATAAAGA	6
AAAATAAAGC	2
AAAATAAATG	2
AAAATAATGT	1
AAAATACTTC	1
AAAATATTAC	1
AAAATATTTT	1
AAAATGAAGA	1
AAAATGACTT	1
AAAATGGCAG	1
AAAATGGTTA	2
AAAATGTACA	1
AAAATGTACT	3
AAAATTCTGC	1
AAAATTCTGG	1
AAAATTTATA	1
AAAATTTATT	2
AAACAAAAAC	1
AAACAAAATA	1
AAACAAAGGC	1
AAACAACACC	1
AAACAACCCC	1
AAACAAGAAA	1
AAACAAGCCA	2
AAACAATTGT	1
AAACACCAAA	1
AAACACCCAA	3
AAACACGCCC	1
AAACACGCTA	2
AAACACTCTT	2
AAACAGACAG	1
AAACAGATCA	1
AAACAGCATT	1
AAACAGCCCT	2
AAACAGCTTA	1
AAACAGTAAA	1
AAACAGTGAT	1
AAACATCCTA	5
AAACATCGAA	1
AAACATTAAA	2
AAACATTAGC	2
AAACATTCCA	1
AAACATTCTC	2
AAACATTGGG	1
AAACCAACCA	1
AAACCAATCT	1
AAACCACAAT	1
AAACCACATC	1
AAACCACCAC	1
AAACCACCTA	1
AAACCACGAA	1
AAACCACTTC	2
AAACCAGAGG	1
AAACCAGGGC	1
AAACCAGTAA	1
AAACCATCTC	1
AAACCATTCT	1
AAACCCAACA	1
AAACCCAAGC	4
AAACCCCAAT	75
AAACCCCACG	1
AAACCCCCAT	1
AAACCCGAAG	1
AAACCGGTCC	1
AAACCTAAAA	1
AAACCTCACC	1
AAACCTCTCA	1
AAACCTCTTC	1
AAACCTGAGA	1
AAACCTGGGA	5
AAACGCCCAA	1
AAACTAACCG	1
AAACTAACTT	2
AAACTAATGA	1
AAACTACAAT	1
AAACTAGAAA	1
AAACTATGGC	1
AAACTATTTG	1
AAACTCACGC	1
AAACTCAGTT	1
AAACTCCAGC	1
AAACTCCCTC	1
AAACTCCGTC	1
AAACTCTGTG	2
AAACTGACAG	1
AAACTGAGGT	2
AAACTGGGAG	1
AAACTGTACA	2
AAACTGTATA	1
AAACTGTGGT	9
AAACTTTCAA	1
AAAGAAAAAA	1
AAAGAAAGGA	1
AAAGAAAGTG	4
AAAGAAATGT	1
AAAGAACAAC	1
AAAGAACAGA	1
AAAGAAGAGT	1
AAAGAATCCC	1
AAAGACCAAA	1
AAAGACGTGG	1
AAAGAGAAAA	2
AAAGAGATCT	1
AAAGATACAA	1
AAAGATCCTC	1
AAAGATTTTG	3
AAAGCAAAAA	2
AAAGCAAACC	3
AAAGCAAATC	1
AAAGCAACAT	1
AAAGCAACTG	1
AAAGCAATCA	2
AAAGCACAGG	1
AAAGCAGCAA	1
AAAGCAGCAC	1
AAAGCAGTTC	1
AAAGCAGTTT	1
AAAGCATTCA	1
AAAGCCAAGA	2
AAAGCCAGCT	3
AAAGCCCTAA	1
AAAGCCGTCA	1
AAAGCCGTGA	1
AAAGCGAACA	1
AAAGCGCAAA	1
AAAGCGTTTA	1
AAAGCTAATA	1
AAAGCTACTA	1
AAAGCTGCCT	1
AAAGGAAAAT	1
AAAGGAAAGT	3
AAAGGACAAG	1
AAAGGACGCG	1
AAAGGAGAAG	2
AAAGGAGCAC	1
AAAGGATAAT	1
AAAGGGAAAA	1
AAAGGGAAGT	1
AAAGGGCGAG	1
AAAGGTGGCG	1
AAAGTAAAAA	1
AAAGTAATTT	1
AAAGTACCAA	3
AAAGTACTAG	1
AAAGTCAGAA	2
AAAGTCTAGA	25
AAAGTGAAAA	5
AAAGTGAAGA	5
AAAGTGAGGA	1
AAAGTGAGTC	1
AAAGTGGAAA	1
AAAGTGGACA	1
AAAGTGGCTA	2
AAAGTGTATT	1
AAAGTTCTCA	2
AAAGTTCTGA	1
AAAGTTGCCG	1
AAATAAAAAA	3
AAATAAAAAG	1
AAATAAAAGC	2
AAATAAAAGG	3
AAATAAACTT	1
AAATAAAGAA	7
AAATAAAGAC	1
AAATAAAGAG	1
AAATAAAGCA	2
AAATAAAGCC	1
AAATAAGTAT	1
AAATAAGTGC	1
AAATACAGCA	1
AAATACAGTT	2
AAATAGAAAA	2
AAATAGATCC	1
AAATAGTGTC	1
AAATATAATG	1
AAATATCTTT	1
AAATATGTGT	1
AAATATGTTG	1
AAATATTAAA	1
AAATATTTAA	1
AAATCAAAAA	1
AAATCAAGTC	1
AAATCAATAC	3
AAATCACCGT	1
AAATCAGGAA	1
AAATCCAAAT	1
AAATCCTCAA	2
AAATCTAAAA	1
AAATGAAAAT	2
AAATGAACTC	1
AAATGACAAG	1
AAATGACCCC	1
AAATGACTTA	1
AAATGAGGGA	1
AAATGATCCC	2
AAATGATGAT	1
AAATGCAACA	1
AAATGCAATA	2
AAATGCAGCA	1
AAATGCCACA	2
AAATGCTAGG	1
AAATGCTTGG	5
AAATGGCTTG	1
AAATGTAATA	1
AAATGTAGGT	9
AAATGTATGT	1
AAATGTCACC	1
AAATGTCTAA	1
AAATGTGTAA	1
AAATGTGTAC	1
AAATGTTGGT	1
AAATTAAAAC	3
AAATTATTCC	1
AAATTCGATT	1
AAATTCTGTT	1
AAATTGCTTA	2
AAATTGTAGG	1
AAATTGTATA	1
AAATTGTCTC	1
AAATTTATAG	1
AAATTTCATC	2
AAATTTGTAA	1
AAATTTTAAA	7
AACAAAAACT	2
AACAAAGAAA	1
AACAAATCAC	1
AACAAATCCT	1
AACAAATTCT	2
AACAACAGTG	3
AACAACCTTA	2
AACAACGACC	1
AACAAGCACG	1
AACAAGGTGA	3
AACAATGGGG	1
AACAATTATC	1
AACACAACAG	1
AACACAGACA	1
AACACAGCCT	13
AACACAGCTC	1
AACACAGTGG	1
AACACCACGG	1
AACACCTCCA	1
AACACCTGCT	2
AACACCTTTC	1
AACACCTTTT	1
AACACGTTGG	1
AACACTCTTG	1
AACACTGCTT	1
AACACTTCTC	12
AACAGAAGCA	11
AACAGAGGAG	1
AACAGCAGCT	1
AACAGCAGGG	2
AACAGCTAGA	1
AACAGCTGGA	1
AACAGGACTT	1
AACAGGGACA	1
AACAGTCAAA	5
AACAGTGCAC	1
AACAGTGGGT	1
AACAGTGTGC	1
AACATAAATT	2
AACATACAAA	1
AACATACACA	1
AACATAGGAA	1
AACATATGAA	1
AACATCAACA	1
AACATCCTTG	1
AACATTAATG	1
AACATTCAAA	1
AACATTCTAA	5
AACATTGCGA	1
AACATTTCAG	3
AACATTTGTG	1
AACCAAAAAA	2
AACCAAACAC	1
AACCAAAGGA	2
AACCAACAAA	2
AACCAACGCC	1
AACCAAGGAG	1
AACCAATAAA	1
AACCAATACA	2
AACCACACCC	1
AACCACAGTT	1
AACCACCACG	1
AACCACCGTG	1
AACCACGGTG	1
AACCACTGCA	1
AACCACTGCG	1
AACCACTGTG	2
AACCAGAGGT	2
AACCAGGTGG	3
AACCAGGTGT	1
AACCATTCAT	1
AACCATTGGG	1
AACCCAAAAA	1
AACCCAAAAG	1
AACCCAAAGG	1
AACCCAAGAG	1
AACCCAGGAG	12
AACCCAGTGG	1
AACCCAGTTT	1
AACCCCAATA	1
AACCCCACAG	2
AACCCCACGG	1
AACCCCCCAC	1
AACCCCCCCC	1
AACCCCTAAC	1
AACCCGGAAG	2
AACCCGGAGG	1
AACCCGGGAG	23
AACCCGGGGG	1
AACCCGTGTT	1
AACCCTCCCT	1
AACCCTGTTT	1
AACCCTTGGG	3
AACCCTTTGC	2
AACCTCGAGT	2
AACCTCTTGG	2
AACCTGATAT	1
AACCTGCACA	1
AACCTGCAGA	1
AACCTGCTTG	1
AACCTGGCCT	3
AACCTGGGAG	8
AACCTGTGTT	1
AACCTTCCGA	1
AACCTTTAAA	1
AACCTTTAAT	1
AACCTTTCGC	1
AACGAAGGGG	1
AACGAAGGTA	3
AACGAATGTC	1
AACGACCTCG	5
AACGAGGAAT	2
AACGAGGACA	1
AACGCAGCCT	1
AACGCCAAGC	1
AACGCGGACG	1
AACGCGGCCA	40
AACGCTGCGA	15
AACGGGAAGA	1
AACGGGCCGG	1
AACGTCCCCA	1
AACGTGCCTT	1
AACGTTCTTG	1
AACTAAAAAA	38
AACTAACAAA	46
AACTAACAGA	1
AACTAACATT	1
AACTAACCGG	1
AACTAATAAA	1
AACTAATACT	13
AACTAATTCT	1
AACTACCAGA	1
AACTACCTCA	1
AACTACCTCC	1
AACTACTCAC	1
AACTAGGGAG	1
AACTATAGAA	1
AACTATCTTA	1
AACTATGCCA	1
AACTCACCCC	1
AACTCAGCCG	1
AACTCAGCTC	6
AACTCAGGGG	1
AACTCCCAGT	1
AACTCCTCTC	1
AACTCGGCTC	1
AACTCTAAAA	1
AACTCTAAGG	1
AACTCTGATA	1
AACTCTGCTC	1
AACTCTGGAC	1
AACTCTGGCC	1
AACTCTTGAA	3
AACTCTTGGA	1
AACTGAGAAG	1
AACTGAGATT	1
AACTGCATCG	1
AACTGCGGCA	8
AACTGCTCCC	1
AACTGCTGCA	1
AACTGCTGGG	1
AACTGCTTCA	4
AACTGGAGTC	1
AACTGGGAGT	1
AACTGGGCTG	1
AACTGTACTA	6
AACTGTATCA	1
AACTTCTTGG	1
AACTTGATGG	1
AACTTGCACC	1
AACTTGCAGA	1
AACTTGCCCA	2
AACTTGCCCC	1
AACTTGGGCT	1
AACTTTCTTA	1
AACTTTGTAT	1
AACTTTTGTA	1
AAGAAAAAAG	1
AAGAAAACCT	6
AAGAAAACTG	4
AAGAAACCTT	6
AAGAAACTTT	2
AAGAAAGCTC	2
AAGAAAGCTG	1
AAGAAAGTCT	1
AAGAAAGTTC	8
AAGAAATATC	1
AAGAAATCGT	1
AAGAAATCTG	1
AAGAAATTAA	1
AAGAACACTC	2
AAGAACAGAG	1
AAGAACAGGG	1
AAGAACCAGC	1
AAGAACTAAA	2
AAGAACTAAT	1
AAGAACTACA	1
AAGAAGACTT	1
AAGAAGATAG	17
AAGAAGCAAG	3
AAGAAGCAGA	1
AAGAAGCAGG	2
AAGAAGCGGG	1
AAGAAGGCAC	1
AAGAAGGGCC	1
AAGAAGTGTG	1
AAGAATAAAA	1
AAGAATATTT	1
AAGAATCAAA	2
AAGAATCCAA	1
AAGAATCTGA	15
AAGAATGCAC	1
AAGAATGCAG	1
AAGAATTTGA	8
AAGACACACA	1
AAGACAGTGG	43
AAGACCCTCT	2
AAGACCTTTG	1
AAGACTATCC	1
AAGACTCCCC	1
AAGACTGGCT	2
AAGACTGTTT	1
AAGACTTAGA	1
AAGACTTGCC	1
AAGAGAAAAT	1
AAGAGACAGT	1
AAGAGACATA	1
AAGAGACCAG	1
AAGAGATGGA	1
AAGAGATTTG	1
AAGAGCCAAG	2
AAGAGCCTCC	1
AAGAGCGCCG	3
AAGAGCTCCA	1
AAGAGGAAAC	1
AAGAGGCTCT	1
AAGAGGCTGA	1
AAGAGGGAAG	1
AAGAGGTTTG	1
AAGAGTTACT	1
AAGAGTTGGG	2
AAGAGTTTCT	1
AAGATAATGC	4
AAGATATAAA	1
AAGATATGGC	1
AAGATATTCT	1
AAGATCAAGA	1
AAGATCATTG	1
AAGATCCCCG	10
AAGATCCTTG	1
AAGATCTGGC	1
AAGATGCTGA	1
AAGATGGAGC	5
AAGATTAGTC	1
AAGATTCACT	1
AAGATTCAGA	1
AAGATTCTGT	1
AAGATTGGGG	1
AAGATTGGTG	5
AAGATTTTAG	1
AAGCAAAGTA	1
AAGCAACAGA	2
AAGCAAGAAT	1
AAGCAAGCGT	1
AAGCAAGGAT	1
AAGCAAGTTC	1
AAGCAAGTTT	2
AAGCACAAAA	9
AAGCACAGCC	1
AAGCACATTA	1
AAGCACTGTT	2
AAGCACTTAC	1
AAGCACTTCT	1
AAGCAGAGGC	1
AAGCAGCAAT	1
AAGCAGCAGG	1
AAGCAGGACC	3
AAGCAGTGTC	1
AAGCATATGG	1
AAGCATCAGC	9
AAGCCAGAAA	1
AAGCCAGCTG	1
AAGCCAGGAC	1
AAGCCATTCA	1
AAGCCCAGGC	4
AAGCCCCAAA	1
AAGCCGCAGA	1
AAGCCTAAAA	4
AAGCCTAAAC	1
AAGCCTGTAG	2
AAGCCTTCAA	2
AAGCCTTGCT	1
AAGCGAGATC	1
AAGCGCATAT	1
AAGCGCGCTC	1
AAGCGCTCTC	1
AAGCGGGACC	1
AAGCGGGCGC	1
AAGCTAACCC	1
AAGCTAAGGT	1
AAGCTACGGA	1
AAGCTCCCTG	4
AAGCTCTGTG	1
AAGCTGACCC	1
AAGCTGAGTG	3
AAGCTGCAAA	3
AAGCTGCTGC	1
AAGCTGGAGG	3
AAGCTGGCCC	1
AAGCTGTATA	1
AAGCTGTTTA	3
AAGCTTAAAA	1
AAGCTTAAAT	1
AAGCTTCCTG	1
AAGCTTCTCT	1
AAGCTTTAAA	1
AAGGAAAGAG	1
AAGGAAAGGA	1
AAGGAAAGGC	1
AAGGAACTGA	1
AAGGAACTGG	1
AAGGAACTTG	12
AAGGAAGAAT	8
AAGGAAGATT	1
AAGGAAGCAC	1
AAGGAAGGAA	1
AAGGAAGGGA	1
AAGGAATCGG	1
AAGGAATTCC	1
AAGGACCCCT	1
AAGGACCTAG	2
AAGGACTACA	1
AAGGACTGAA	1
AAGGACTTCT	1
AAGGAGACAC	1
AAGGAGACAG	1
AAGGAGACTC	1
AAGGAGATAT	1
AAGGAGATGG	16
AAGGAGCAGG	1
AAGGAGCTGA	1
AAGGAGCTGG	7
AAGGAGCTTG	1
AAGGAGTTAC	3
AAGGATAAAG	1
AAGGATGCCA	6
AAGGATGCGG	1
AAGGCAAGAC	1
AAGGCAAGTT	2
AAGGCAATTC	1
AAGGCAATTT	27
AAGGCACAGA	2
AAGGCACCCC	1
AAGGCAGGCA	1
AAGGCAGTAT	1
AAGGCCACCG	2
AAGGCCATCT	2
AAGGCCTTCC	1
AAGGCGACAG	1
AAGGCGCAGG	1
AAGGCGTTTC	1
AAGGCTCTTT	1
AAGGCTGCTT	1
AAGGCTGTGT	1
AAGGCTTCCA	1
AAGGCTTGGG	1
AAGGCTTTCA	1
AAGGGACATT	2
AAGGGAGCAC	44
AAGGGAGGGT	4
AAGGGATTTC	1
AAGGGATTTT	1
AAGGGCAGCT	1
AAGGGCAGTG	4
AAGGGCCAAG	1
AAGGGCGCAA	1
AAGGGGAAAG	1
AAGGGGAGCT	1
AAGGGGAGGT	1
AAGGGGCATC	1
AAGGGGCCTT	1
AAGGGGGCAA	2
AAGGGTAACC	3
AAGGTAAACT	1
AAGGTAACTA	2
AAGGTAATAT	3
AAGGTAATGC	4
AAGGTAGAGC	1
AAGGTAGATG	1
AAGGTCATCA	1
AAGGTCCTAG	2
AAGGTCGACC	1
AAGGTCGAGC	6
AAGGTCTTTA	1
AAGGTGAAGA	1
AAGGTGAAGC	1
AAGGTGCCTC	1
AAGGTGGAAA	1
AAGGTGGAGG	21
AAGGTGGCAT	1
AAGGTGGCCA	1
AAGGTGTGAA	1
AAGGTTAACT	1
AAGGTTGAGC	1
AAGGTTTCTC	1
AAGTAAAAAA	1
AAGTAAACGG	3
AAGTAAAGGG	1
AAGTAACAAT	1
AAGTAAGTAG	1
AAGTAATGCT	1
AAGTAGATCT	1
AAGTAGGAAT	1
AAGTAGGTGC	1
AAGTAGTTTG	1
AAGTATAAAG	1
AAGTATGTCT	2
AAGTATTGTG	3
AAGTCACCGG	1
AAGTCACGTT	1
AAGTCAGATC	1
AAGTCATCAA	1
AAGTCATCAT	1
AAGTCATCTA	1
AAGTCATTCA	4
AAGTCCAATT	1
AAGTCGTGGG	1
AAGTCTAGAA	1
AAGTCTCCTG	1
AAGTCTTAGA	1
AAGTCTTGAA	1
AAGTCTTGCA	1
AAGTGAAACA	8
AAGTGAATAG	1
AAGTGAGATG	1
AAGTGAGGAG	3
AAGTGAGTGT	1
AAGTGATAAA	1
AAGTGATCAT	1
AAGTGATTCT	3
AAGTGCAGAC	1
AAGTGCAGGG	1
AAGTGCTAGA	2
AAGTGCTATG	1
AAGTGCTCAC	1
AAGTGGGGGG	2
AAGTGGGTGC	1
AAGTGGTTTA	1
AAGTGGTTTG	1
AAGTGTCTTC	1
AAGTTAAAGA	1
AAGTTAGATG	1
AAGTTATGCG	1
AAGTTATTTA	1
AAGTTCAATA	1
AAGTTCTGCG	2
AAGTTGAGAC	1
AAGTTGAGGC	1
AAGTTGATGC	2
AAGTTGATGT	1
AAGTTGATTT	2
AAGTTGCAGA	1
AAGTTGCATC	1
AAGTTGCCCC	1
AAGTTGCTAT	23
AAGTTGCTGG	1
AAGTTGGTGC	2
AAGTTGTGAA	1
AAGTTTATAG	1
AAGTTTCCAA	2
AAGTTTCTGA	1
AAGTTTGAGG	1
AAGTTTGTGG	1
AAGTTTTGAT	1
AAGTTTTTAG	3
AATAAAAAGT	1
AATAAAACTG	1
AATAAAACTT	1
AATAAAAGAC	6
AATAAAAGTG	1
AATAAAATTA	2
AATAAAATTC	1
AATAAACTCA	1
AATAAACTCT	1
AATAAACTTT	1
AATAAAGAAT	1
AATAAAGAGA	3
AATAAAGCAA	6
AATAAAGGCT	11
AATAAAGGTG	1
AATAAAGTCA	1
AATAAAGTCT	1
AATAAAGTTA	3
AATAAAGTTG	12
AATAAATGGA	6
AATAAATGTC	1
AATAAATTAG	1
AATAAATTCC	9
AATAAATTTA	1
AATAACACTT	1
AATAATCCAC	1
AATAATGGTT	1
AATAATGTTT	1
AATACACAGA	1
AATACAGTTG	1
AATACATTTC	1
AATACCAAAG	1
AATACGTGGG	1
AATACTGAAA	1
AATACTGGCA	1
AATACTTAAA	1
AATACTTCTC	1
AATACTTTTG	1
AATAGAATTG	1
AATAGAGTTT	1
AATAGATAAA	1
AATAGCCTGT	2
AATAGCTGAT	1
AATAGCTGGT	1
AATAGGCCCA	1
AATAGGGGAA	1
AATAGGGGGG	1
AATAGGGTCA	5
AATAGGTCCA	99
AATAGGTCCC	1
AATAGGTGGG	1
AATAGTTGAT	1
AATATATGAT	1
AATATCAAGT	1
AATATCATAC	1
AATATCCACT	1
AATATCTGAC	1
AATATGAACA	1
AATATGCTTT	1
AATATGGGGG	1
AATATGTGCG	1
AATATGTGGA	1
AATATGTGGG	143
AATATTAAAA	1
AATATTGAGA	1
AATATTGTAC	3
AATATTTACC	1
AATCAAACCC	1
AATCAAATCC	1
AATCAACTTG	1
AATCAATAAA	1
AATCAATGTT	1
AATCAATTGT	1
AATCACTTCT	1
AATCAGCAAA	1
AATCAGCTGG	1
AATCAGTACT	1
AATCCAAAAA	1
AATCCAACAG	1
AATCCAAGAG	1
AATCCAGCAG	1
AATCCATAGG	1
AATCCCCAAA	1
AATCCCCCCC	1
AATCCCCCTG	1
AATCCCGCCA	1
AATCCCTTTG	1
AATCCTCTTA	1
AATCCTGTGA	1
AATCCTGTGG	12
AATCGCTAAT	1
AATCTGAAAA	1
AATCTGCAAA	1
AATCTGCACG	1
AATCTGCCAG	1
AATCTGCGCC	4
AATCTGGGAG	1
AATCTGGTTG	1
AATCTGTGGC	1
AATCTGTTAG	1
AATCTTGAAA	1
AATCTTGAGT	1
AATCTTGCAA	6
AATCTTGTTT	1
AATCTTTGAA	1
AATGAAAAAA	8
AATGAAAAGA	1
AATGAACAAT	1
AATGAACCCC	1
AATGAAGGAC	1
AATGAATAAA	1
AATGAATCTC	1
AATGAATGAA	2
AATGAATGTT	1
AATGACAGCC	1
AATGACTGTA	1
AATGAGAAAA	1
AATGAGCAAC	2
AATGAGTTTG	11
AATGATACTT	1
AATGATGATG	1
AATGATGTAC	1
AATGCAAAAT	1
AATGCAAGAT	4
AATGCAATAA	1
AATGCACATA	1
AATGCAGGCA	7
AATGCCCCCC	1
AATGCTGGAC	1
AATGCTTGAT	2
AATGCTTTGT	5
AATGGAAAAG	1
AATGGAAATC	4
AATGGAATGG	26
AATGGACTCC	1
AATGGAGACT	3
AATGGATAAT	1
AATGGATGAA	1
AATGGATTAC	1
AATGGATTAT	2
AATGGCAAAG	1
AATGGCACTT	3
AATGGCAGAG	1
AATGGCATCA	1
AATGGCATTG	7
AATGGCTGAC	1
AATGGCTTGG	1
AATGGGAAGC	1
AATGGGGGTT	1
AATGGGTCCA	1
AATGGTTGTG	1
AATGTAAGTC	1
AATGTAGCTG	1
AATGTCCAGT	2
AATGTCCCCT	1
AATGTCTGGG	1
AATGTGAAAT	1
AATGTGAGTC	7
AATGTGATTT	2
AATGTGTGGG	1
AATGTGTGTT	1
AATGTTAGCA	1
AATGTTCTGT	2
AATGTTGATT	1
AATGTTGTAC	1
AATGTTTAAC	1
AATGTTTCCT	1
AATGTTTGTG	1
AATTAAAAAA	1
AATTAAAAGT	1
AATTAACCCC	1
AATTAACTCC	3
AATTAATAAA	1
AATTAATAAC	2
AATTAATAGT	1
AATTAATTGT	1
AATTACAAAT	1
AATTACAACA	1
AATTACCAAA	1
AATTACGAAA	1
AATTACGAAG	2
AATTACTTCC	1
AATTAGAAGC	1
AATTAGGTGC	1
AATTAGTAAT	2
AATTATCGCT	1
AATTATCTTT	1
AATTATGACT	1
AATTATGGAG	1
AATTATTCTG	1
AATTCAATAA	1
AATTCAATTA	5
AATTCATAGG	2
AATTCCACGC	3
AATTCCCTTT	5
AATTCGAGGC	1
AATTCGGTGT	1
AATTCTAGAG	1
AATTCTCCAT	1
AATTCTGAAA	1
AATTCTGATT	1
AATTCTGCTT	1
AATTCTTCTT	2
AATTGCAAGC	1
AATTGCCACT	1
AATTGCCTAA	1
AATTGGGAAA	1
AATTGTGGCC	1
AATTGTTCCA	1
AATTGTTTTA	1
AATTTAAAAA	2
AATTTAACTT	1
AATTTAAGAA	1
AATTTAAGTT	1
AATTTAATGT	1
AATTTCAAGA	1
AATTTCCAGC	1
AATTTCTACC	1
AATTTCTCCA	1
AATTTCTCTG	1
AATTTGAGTG	2
AATTTGCAAC	3
AATTTGCCCT	1
AATTTGGCTT	1
AATTTGGTGC	1
AATTTGTACT	1
AATTTGTGGC	1
AATTTTAAAA	1
AATTTTAGAC	1
AATTTTATTT	4
AATTTTCCTG	1
AATTTTTCAA	1
AATTTTTGAA	1
AATTTTTTTA	1
ACAAAAAAAA	3
ACAAAAACTA	3
ACAAAAAGCT	1
ACAAAAATAT	1
ACAAAACCCT	1
ACAAAAGACA	1
ACAAAATAAA	1
ACAAACACCA	1
ACAAACACCC	1
ACAAACAGAA	1
ACAAACCCCC	2
ACAAACCTGA	1
ACAAACTAAA	1
ACAAACTAAG	1
ACAAACTGTG	3
ACAAAGAAAA	1
ACAAAGACCT	1
ACAAAGCATT	18
ACAAAGGCAC	1
ACAAAGTCAT	1
ACAAAGTGCG	1
ACAAAGTTGT	2
ACAAATACAC	1
ACAAATATCA	1
ACAAATCCTT	3
ACAAATGTTC	1
ACAAATTATA	1
ACAAATTATG	3
ACAAATTGAA	1
ACAAATTTAT	1
ACAACAAGGT	1
ACAACACCCC	5
ACAACAGTGG	1
ACAACGACAA	1
ACAACTAAAC	1
ACAACTATAA	1
ACAACTCAAT	5
ACAACTCCCA	1
ACAACTCCTG	2
ACAACTTCGC	2
ACAAGAAAAA	1
ACAAGAATTG	7
ACAAGACACA	1
ACAAGACCCT	1
ACAAGAGAAA	1
ACAAGATGTT	1
ACAAGATTAA	1
ACAAGATTTT	3
ACAAGCAGTC	1
ACAAGCTGTG	2
ACAAGGAGCA	2
ACAAGGGAAA	1
ACAAGGGGCG	1
ACAAGGTAGC	1
ACAAGGTGCA	1
ACAAGGTGCG	20
ACAAGGTTTA	1
ACAAGTACCC	4
ACAAGTACTG	2
ACAAGTCCAG	1
ACAAGTGACA	1
ACAATAAAAT	1
ACAATAAGGG	1
ACAATATCGA	1
ACAATCCTAT	1
ACAATCTCAG	1
ACAATCTGCG	1
ACAATCTTCA	1
ACAATGAATA	1
ACAATGACAA	1
ACAATGTACC	1
ACAATTAAAA	1
ACAATTACTA	1
ACAATTAGAT	1
ACAATTAGGC	1
ACAATTCAAA	2
ACAATTTATT	1
ACACAAATTA	1
ACACAACTAT	1
ACACAATAAA	1
ACACACAAAA	2
ACACACCTTA	1
ACACAGAAAA	1
ACACAGAGCG	1
ACACAGGGTG	1
ACACAGTACA	1
ACACAGTTTT	1
ACACATATTA	6
ACACATCAAA	1
ACACCAAAAG	1
ACACCAACAG	1
ACACCACTGG	1
ACACCAGAGG	1
ACACCAGCTG	1
ACACCAGGCC	1
ACACCCAGAA	3
ACACCCAGCT	1
ACACCGTTCC	1
ACACCTCTAA	7
ACACCTGAAG	1
ACACGCAAAA	1
ACACGTCTAA	1
ACACGTCTTG	2
ACACTAGTTT	1
ACACTGAAAA	1
ACACTGCCCA	1
ACACTGCCCT	1
ACACTGGAAA	2
ACACTGTACT	1
ACACTGTCAC	2
ACACTGTCTC	1
ACACTGTGCT	1
ACACTTAACT	1
ACACTTAGCT	1
ACACTTATTT	1
ACACTTCTTG	1
ACACTTCTTT	1
ACACTTGAAA	1
ACACTTGAGG	1
ACACTTGGAG	10
ACAGAAATTG	1
ACAGAAGAGA	1
ACAGAAGTTT	1
ACAGAATATA	1
ACAGAATGAG	1
ACAGACAAGA	1
ACAGACAGTT	1
ACAGACATTA	1
ACAGACCACT	1
ACAGACCCTT	1
ACAGACCTTC	1
ACAGACTCCA	1
ACAGAGAGCA	1
ACAGAGAGTG	1
ACAGAGCAAG	2
ACAGAGCACT	1
ACAGAGCGAG	3
ACAGAGCTTA	1
ACAGAGTGAG	1
ACAGAGTTTA	1
ACAGATGACC	1
ACAGATGAGT	1
ACAGATGCTA	1
ACAGATGCTG	1
ACAGATGTTG	2
ACAGCAAGTC	1
ACAGCACCAT	1
ACAGCAGCCC	1
ACAGCAGCGT	1
ACAGCATCGA	1
ACAGCCAAAA	1
ACAGCCCCCG	1
ACAGCGGCAA	6
ACAGCGTCTG	1
ACAGCTAACA	1
ACAGCTCTAA	1
ACAGCTCTGT	1
ACAGCTTTGT	1
ACAGGACCCC	1
ACAGGATTGC	1
ACAGGCCAAG	1
ACAGGCCACT	1
ACAGGGAAGA	1
ACAGGGTAAA	1
ACAGGGTGAC	1
ACAGGTCCAC	1
ACAGGTTTAA	1
ACAGGTTTAG	1
ACAGGTTTTT	2
ACAGTCTGAC	1
ACAGTCTGAG	1
ACAGTCTTGC	7
ACAGTGCTTG	8
ACAGTGGACC	1
ACAGTGGATT	1
ACAGTGGCCT	1
ACAGTGGGGA	19
ACAGTGTGAG	3
ACAGTGTTAA	1
ACATAAATAA	1
ACATAAGATC	4
ACATAATAAA	1
ACATACAACT	1
ACATACCTAA	1
ACATAGGTCC	1
ACATATACTT	1
ACATCAAAAT	1
ACATCAGCGA	1
ACATCATACT	5
ACATCATAGA	1
ACATCATAGT	1
ACATCATCGA	41
ACATCATTTT	1
ACATCCAGCA	4
ACATCCCAGA	4
ACATCCCAGT	1
ACATCCCTTC	1
ACATCGTAGT	6
ACATCGTCGA	1
ACATCTCGAT	1
ACATCTGTAC	2
ACATTAAAAT	2
ACATTAAAGC	1
ACATTCATTA	1
ACATTCCAAG	3
ACATTCCCCC	1
ACATTCCCTG	1
ACATTCCTAT	1
ACATTCTTGT	3
ACATTCTTTT	2
ACATTGGAAG	1
ACATTGGTAA	1
ACATTTCAAT	1
ACATTTCATC	2
ACATTTGCCA	3
ACATTTTAGA	1
ACATTTTCAA	1
ACATTTTGGA	1
ACATTTTGTT	1
ACATTTTTAA	1
ACCAAAAACC	40
ACCAAAACCC	1
ACCAAAAGAT	1
ACCAAAGAAG	1
ACCAAAGACC	1
ACCAAAGAGG	1
ACCAAAGCCC	4
ACCAAATTAA	2
ACCAACCGAC	1
ACCAACTTGC	1
ACCAAGAAAC	1
ACCAAGATCT	1
ACCAAGCACT	1
ACCAAGGAGG	3
ACCAAGTGGG	1
ACCAATTCAA	2
ACCAATTCCA	1
ACCAATTTTC	1
ACCACAATAC	1
ACCACAGACG	1
ACCACAGTTT	6
ACCACCAAAA	1
ACCACCAGGG	1
ACCACCCAAG	1
ACCACCCTCC	1
ACCACCTCGC	1
ACCACGTCCC	1
ACCACGTCCT	1
ACCACTATCG	2
ACCACTTATC	2
ACCAGCACCC	1
ACCAGCATCC	2
ACCAGCGTGA	1
ACCAGCTCCC	5
ACCAGCTCTC	1
ACCAGCTGTC	1
ACCAGGCAAG	1
ACCAGGGAGA	1
ACCAGTCACA	1
ACCAGTGTGT	1
ACCAGTGTTA	1
ACCATAATGT	1
ACCATACCAA	1
ACCATCAGCC	1
ACCATCTCTG	1
ACCATTGGAT	1
ACCATTGGTG	1
ACCCAATTTG	1
ACCCACAAAA	1
ACCCACAGTG	1
ACCCACCTGC	3
ACCCACCTTC	1
ACCCACGTCA	1
ACCCACTACA	1
ACCCACTGTG	1
ACCCACTTGA	1
ACCCAGACGT	1
ACCCAGGTCA	1
ACCCAGTTGT	4
ACCCATTAGT	1
ACCCCAAGAC	1
ACCCCACCCA	1
ACCCCAGCCC	2
ACCCCCCCCA	1
ACCCCCCCCC	1
ACCCCCCCGC	2
ACCCCGCCCA	1
ACCCCGTCCC	1
ACCCCTAACA	2
ACCCCTCTCC	1
ACCCCTCTTT	1
ACCCCTGCCC	1
ACCCGAAAAA	1
ACCCGCAATG	1
ACCCGCCGGA	1
ACCCGCCGGG	9
ACCCGCGAGG	2
ACCCGGGAAC	2
ACCCGTTTTC	1
ACCCTACAAA	1
ACCCTCCAAG	1
ACCCTCCTCT	1
ACCCTCTCCC	1
ACCCTCTGTG	1
ACCCTGAATG	1
ACCCTGACTC	1
ACCCTGAGAC	1
ACCCTGCATC	1
ACCCTGCCAA	5
ACCCTGCTCT	1
ACCCTGCTGG	1
ACCCTGTCTC	2
ACCCTGTGCC	1
ACCCTGTTTC	1
ACCCTTCCCT	3
ACCCTTGGCC	18
ACCCTTTCAC	1
ACCCTTTTCT	1
ACCGAAAACC	1
ACCGAAACTT	3
ACCGCCCTGG	1
ACCGCCTGTG	2
ACCGCTTGTT	1
ACCGGAATTT	1
ACCGGCTGCA	1
ACCGGGAGGT	2
ACCGGGTCCT	1
ACCGGTCCGG	5
ACCGTATTCC	3
ACCGTGTAAG	1
ACCGTTCTGT	1
ACCTAATTGG	1
ACCTAATTTA	1
ACCTACCAGT	1
ACCTACGATG	1
ACCTAGAAAA	1
ACCTAGCCAC	1
ACCTATAAGT	9
ACCTATGAAA	1
ACCTATGTGG	1
ACCTCAAGAA	1
ACCTCAATTA	1
ACCTCAGGAA	33
ACCTCAGGAC	1
ACCTCAGTCA	1
ACCTCCCAAA	1
ACCTCCCACC	4
ACCTCCCCAC	1
ACCTCCCCCG	1
ACCTCCCTGT	1
ACCTCGATCA	1
ACCTCTATAA	1
ACCTGAAACC	1
ACCTGCATAA	1
ACCTGCCACC	1
ACCTGCCATA	1
ACCTGCCGAC	3
ACCTGCCTTG	1
ACCTGGCAAA	1
ACCTGGCCCC	1
ACCTGGGTGC	3
ACCTGGTTAT	1
ACCTGTAATT	2
ACCTGTATCC	5
ACCTGTGACC	1
ACCTGTGACT	1
ACCTGTGAGA	2
ACCTGTTGAA	6
ACCTGTTGCC	1
ACCTGTTTCC	1
ACCTGTTTGG	1
ACCTTCAAAA	4
ACCTTCCCTG	2
ACCTTCTTTA	1
ACCTTGATTG	1
ACCTTGGACT	1
ACCTTGGATT	1
ACCTTGGCTC	1
ACCTTGTGCC	10
ACCTTTACTG	1
ACCTTTGCGA	1
ACCTTTTCAA	2
ACGAAAACTC	1
ACGAAACCCC	3
ACGAAACCCT	1
ACGAAACTCT	1
ACGAAATCCC	1
ACGAAGATGC	1
ACGAATGGAT	1
ACGACAAAGC	1
ACGACCGCGT	1
ACGACCTCCG	1
ACGACGGCCG	2
ACGACGTTCC	1
ACGACTCAAG	1
ACGAGACAGG	1
ACGAGACCCC	1
ACGAGATCCT	1
ACGAGCTGGA	6
ACGAGGCGGA	1
ACGATGCCTT	3
ACGATTGCTA	2
ACGCAGGGAG	16
ACGCCACGCC	1
ACGCCCACCT	1
ACGCCGTTTC	2
ACGCGCCAGG	6
ACGCGTTCGC	1
ACGCTACGGA	1
ACGCTCATCG	1
ACGCTGCTGA	1
ACGCTGGCTC	1
ACGCTGTCAC	1
ACGGAATCCA	1
ACGGACGCAC	1
ACGGAGAGTC	3
ACGGAGGCGG	1
ACGGCCTGTT	1
ACGGCTCCGA	3
ACGGGAACCT	1
ACGGGTTGTG	1
ACGGTGACCT	1
ACGGTGATGT	3
ACGGTGCTCA	1
ACGTAACAGA	3
ACGTCACACC	1
ACGTCACCAT	1
ACGTCTTAAT	1
ACGTGCAGCA	1
ACGTGCCTCA	2
ACGTGGTGAT	3
ACGTGTCTAT	1
ACGTTAAACC	1
ACGTTAAAGA	80
ACGTTAACCC	1
ACGTTAACTG	1
ACGTTACAGA	1
ACGTTAGAGA	1
ACGTTTAAGA	1
ACGTTTAAGG	3
ACTAAAGAGG	1
ACTAAAGCTG	1
ACTAACACAA	1
ACTAACACCC	10
ACTAACATCA	1
ACTAACTGCG	1
ACTAACTGTG	16
ACTAAGTGCT	1
ACTAATCCTC	1
ACTAATCGGA	1
ACTAATCGTT	13
ACTACAAATA	1
ACTACAGCAC	1
ACTACAGCCA	1
ACTACAGGAA	1
ACTACATACG	1
ACTACCTCCC	1
ACTACCTTCA	2
ACTACTAAAT	2
ACTAGCTGGA	1
ACTAGGTCCA	1
ACTAGTTTTG	1
ACTATACCTG	1
ACTATCCTGA	2
ACTATCTCTC	1
ACTATTCAGT	1
ACTATTTTGC	1
ACTCAAAAAA	2
ACTCAAATGG	5
ACTCACAATA	1
ACTCACCTCA	1
ACTCACGCCC	1
ACTCACTTAA	1
ACTCAGAAGA	1
ACTCAGATAA	1
ACTCAGATGG	1
ACTCAGCCCG	1
ACTCAGTCTG	2
ACTCAGTTTC	1
ACTCCAAAAA	80
ACTCCAAAAG	1
ACTCCAACAA	1
ACTCCAACCC	1
ACTCCAGAAA	2
ACTCCAGCTG	1
ACTCCAGTAA	1
ACTCCAGTCA	1
ACTCCATAAA	1
ACTCCATAGA	1
ACTCCCCCCC	1
ACTCCCTCCT	1
ACTCCGAAAA	1
ACTCCTTCCT	1
ACTCGAATAT	1
ACTCGTTGAG	1
ACTCTAAAAA	2
ACTCTAAGGA	1
ACTCTCCAAT	1
ACTCTCCCGT	1
ACTCTGAAAA	1
ACTCTGCCAA	1
ACTCTTTCCT	1
ACTGAAAGCA	1
ACTGAAGAAT	2
ACTGAAGATC	1
ACTGAAGCTG	2
ACTGAAGGCG	3
ACTGAATCTT	1
ACTGAATGTC	1
ACTGAATTGA	1
ACTGACTATC	4
ACTGAGGCTC	1
ACTGAGGGAA	1
ACTGAGGTGC	6
ACTGATAAAT	2
ACTGATATGC	1
ACTGATCTGC	8
ACTGATGCAA	5
ACTGATTACC	1
ACTGATTGAT	3
ACTGCACTGG	1
ACTGCACTGT	1
ACTGCAGAGC	1
ACTGCATACT	1
ACTGCATCTT	2
ACTGCATTAT	2
ACTGCCAAGG	1
ACTGCCACCT	1
ACTGCCAGCG	1
ACTGCCCTCT	1
ACTGCCTCTT	1
ACTGCGAGGA	3
ACTGCTAAAA	1
ACTGCTAGAT	1
ACTGCTCATT	3
ACTGCTGAAC	2
ACTGCTGTCT	1
ACTGCTTGAC	1
ACTGCTTGCC	5
ACTGCTTGTT	1
ACTGGACCCC	1
ACTGGAGCTA	1
ACTGGAGGGG	1
ACTGGAGTTT	2
ACTGGCGAAG	1
ACTGGCTCCT	1
ACTGGCTGCT	2
ACTGGGGAAT	2
ACTGGGGCCA	1
ACTGGGTCTA	5
ACTGGTAAAA	9
ACTGGTACGT	11
ACTGGTGCGT	1
ACTGTAAAAA	1
ACTGTAAATA	1
ACTGTAAGAA	1
ACTGTAATCC	1
ACTGTACTTT	1
ACTGTAGAGT	1
ACTGTATAAT	1
ACTGTATTTT	3
ACTGTCTACC	1
ACTGTCTCTT	2
ACTGTCTGTC	3
ACTGTCTGTG	1
ACTGTGAAGT	1
ACTGTGGAGG	1
ACTGTGGCGG	1
ACTGTGGTTT	1
ACTGTGTTTG	1
ACTGTTGCCT	1
ACTGTTTGGT	1
ACTTAAGGAA	3
ACTTAAGGAG	1
ACTTACCTGC	49
ACTTACCTGT	4
ACTTATTATG	1
ACTTATTTTG	1
ACTTCCTTCC	1
ACTTCGCTTT	2
ACTTCTGTAT	1
ACTTCTTCAA	1
ACTTCTTGGC	1
ACTTCTTTAC	3
ACTTGACAGT	1
ACTTGAGACT	1
ACTTGATTTG	1
ACTTGCAAGG	1
ACTTGCACTC	1
ACTTGCCATT	5
ACTTGCCCCC	1
ACTTGCGAAT	6
ACTTGGAGCC	4
ACTTGGGGCT	1
ACTTGGTTTG	1
ACTTGTAATT	1
ACTTGTTAGT	1
ACTTGTTCGC	2
ACTTTAAAAG	1
ACTTTAACAG	2
ACTTTAGATG	1
ACTTTAGCCT	2
ACTTTATTAG	1
ACTTTCCAAA	2
ACTTTCCCCC	1
ACTTTGAATG	3
ACTTTGATGA	1
ACTTTGCTTT	1
ACTTTGGTTT	1
ACTTTGTGTA	1
ACTTTTAATG	1
ACTTTTCCCC	1
ACTTTTGTGC	1
ACTTTTTAAA	2
ACTTTTTCAA	98
ACTTTTTCAC	1
ACTTTTTCAT	1
ACTTTTTGGC	3
ACTTTTTTCA	1
AGAAAAAAAA	15
AGAAAAAAAT	1
AGAAAAAAGA	1
AGAAAACAAA	2
AGAAAACCCT	1
AGAAAAGATA	1
AGAAAAGCTG	1
AGAAAATAAA	1
AGAAAATGAC	1
AGAAACACTG	1
AGAAACATTT	1
AGAAAGATGT	1
AGAAAGCATT	2
AGAAATACAA	1
AGAAATACCA	1
AGAAATCACT	2
AGAAATGAAA	1
AGAAATGCGA	1
AGAAATGTAT	1
AGAAATGTGA	1
AGAAATTCAA	1
AGAAATTCAG	1
AGAACAAAAC	4
AGAACAACAT	1
AGAACAACTC	2
AGAACAAGAA	1
AGAACAGACC	1
AGAACAGTTT	3
AGAACCACTG	2
AGAACCGCTT	1
AGAACCGTTA	1
AGAACCTAAA	1
AGAACCTGCA	4
AGAACCTGTC	1
AGAACCTTAA	1
AGAACCTTCC	4
AGAACCTTTG	3
AGAACGGTTG	1
AGAACTCACT	1
AGAACTGGCT	1
AGAACTGTCA	1
AGAAGAAAAT	1
AGAAGACGTT	19
AGAAGACTGA	3
AGAAGACTGG	1
AGAAGACTTC	1
AGAAGACTTG	1
AGAAGATCTG	3
AGAAGATGTC	1
AGAAGATGTT	3
AGAAGATTAA	1
AGAAGATTTA	1
AGAAGCAAGA	6
AGAAGCACAG	1
AGAAGCACCT	1
AGAAGCACTC	1
AGAAGCTCCA	1
AGAAGCTGAA	2
AGAAGCTGGA	1
AGAAGGAACA	1
AGAAGGAAGG	1
AGAAGGATCG	1
AGAAGGCGGC	1
AGAAGGGAAG	1
AGAAGGTAGT	1
AGAAGTACTG	2
AGAAGTATAG	1
AGAAGTATGA	1
AGAAGTCAAA	1
AGAAGTGACT	1
AGAAGTGCAG	1
AGAAGTGCCA	1
AGAAGTTTTA	1
AGAATAAAAA	2
AGAATAAAAT	1
AGAATAACTG	1
AGAATACCAA	1
AGAATCACTT	3
AGAATCAGTT	1
AGAATCCAGC	1
AGAATCCGCT	2
AGAATCCTTT	1
AGAATCGCTT	5
AGAATCTGGA	1
AGAATGAATG	1
AGAATGATGC	1
AGAATGTGCC	1
AGAATTAGAC	1
AGAATTGAAG	1
AGAATTGCCC	1
AGAATTGCTT	5
AGAATTGTGT	6
AGAATTTAAA	2
AGAATTTGCA	4
AGAATTTGGT	1
AGAATTTTTA	1
AGACAAAAAA	1
AGACAAAATT	1
AGACAACTTG	1
AGACAAGAAA	1
AGACAAGCTG	1
AGACAAGTTT	3
AGACAATTTC	1
AGACACACTC	1
AGACACTCTA	1
AGACAGGCTA	1
AGACAGTAAT	1
AGACATAATT	1
AGACATAGCC	1
AGACATCCAC	1
AGACCAAAGT	2
AGACCAATAG	1
AGACCACCAC	1
AGACCCACAA	1
AGACCCATTG	1
AGACCCCATT	1
AGACCCGGTT	1
AGACCCTGCA	1
AGACCCTGTA	1
AGACCCTGTC	3
AGACCTGCTG	1
AGACCTGTAA	1
AGACCTTTAT	1
AGACGCACTC	2
AGACGCTAAG	1
AGACGCTTCG	1
AGACGCTTCT	1
AGACTAACAC	1
AGACTAAGGT	3
AGACTAATGG	1
AGACTATCAT	1
AGACTGCATT	1
AGACTGGGTA	1
AGACTGGGTT	1
AGACTGTCTC	2
AGACTGTTTC	1
AGACTTTTAG	1
AGAGAAATTT	1
AGAGAACCTT	1
AGAGAATTCA	1
AGAGACAAGT	1
AGAGACAGTT	1
AGAGACCCTG	1
AGAGACTCTT	1
AGAGACTTCA	1
AGAGAGATTA	1
AGAGATCAAT	1
AGAGCAAATT	1
AGAGCAAGTA	1
AGAGCAATGA	1
AGAGCAGGAT	1
AGAGCAGGCC	1
AGAGCAGGGC	1
AGAGCAGGTA	1
AGAGCAGTTT	1
AGAGCCAAGT	3
AGAGCCAGAG	1
AGAGCCAGCA	1
AGAGCCCACC	1
AGAGCCCTAC	1
AGAGCCCTAG	3
AGAGCTCACT	1
AGAGCTCCAT	1
AGAGCTTTCC	1
AGAGGAAAAA	1
AGAGGAAACA	1
AGAGGACCTG	1
AGAGGAGGCA	1
AGAGGCAAGA	1
AGAGGCTAAG	1
AGAGGCTGAG	2
AGAGGGAAGT	1
AGAGGGACAA	2
AGAGGGAGCG	1
AGAGGGTGAA	1
AGAGGTGGTG	1
AGAGGTGTAC	1
AGAGGTGTAG	3
AGAGGTTGCC	1
AGAGTAAAAA	1
AGAGTCATAC	1
AGAGTCCTGC	2
AGAGTGCAGT	3
AGAGTGCCTA	2
AGAGTGGTAT	1
AGATAAACCA	1
AGATAACACA	4
AGATAACCCA	1
AGATAATTAA	1
AGATAGCATT	1
AGATATTAAA	1
AGATCAAAAT	1
AGATCAGGTC	1
AGATCATTTG	1
AGATCCTACT	3
AGATCCTCTA	1
AGATCTACTC	1
AGATCTATAC	1
AGATCTGGAC	1
AGATCTTTTA	1
AGATGAGACA	1
AGATGCAGGA	1
AGATGGCACA	1
AGATGGTAGC	1
AGATGGTTTC	1
AGATGGTTTT	1
AGATGTGACA	1
AGATGTGTGG	2
AGATGTTCCT	1
AGATGTTTGG	1
AGATTACTGA	2
AGATTAGAAT	1
AGATTATATG	1
AGATTATGGG	1
AGATTCAAAC	15
AGATTCAAAG	1
AGATTCAGCT	1
AGATTCCAGG	1
AGATTCGTTT	1
AGATTCTAGC	1
AGATTGCTGA	1
AGATTGGTGA	1
AGATTGTGTC	1
AGATTTGCAC	3
AGATTTGGAG	1
AGATTTGTGG	1
AGATTTTCTC	1
AGCAAAAAAA	1
AGCAAACTGA	7
AGCAAAGACT	1
AGCAAAGATT	1
AGCAAAGCTC	1
AGCAAAGTCC	1
AGCAAATATT	1
AGCAACACAG	1
AGCAACAGTG	1
AGCAACCCCC	1
AGCAACCGCA	1
AGCAACTGCA	1
AGCAAGCGGT	1
AGCAAGCTTG	1
AGCAATATTA	1
AGCAATCGTG	1
AGCAATGAAG	1
AGCAATTGCC	2
AGCAATTTAA	1
AGCACAAGAC	2
AGCACACTTC	2
AGCACAGTGG	1
AGCACATTTG	1
AGCACCAAAA	1
AGCACCAGAA	1
AGCACCAGCC	1
AGCACCCCCA	1
AGCACCCCCC	2
AGCACCCTGG	1
AGCACCGAGC	1
AGCACCGATG	1
AGCACCTCCA	138
AGCACCTGCA	1
AGCACGACCC	15
AGCACTCCAG	3
AGCACTGTAC	3
AGCACTTTGG	1
AGCAGACACT	1
AGCAGAGCGA	3
AGCAGATACA	1
AGCAGATATA	1
AGCAGATCAG	3
AGCAGATGCT	1
AGCAGCAAAG	1
AGCAGCAACA	1
AGCAGCCTCT	1
AGCAGCCTTT	1
AGCAGCGAGT	1
AGCAGCGGGG	1
AGCAGCGTGG	1
AGCAGCTAGG	1
AGCAGCTTAA	1
AGCAGCTTCT	2
AGCAGCTTTC	1
AGCAGGACCT	1
AGCAGGAGCA	8
AGCAGGCTCC	2
AGCAGGGCTC	12
AGCAGGGTTT	2
AGCAGTCCAA	1
AGCATAAAGT	1
AGCATAGTGA	1
AGCATATCTT	1
AGCATTCAGC	2
AGCATTCTTG	1
AGCATTTTTG	1
AGCCAAAAAA	18
AGCCAAAACT	1
AGCCAAACAA	1
AGCCAAATAA	1
AGCCAAATAC	1
AGCCAAGATC	1
AGCCAAGTAA	1
AGCCAATAAA	1
AGCCAATTAA	1
AGCCACAGTG	1
AGCCACCACA	7
AGCCACCACC	1
AGCCACCACG	10
AGCCACCACT	1
AGCCACCAGG	1
AGCCACCATA	1
AGCCACCATC	1
AGCCACCCAG	1
AGCCACCGAG	1
AGCCACCGCA	8
AGCCACCGCC	1
AGCCACCGCG	10
AGCCACCGTG	8
AGCCACCTCA	1
AGCCACCTTG	1
AGCCACTATA	1
AGCCACTATG	2
AGCCACTCTG	1
AGCCACTGAA	1
AGCCACTGCA	14
AGCCACTGCC	1
AGCCACTGCG	7
AGCCACTGTG	12
AGCCAGAAAA	1
AGCCAGCACA	1
AGCCAGCAGT	2
AGCCAGTCTT	1
AGCCATAGCA	1
AGCCATCAAG	1
AGCCATTGTG	1
AGCCATTTAT	1
AGCCCAAGAG	1
AGCCCAGAGC	1
AGCCCAGAGG	1
AGCCCAGGAG	1
AGCCCAGGCT	1
AGCCCAGTCA	1
AGCCCCACAA	1
AGCCCCAGAG	2
AGCCCCCCCC	2
AGCCCCCCCG	1
AGCCCCCGTG	1
AGCCCCCTGA	1
AGCCCCTCCA	2
AGCCCGGGAG	1
AGCCCGGGTG	1
AGCCCTACAA	65
AGCCCTAGTA	1
AGCCCTATCG	1
AGCCCTCAGG	1
AGCCCTCCAG	1
AGCCCTCCCT	3
AGCCCTCGAC	1
AGCCCTGCGC	1
AGCCCTGGAG	1
AGCCCTGGCT	2
AGCCCTTCCT	2
AGCCGAGATC	1
AGCCGAGCAA	1
AGCCGAGCTT	1
AGCCGCCGCA	1
AGCCGCTATG	1
AGCCGGAAAA	2
AGCCGGGATG	1
AGCCGGGCTT	4
AGCCTACTGA	1
AGCCTACTTG	1
[truncated: 13,438 more rows]
