# Supplementary material for: An interactive tool for visualization of relationships between gene expression profiles
Source: BMC Bioinformatics. 2006 Apr 6;7:193. doi: 10.1186/1471-2105-7-193 (PMC1456991; doi:10.1186/1471-2105-7-193)
Supplement: Additional File 1 — contains the compiled Java executable, documentation and the source code for TreeBuilder3D. Example data sets are also included for the testing purposes. [file 1471-2105-7-193-S1.zip › datasets/GEO_breast/GSM671]

>TOTAL	45673
>DESCRIPTION	metast. tumor
AAAAAAAAAA	62
AAAAAAAAAC	1
AAAAAAAAAG	1
AAAAAAAAAT	1
AAAAAAAAGC	1
AAAAAAACCC	1
AAAAAAAGCA	2
AAAAAAATAC	1
AAAAAAATAG	1
AAAAAAATCA	3
AAAAAAATGC	1
AAAAAACAAA	1
AAAAAACACT	1
AAAAAACCCA	19
AAAAAACTAC	1
AAAAAACTCA	1
AAAAAACTGA	1
AAAAAACTGG	1
AAAAAAGTCC	1
AAAAAAGTCT	1
AAAAAATGAA	1
AAAAACAACA	1
AAAAACACCC	1
AAAAACCATA	2
AAAAACCCAA	1
AAAAACCCAG	1
AAAAACCCTT	1
AAAAAGAAAA	1
AAAAAGAAGC	1
AAAAAGCAGA	2
AAAAAGGAAC	1
AAAAAGGTTG	1
AAAAAGTGAT	1
AAAAAGTGGT	1
AAAAATAAAA	1
AAAAATAAAG	9
AAAAATCAAA	1
AAAAATCCAC	1
AAAAATCGGC	1
AAAAATGACT	1
AAAAATGGTT	1
AAAACAAAAA	3
AAAACAACAA	1
AAAACAAGAA	1
AAAACAGCAA	1
AAAACAGCTG	1
AAAACAGGAT	1
AAAACATTAA	1
AAAACATTAT	2
AAAACATTCT	30
AAAACCAAAA	1
AAAACCTAAA	1
AAAACCTATG	1
AAAACCTGAA	1
AAAACCTGTA	2
AAAACCTTAA	1
AAAACCTTCC	1
AAAACGGTAT	1
AAAACTGAGA	2
AAAACTGCAC	2
AAAACTTAGA	2
AAAACTTGCT	2
AAAACTTTCA	2
AAAAGAAACT	11
AAAAGACAGA	1
AAAAGACCTG	1
AAAAGAGAAA	1
AAAAGATAAA	1
AAAAGCTGTT	1
AAAAGGAAAA	1
AAAAGGAAAC	1
AAAAGGAAAT	1
AAAAGGAGAC	1
AAAAGGAGTG	1
AAAAGGGCAG	1
AAAAGGGCCT	1
AAAAGGGTTT	1
AAAAGGTAGA	1
AAAAGGTTAT	2
AAAAGGTTTA	1
AAAAGTTAAA	1
AAAAGTTATT	4
AAAAGTTGGA	1
AAAATAAAAA	6
AAAATAAACA	3
AAAATAAACC	1
AAAATAAACG	1
AAAATAAACT	4
AAAATAAAGA	11
AAAATAAAGC	4
AAAATAAATG	4
AAAATAATTT	1
AAAATAGACC	1
AAAATATAAT	2
AAAATATTTT	3
AAAATCCAAA	1
AAAATCCACT	2
AAAATGAATA	1
AAAATGCTGT	1
AAAATGTCTT	1
AAAATGTGGG	1
AAAATTAAAA	1
AAAATTAGTG	1
AAAATTATCT	1
AAAATTATTA	4
AAAATTCACA	1
AAAATTGTAT	1
AAAATTTGCA	1
AAACAAAAAT	1
AAACAAATCA	1
AAACAACAAC	1
AAACAACAAT	1
AAACAAGCCT	1
AAACAATATT	1
AAACACCTAC	1
AAACAGAAAA	1
AAACAGGAAG	1
AAACAGGCCC	1
AAACAGTTGT	2
AAACATCCTA	9
AAACATTAAA	5
AAACATTAAT	1
AAACATTAGC	1
AAACATTGGG	1
AAACCAAAAA	3
AAACCAACGG	1
AAACCAAGCT	1
AAACCACAGT	1
AAACCAGAGG	2
AAACCAGGAA	1
AAACCAGGGC	1
AAACCATCTC	1
AAACCCAAAT	1
AAACCCAAGC	4
AAACCCCAAT	130
AAACCCCATA	1
AAACCCCGTC	1
AAACCCCTAT	1
AAACCCCTTA	1
AAACCCTAAT	1
AAACCTCATC	1
AAACCTGAGA	1
AAACCTGGAG	1
AAACCTGGGA	2
AAACCTTTAA	1
AAACCTTTCT	1
AAACGAGTGG	1
AAACGGGGGA	1
AAACGGTTTA	1
AAACTAACAT	1
AAACTAACCG	1
AAACTAACTT	4
AAACTAATCT	1
AAACTACAAA	1
AAACTAGAAA	1
AAACTAGAAT	1
AAACTAGTTG	3
AAACTATGGC	1
AAACTATTTG	1
AAACTCACGC	1
AAACTCATAC	1
AAACTCCGTC	1
AAACTCGAGC	3
AAACTGAACA	1
AAACTGATTG	2
AAACTGCAAA	2
AAACTGCGGT	2
AAACTGCTTG	1
AAACTGGTTT	1
AAACTGTAGA	1
AAACTGTGGT	21
AAACTTAAAA	1
AAACTTACTG	1
AAACTTGAAG	1
AAACTTTCAG	1
AAACTTTTCA	1
AAAGAAACTT	1
AAAGAAAGTG	5
AAAGAAATGC	1
AAAGAAATGT	1
AAAGAACAAA	1
AAAGAACAGA	2
AAAGAACTTT	1
AAAGAAGACC	1
AAAGAATGCA	1
AAAGACAAAT	1
AAAGACTGCA	1
AAAGACTGTG	1
AAAGAGAAAA	1
AAAGAGAAGA	1
AAAGAGAAGG	1
AAAGAGATAG	1
AAAGAGTACA	1
AAAGATCCTC	1
AAAGATGTAG	1
AAAGATTTTG	1
AAAGCAAAAA	6
AAAGCAAACC	3
AAAGCAACAT	1
AAAGCAACTG	2
AAAGCAATCA	3
AAAGCACAGG	2
AAAGCACTCC	1
AAAGCAGATG	1
AAAGCAGCAC	1
AAAGCAGTTC	2
AAAGCAGTTT	1
AAAGCATTTT	2
AAAGCCACAA	1
AAAGCCAGCT	1
AAAGCCCCTA	1
AAAGCGGTGC	1
AAAGCGTAAA	1
AAAGCTACTA	1
AAAGCTCAAA	1
AAAGCTGTAA	1
AAAGGAAAAT	1
AAAGGAAAGT	10
AAAGGAAGAG	1
AAAGGAATCC	1
AAAGGACGCG	1
AAAGGAGCTG	1
AAAGGATAAT	1
AAAGGATGCT	1
AAAGGCATTC	1
AAAGGCCGGG	1
AAAGGCTCAA	1
AAAGGGCCTG	1
AAAGGGCTGT	1
AAAGGGGGCA	1
AAAGGTTGGT	2
AAAGTAACAT	1
AAAGTACCAA	1
AAAGTAGACA	1
AAAGTAGATG	2
AAAGTATAAA	1
AAAGTATGCT	1
AAAGTCAGAA	3
AAAGTCATTG	1
AAAGTCGTTT	1
AAAGTCTAGA	9
AAAGTGAAAA	6
AAAGTGAAGA	10
AAAGTGAAGG	1
AAAGTGCAAA	1
AAAGTGCATC	2
AAAGTGCTGT	1
AAAGTGGAAA	2
AAAGTGGAGG	1
AAAGTGGCTA	2
AAAGTTCTCA	4
AAAGTTTAAT	1
AAAGTTTATT	1
AAAGTTTGAA	1
AAATAAAAAA	2
AAATAAAAAG	3
AAATAAAAGA	1
AAATAAAAGC	7
AAATAAAAGG	2
AAATAAACTT	1
AAATAAAGAA	11
AAATAAAGCA	4
AAATAAATCC	1
AAATAACAAA	1
AAATAAGAGA	1
AAATAAGCAC	1
AAATAAGTGC	1
AAATAATGAT	1
AAATAATGTT	1
AAATAATTCC	1
AAATACAGTT	2
AAATACATTT	1
AAATACCCAA	1
AAATACTTCA	4
AAATAGAGCA	1
AAATATAAAT	3
AAATATGTCA	1
AAATATTAAA	1
AAATATTACC	1
AAATCAATAA	2
AAATCAATAC	3
AAATCAGAAT	1
AAATCAGTTA	1
AAATCCAAGT	1
AAATCCAATA	1
AAATCCGTTT	1
AAATCCTCAA	1
AAATCCTCTA	2
AAATCCTGAG	2
AAATCGCTCA	1
AAATCTAAAA	1
AAATCTGAAA	1
AAATCTGGCA	1
AAATCTTGGT	1
AAATGAAAAT	3
AAATGACAAT	1
AAATGACATT	1
AAATGAGAAA	1
AAATGATACA	2
AAATGATCAT	1
AAATGATTGC	1
AAATGCAAAT	1
AAATGCAATA	1
AAATGCACCT	1
AAATGCAGCA	1
AAATGCCACA	1
AAATGCCCTC	1
AAATGCTGTA	3
AAATGCTTCC	1
AAATGCTTGG	2
AAATGGAGGA	1
AAATGGAGTA	1
AAATGGTGTT	1
AAATGTAACA	3
AAATGTAATT	1
AAATGTAGGT	18
AAATGTCTAA	1
AAATGTGAAT	2
AAATGTGGGT	1
AAATGTTAAA	1
AAATGTTCTG	2
AAATGTTGGT	1
AAATGTTTGG	1
AAATTAAAAA	1
AAATTAAAAC	7
AAATTAAACT	1
AAATTAAAGT	1
AAATTAACCA	1
AAATTAAGAG	1
AAATTCAATC	1
AAATTCTGAC	1
AAATTCTGTT	1
AAATTCTTTG	2
AAATTGAAAT	1
AAATTGATTC	1
AAATTGCACT	1
AAATTGTTCC	1
AAATTGTTTC	1
AAATTGTTTT	1
AAATTTAAAA	1
AAATTTAATA	1
AAATTTCGCA	1
AAATTTGTCT	1
AAATTTTAAA	3
AAATTTTCAC	1
AACAAAAAAA	2
AACAAAAAAG	1
AACAAAAAAT	1
AACAAAAACT	1
AACAAAAGTA	1
AACAAACACT	1
AACAAACCCT	1
AACAAAGGAA	1
AACAAATTAA	1
AACAAATTCT	1
AACAACAGAG	1
AACAACCTCA	1
AACAACGACC	2
AACAACGCGC	1
AACAAGAAAT	1
AACAAGAGCA	1
AACAAGATGT	1
AACAAGCCAA	1
AACAAGGAGA	1
AACAAGGTGA	2
AACAAGTAGT	1
AACAAGTCCA	1
AACAATTATC	1
AACACAAAAA	1
AACACAACTT	1
AACACAGCCT	2
AACACAGCTT	1
AACACAGTTA	1
AACACATTAC	1
AACACCTAAG	1
AACACCTTTC	1
AACACGAATG	6
AACACTACTC	1
AACACTCTGC	1
AACACTGACT	2
AACACTTCTC	9
AACACTTGTC	1
AACAGAAGCA	7
AACAGAATTC	1
AACAGAATTG	1
AACAGAGAAT	1
AACAGATAGT	3
AACAGATATT	1
AACAGATGCT	1
AACAGATTTC	1
AACAGCAAAA	1
AACAGCCAAA	1
AACAGCTCAT	1
AACAGGAAAG	1
AACAGGGGCC	1
AACAGTCAAA	5
AACATAAATT	8
AACATAAGGG	1
AACATACTAA	1
AACATAGAAA	1
AACATCAAAC	1
AACATCAGTT	1
AACATTAAAA	2
AACATTAAAG	1
AACATTCTAA	1
AACATTGGCT	1
AACATTGTAT	1
AACATTTAAA	1
AACATTTCAG	3
AACATTTGAG	1
AACATTTGTG	3
AACCAAAAAA	2
AACCAACAAA	2
AACCAAGCTG	1
AACCACAAAA	1
AACCACCACA	1
AACCACCACG	1
AACCACCGCA	1
AACCACTGCG	1
AACCACTGTA	1
AACCACTGTG	2
AACCAGAGGT	4
AACCAGCAAA	1
AACCAGGGAG	1
AACCAGGTGG	3
AACCATCTGA	1
AACCATTCAT	1
AACCATTGTG	1
AACCCAAAAA	1
AACCCAATCC	1
AACCCAGAAG	1
AACCCAGGAG	5
AACCCAGGGG	2
AACCCAGTGG	1
AACCCCAGAA	1
AACCCCCAAT	2
AACCCCCTCC	1
AACCCCTAAC	2
AACCCGGGAG	6
AACCCGTGTT	2
AACCCTGCCC	1
AACCCTTCCC	1
AACCCTTGGG	2
AACCCTTTGC	2
AACCGAAGGG	1
AACCGAATCA	1
AACCGCACCC	2
AACCGTGGCT	1
AACCTAGGAG	1
AACCTCAAAA	1
AACCTCATCT	1
AACCTCTAAA	1
AACCTCTGTG	1
AACCTCTTAA	1
AACCTGAAAG	1
AACCTGAACA	1
AACCTGGAAG	1
AACCTGGCCT	1
AACCTGGGAG	5
AACCTGGGCT	1
AACCTGTTCT	1
AACCTGTTTT	3
AACCTTAAGC	1
AACCTTCAAT	3
AACGAAGGTA	7
AACGACATTT	1
AACGACCTCA	1
AACGACCTCG	5
AACGAGGAAT	4
AACGAGTACA	1
AACGCAAAAA	2
AACGCAGCCT	1
AACGCCAACC	1
AACGCGAACA	2
AACGCGGCCA	23
AACGCTGCGA	15
AACGGAATGT	1
AACGGGCCGG	1
AACGGTCGTG	5
AACGTCACAA	1
AACGTGCAGG	1
AACGTGCCAT	1
AACGTGGCCC	1
AACGTTATGC	1
AACTAAAAAA	71
AACTAACAAA	86
AACTAACATA	1
AACTAACATT	5
AACTAACTAA	1
AACTAATAAA	2
AACTAATACT	16
AACTAATTCT	1
AACTACCAAA	1
AACTACGGAA	1
AACTAGAAAA	1
AACTAGAAGA	1
AACTAGAAGT	1
AACTAGAATT	1
AACTAGCAAA	1
AACTAGGAAG	1
AACTATAGAA	1
AACTATGATC	1
AACTATGCCA	2
AACTATTTGG	1
AACTCACCAT	1
AACTCAGCTC	5
AACTCTAAGA	1
AACTCTGATA	1
AACTCTGGAC	1
AACTCTTGAA	3
AACTGAGGTG	1
AACTGCACCT	1
AACTGCAGAA	1
AACTGCAGGA	1
AACTGCAGTC	1
AACTGCCAGT	1
AACTGCCCAT	1
AACTGCGGCA	3
AACTGCTGCA	1
AACTGCTGGT	1
AACTGCTTCA	5
AACTGGAGTT	1
AACTGGCCAA	1
AACTGGGCAG	1
AACTGGGTAG	1
AACTGTACAA	1
AACTGTACTA	12
AACTGTATCA	1
AACTGTATTT	2
AACTGTCCTT	1
AACTGTTAAT	1
AACTGTTTGT	1
AACTTAAAAA	1
AACTTAAGAG	2
AACTTATCCA	1
AACTTCTTGG	1
AACTTGAGGA	1
AACTTGCAAA	2
AACTTGCCCA	1
AACTTGCTTT	1
AACTTGGAGC	1
AACTTGGCTG	2
AACTTGGTAA	1
AACTTTAAAA	1
AACTTTATGC	2
AACTTTCAGA	1
AACTTTGTGG	1
AACTTTTAAG	1
AACTTTTATA	2
AACTTTTCTA	1
AAGAAAAACG	1
AAGAAAACTA	1
AAGAAAACTG	15
AAGAAACCCC	1
AAGAAACCTT	5
AAGAAACTGT	1
AAGAAAGCAC	1
AAGAAAGCTC	3
AAGAAAGCTG	3
AAGAAAGGAA	1
AAGAAAGGAG	1
AAGAAAGGGA	1
AAGAAAGGGG	1
AAGAAAGTCT	2
AAGAAAGTTC	9
AAGAAATCGT	1
AAGAAATCTG	2
AAGAAATTAA	1
AAGAAATTAT	1
AAGAACACTC	1
AAGAACCGGC	1
AAGAACCTGT	1
AAGAACTAAA	4
AAGAAGACTT	2
AAGAAGATAG	35
AAGAAGCAAG	5
AAGAAGGAGC	1
AAGAAGTGTG	1
AAGAATAAAA	1
AAGAATAAAT	1
AAGAATAAGT	1
AAGAATCAAA	10
AAGAATCTGA	36
AAGAATGAAG	1
AAGAATGAAT	1
AAGAATGCAT	1
AAGAATGTGA	1
AAGAATGTTA	1
AAGAATTAAA	1
AAGAATTACG	1
AAGAATTACT	1
AAGAATTCAG	1
AAGAATTCTA	1
AAGAATTCTT	1
AAGACACTGT	1
AAGACAGCAG	1
AAGACAGTGG	35
AAGACATTAA	1
AAGACCCCCT	1
AAGACCGCTG	1
AAGACGCTGA	1
AAGACTAACA	1
AAGACTGAAG	1
AAGACTGGCT	1
AAGACTTCCT	3
AAGAGAAAGT	1
AAGAGACACA	1
AAGAGACAGG	1
AAGAGACCTA	1
AAGAGAGCAC	2
AAGAGAGTTC	1
AAGAGCCAAG	2
AAGAGCTCAT	1
AAGAGCTTGC	1
AAGAGGAGAT	2
AAGAGGATGG	1
AAGAGGCTGA	1
AAGAGGGCAA	2
AAGAGGTTTG	7
AAGAGTAACC	1
AAGAGTACCT	1
AAGAGTGAGG	2
AAGAGTGGGG	1
AAGAGTTACG	2
AAGAGTTGGG	9
AAGAGTTTCA	1
AAGAGTTTCT	1
AAGATAAACT	1
AAGATAATGC	7
AAGATCAAGA	1
AAGATCAAGT	1
AAGATCAGTT	1
AAGATCCAAA	1
AAGATCCCCG	6
AAGATCGCTG	1
AAGATCTAAT	1
AAGATCTTCT	1
AAGATCTTTT	1
AAGATGATGC	1
AAGATGGAGC	2
AAGATTAACC	1
AAGATTCAGA	1
AAGATTGAAG	1
AAGATTGCTT	1
AAGATTGGGG	1
AAGATTGGTG	2
AAGATTTTAC	1
AAGATTTTTT	1
AAGCAAAAAC	1
AAGCAAAAAT	1
AAGCAAAAGG	1
AAGCAACAGA	1
AAGCAAGAAT	1
AAGCAAGCGT	1
AAGCAAGTTT	1
AAGCAATGGA	1
AAGCACAAAA	7
AAGCACTGTT	3
AAGCACTTCT	1
AAGCAGAATA	1
AAGCAGACAC	1
AAGCAGACTA	1
AAGCAGCAAA	1
AAGCAGGACC	4
AAGCAGTACC	1
AAGCAGTCAC	1
AAGCATAGTA	1
AAGCATCAGC	4
AAGCATCCCC	2
AAGCATCCTA	1
AAGCATCTCA	1
AAGCATTAAA	3
AAGCATTCCG	1
AAGCCAGAAC	1
AAGCCAGCCC	1
AAGCCAGGAC	3
AAGCCATTCA	3
AAGCCCAGGC	1
AAGCCCCAGC	1
AAGCCGCACA	1
AAGCCTTCAA	3
AAGCCTTCCA	1
AAGCCTTGCT	2
AAGCCTTTAA	1
AAGCCTTTTT	1
AAGCGCATAT	1
AAGCGGATGG	3
AAGCGGGACC	3
AAGCGTCTGC	1
AAGCGTTAGA	1
AAGCTACGGA	2
AAGCTACTGA	1
AAGCTCAAGA	1
AAGCTCCCTG	2
AAGCTCCTGT	1
AAGCTCTCAA	1
AAGCTCTTAG	1
AAGCTGAGGT	1
AAGCTGAGTG	3
AAGCTGATAG	1
AAGCTGCAAA	4
AAGCTGCCTG	3
AAGCTGCTAA	1
AAGCTGGAAG	1
AAGCTGGAGG	1
AAGCTGGCAC	1
AAGCTGGGCA	1
AAGCTGTGTC	1
AAGCTGTTAA	1
AAGCTGTTCC	1
AAGCTGTTGT	2
AAGCTTAAAA	1
AAGCTTAAAT	1
AAGCTTCCAA	1
AAGCTTTAAA	1
AAGCTTTGAG	1
AAGCTTTGCT	1
AAGGAAAAAA	3
AAGGAAACAG	1
AAGGAAACTC	1
AAGGAAAGGC	1
AAGGAACTTA	1
AAGGAACTTG	10
AAGGAAGAAT	13
AAGGAAGATC	1
AAGGAAGATT	2
AAGGAAGCAA	3
AAGGAAGCCT	1
AAGGAAGGAT	1
AAGGACAAGA	1
AAGGACACAT	3
AAGGACCTAG	4
AAGGACTCAC	1
AAGGACTGAA	1
AAGGACTTTG	1
AAGGAGAAAT	1
AAGGAGACAC	2
AAGGAGAGCC	1
AAGGAGATGG	17
AAGGAGCTGA	1
AAGGAGCTGG	6
AAGGAGGAAA	1
AAGGAGTTAC	3
AAGGAGTTGA	1
AAGGAGTTTA	1
AAGGAGTTTG	3
AAGGATGAAA	1
AAGGATGACA	1
AAGGATGCCA	3
AAGGATGCGG	1
AAGGCAAAAA	1
AAGGCAAAGC	3
AAGGCAAAGG	1
AAGGCAATTA	1
AAGGCAATTT	42
AAGGCACAAT	1
AAGGCACAGA	4
AAGGCAGAGA	2
AAGGCAGCCT	1
AAGGCAGTTT	1
AAGGCCATCT	1
AAGGCCTTGT	2
AAGGCGTTTC	6
AAGGCTTCCA	3
AAGGGAACAA	1
AAGGGAACGC	1
AAGGGAAGGT	1
AAGGGACATT	2
AAGGGAGACC	1
AAGGGAGCAC	44
AAGGGAGGGT	2
AAGGGCACGC	1
AAGGGCAGTG	3
AAGGGCCGGT	1
AAGGGCGAGT	1
AAGGGCTGGA	1
AAGGGCTTTG	1
AAGGGGCCTT	1
AAGGGGGCAA	2
AAGGGGTAAT	1
AAGGGTAACC	1
AAGGGTGGCA	1
AAGGGTGGCG	1
AAGGTAACTT	1
AAGGTAATAT	5
AAGGTAATGC	4
AAGGTACAGC	1
AAGGTAGGTG	1
AAGGTATATT	3
AAGGTCAAGA	1
AAGGTCGAGC	4
AAGGTCTGAG	2
AAGGTCTTTA	3
AAGGTGAAAA	1
AAGGTGAAGC	1
AAGGTGAGGA	1
AAGGTGCCTC	1
AAGGTGCTAT	1
AAGGTGGAGA	2
AAGGTGGAGG	16
AAGGTGGTGA	1
AAGGTGGTGG	1
AAGGTGGTTA	1
AAGGTGTGAT	1
AAGGTGTTTT	2
AAGGTTAAAT	1
AAGGTTAAGA	1
AAGGTTGTCT	1
AAGGTTGTTA	1
AAGGTTTATG	1
AAGTAAACGG	1
AAGTAAGTAT	1
AAGTAAGTCT	1
AAGTAAGTTT	1
AAGTACAAAA	1
AAGTACGAGG	1
AAGTAGCGTG	1
AAGTAGGAAT	1
AAGTAGTTTG	1
AAGTATAAAT	1
AAGTATGTCT	1
AAGTATTCCA	1
AAGTCAAAAA	1
AAGTCAATAA	1
AAGTCAATTT	1
AAGTCATAGG	1
AAGTCATTCA	8
AAGTCCTAAT	3
AAGTCGCAAT	1
AAGTCTGCAG	1
AAGTCTTGGC	1
AAGTGAAACA	2
AAGTGAAAGC	1
AAGTGAGGAG	2
AAGTGATTCT	3
AAGTGCTAGA	1
AAGTGGAAGC	1
AAGTGGAATA	2
AAGTGGATAG	1
AAGTGGCCCA	1
AAGTGGGGAG	1
AAGTGGGTGC	1
AAGTGTAGAT	1
AAGTGTTAAA	1
AAGTGTTCCA	1
AAGTGTTTGA	1
AAGTTAGGAA	1
AAGTTCAATA	2
AAGTTCCAGA	1
AAGTTCTGCG	2
AAGTTGACTT	1
AAGTTGATTC	1
AAGTTGCATC	1
AAGTTGCATT	1
AAGTTGCTAT	26
AAGTTGGTGC	1
AAGTTGTGAA	1
AAGTTTAACC	1
AAGTTTATAG	1
AAGTTTATAT	1
AAGTTTATTT	1
AAGTTTCCAA	2
AAGTTTCTGT	1
AAGTTTGGTG	1
AAGTTTGTGG	6
AAGTTTTGAT	3
AAGTTTTTAG	3
AAGTTTTTTC	1
AATAAAAAAA	1
AATAAAAAAG	1
AATAAAAATA	1
AATAAAACAT	1
AATAAAACCT	1
AATAAAACTG	1
AATAAAACTT	1
AATAAAAGAC	3
AATAAAAGTG	5
AATAAAAGTT	1
AATAAAATGG	1
AATAAAATTA	3
AATAAAATTG	1
AATAAACACT	1
AATAAACATC	1
AATAAACATT	1
AATAAACGTG	2
AATAAACTCA	1
AATAAACTTT	2
AATAAAGAGA	3
AATAAAGCAA	9
AATAAAGCAC	1
AATAAAGGCT	12
AATAAAGGTG	4
AATAAAGTCA	2
AATAAAGTCG	1
AATAAAGTTA	3
AATAAAGTTG	25
AATAAAGTTT	1
AATAAATAAA	1
AATAAATCCA	1
AATAAATGGA	16
AATAAATGTT	1
AATAAATTCC	37
AATAAATTGG	1
AATAAATTGT	1
AATAAATTTG	2
AATAAGAAAT	1
AATAAGTCCA	1
AATAATCATT	1
AATACAAACC	1
AATACACATC	1
AATACAGCAG	1
AATACATCAA	1
AATACCTCGT	2
AATACGTCCA	1
AATACTGTTG	1
AATACTTAAA	1
AATACTTTTT	1
AATAGAATTT	1
AATAGAGTTT	2
AATAGCTCTA	1
AATAGCTGAT	3
AATAGCTGTG	1
AATAGGACCA	1
AATAGGCAGA	1
AATAGGGCCA	2
AATAGGGTCA	9
AATAGGTCCA	114
AATAGGTGCA	1
AATAGGTGGC	1
AATAGTCGTA	1
AATAGTTCCA	1
AATATAATAA	1
AATATATCCA	3
AATATATTCT	1
AATATGCTAG	1
AATATGCTTC	1
AATATGCTTT	4
AATATGTGGG	14
AATATTAAAA	1
AATATTAAGA	1
AATATTAGGT	1
AATATTGAGA	1
AATATTGTAC	3
AATATTTACA	1
AATATTTCAA	1
AATATTTTCT	1
AATCAAACAC	2
AATCAAATTC	1
AATCACTGTG	1
AATCAGAATT	1
AATCAGACAT	1
AATCAGTACT	2
AATCATCAAA	1
AATCCAAAAA	1
AATCCAAAAG	1
AATCCAACCC	1
AATCCAGCAG	1
AATCCCAAAT	2
AATCCCCCAC	1
AATCCCGGCC	1
AATCCTGTGG	11
AATCCTTACA	1
AATCGAGCTA	1
AATCGATCGT	1
AATCGCTAAT	1
AATCTAAACC	1
AATCTAAACT	1
AATCTAACAG	1
AATCTAATTT	1
AATCTCTGCC	1
AATCTGAAAA	1
AATCTGAAAG	1
AATCTGCAAA	1
AATCTGCGCC	2
AATCTGGTTG	2
AATCTGTAAC	1
AATCTTCAAT	1
AATCTTCACC	1
AATCTTGCAA	3
AATCTTGGAA	1
AATCTTGTCA	1
AATCTTGTCT	2
AATCTTGTTT	1
AATCTTTAAA	1
AATGAAAAAA	9
AATGAAAAAT	1
AATGAAAAGG	2
AATGAAAGGT	1
AATGAACAAT	2
AATGAACTAA	1
AATGAAGAAG	1
AATGAAGAGA	1
AATGAATAAA	4
AATGAATCCA	1
AATGAATCTC	3
AATGAATCTT	1
AATGAATGAA	4
AATGAATTAT	1
AATGACTGAA	2
AATGAGAAGG	1
AATGAGCAAC	3
AATGAGCTTT	1
AATGAGGTGC	1
AATGAGTTTG	9
AATGATAAAA	1
AATGATGCAT	1
AATGATTTGA	1
AATGCAAAAT	1
AATGCAAGAT	2
AATGCAATTC	1
AATGCAATTT	1
AATGCAGGCA	6
AATGCATAAA	1
AATGCCCCAC	1
AATGCGCCAC	1
AATGCTGGCA	1
AATGCTGTGA	1
AATGCTTTGT	8
AATGGAAAAA	1
AATGGAAAAG	3
AATGGAAATG	1
AATGGAAGGT	1
AATGGAATGG	22
AATGGAGAAG	1
AATGGATAAG	1
AATGGATGAA	2
AATGGATTAC	1
AATGGATTAT	6
AATGGCAAAG	2
AATGGCACAT	1
AATGGCACTT	4
AATGGCATCA	2
AATGGCATTG	7
AATGGCCAAA	1
AATGGCTTGG	1
AATGGGAAGC	1
AATGGGAGTT	1
AATGGGGGTT	1
AATGGTAACA	1
AATGGTGTGT	2
AATGGTTTTT	1
AATGTAAATG	1
AATGTAAATT	1
AATGTAATCA	1
AATGTAGTTT	1
AATGTATAAT	1
AATGTCCAGT	8
AATGTCCTGG	1
AATGTGAAAT	1
AATGTGAGTC	3
AATGTGATGG	1
AATGTGGGTT	1
AATGTTAAAA	1
AATGTTACCG	1
AATGTTCCAG	1
AATGTTTAAA	1
AATGTTTGTG	1
AATTAAACAA	1
AATTAAATAT	1
AATTAAATGA	1
AATTAAATTA	1
AATTAACCCC	1
AATTAACCTG	2
AATTAACTCC	2
AATTAAGCAT	1
AATTAATAAA	1
AATTAATAAC	2
AATTAATTAA	1
AATTAATTGT	2
AATTAGATAG	1
AATTATGAAT	1
AATTATGACT	1
AATTCAATTA	19
AATTCAGTGA	2
AATTCATAGG	1
AATTCATCAC	1
AATTCCACGC	1
AATTCCAGGA	2
AATTCCCCAA	1
AATTCCCTTT	2
AATTCTGAAA	1
AATTCTGTAA	1
AATTCTGTAT	1
AATTCTGTGT	1
AATTGAAAAA	1
AATTGAAAAG	1
AATTGAACCA	1
AATTGAATAA	1
AATTGAGATA	1
AATTGAGCTA	1
AATTGCCTAA	1
AATTGCTGTC	1
AATTGGAAAC	1
AATTGTCAGT	1
AATTGTGTCT	2
AATTGTTACT	1
AATTTAAAAA	24
AATTTACTTC	1
AATTTAGGTT	2
AATTTATTTA	1
AATTTCAAAG	1
AATTTCATAG	1
AATTTCTATT	2
AATTTCTTTC	1
AATTTGAATT	1
AATTTGAGAG	1
AATTTGAGTG	2
AATTTGATCC	1
AATTTGCAAC	3
AATTTGGGAG	1
AATTTGTTAA	2
AATTTTATTT	3
AATTTTCCTG	1
AATTTTTGCT	1
AATTTTTGGC	1
AATTTTTTGG	1
AATTTTTTGT	1
ACAAAAAAAA	4
ACAAAAACCA	1
ACAAAAACTA	4
ACAAAAAGCA	1
ACAAAAAGGA	1
ACAAAAATAT	1
ACAAAACATT	1
ACAAAACCCT	1
ACAAAACCTA	1
ACAAAACCTG	1
ACAAAAGCAT	1
ACAAAAGTAT	1
ACAAAAGTCA	1
ACAAAAGTGG	1
ACAAAATAAA	5
ACAAACAAAA	2
ACAAACACCA	1
ACAAACAGAA	3
ACAAACCCCC	3
ACAAACGGTA	1
ACAAACTAAA	1
ACAAACTCCT	1
ACAAACTGTG	1
ACAAACTTCT	1
ACAAAGATAC	1
ACAAAGCATT	18
ACAAAGCCCC	1
ACAAAGTAGG	1
ACAAAGTGGA	1
ACAAAGTTTT	2
ACAAATATAA	1
ACAAATCCTT	1
ACAAATTATG	7
ACAAATTGAA	2
ACAAATTTAC	1
ACAAATTTAT	2
ACAACACCCC	4
ACAACCAGAC	2
ACAACGAATT	1
ACAACGCACC	1
ACAACGTCTA	1
ACAACTAATT	1
ACAACTACTT	1
ACAACTCAAT	2
ACAACTCACC	1
ACAACTCCCA	2
ACAACTCGCC	1
ACAACTCGTG	2
ACAAGAAAGG	1
ACAAGAACAA	2
ACAAGAATTG	9
ACAAGACAGA	2
ACAAGACCCC	1
ACAAGACTGC	1
ACAAGAGAAA	1
ACAAGATTTT	1
ACAAGCACCC	1
ACAAGCAGGA	1
ACAAGCATAT	2
ACAAGGATGC	1
ACAAGGGCAA	1
ACAAGGGGCA	1
ACAAGGTGCC	2
ACAAGGTGCG	15
ACAAGGTGCT	1
ACAAGTACCC	6
ACAAGTACTG	1
ACAAGTATTC	1
ACAAGTGAAC	1
ACAAGTTCAG	1
ACAATAAAGA	1
ACAATAAAGC	1
ACAATACAAG	1
ACAATCAAGA	1
ACAATCACTC	1
ACAATCTATC	1
ACAATCTTGT	1
ACAATGACCG	1
ACAATGCCAC	1
ACAATTCCAG	1
ACAATTCTTT	2
ACAATTGCTT	1
ACACAAAAAA	1
ACACAAAAAT	1
ACACAAAAGA	1
ACACAAAATT	1
ACACAAACCG	2
ACACAAGTAA	1
ACACAATAAA	1
ACACACAAAA	8
ACACACTTAA	1
ACACAGACGG	1
ACACAGATTT	1
ACACAGGAAA	1
ACACAGGAAG	2
ACACAGTTTT	6
ACACATCAAA	1
ACACATCCCC	1
ACACCAATCT	1
ACACCAGAGG	2
ACACCCAGAA	1
ACACCCCATC	1
ACACCTCTAA	6
ACACCTCTCG	2
ACACCTCTTG	1
ACACGGGAAG	1
ACACTAAAAT	2
ACACTCCAGC	1
ACACTGCACT	2
ACACTGCCCC	2
ACACTGTCAC	1
ACACTTAAAA	1
ACACTTACAA	1
ACACTTAGCT	1
ACACTTAGTA	1
ACACTTCTTT	1
ACACTTGCAG	1
ACACTTGGAG	13
ACACTTTTTT	1
ACAGAAAAAA	1
ACAGAATGAG	1
ACAGAATGCA	1
ACAGAATGGC	1
ACAGAATTAA	1
ACAGAATTTT	1
ACAGACACAA	1
ACAGACGCTA	1
ACAGAGCGAG	1
ACAGAGCTTA	2
ACAGAGGAAA	1
ACAGAGTGAG	1
ACAGATGAAG	1
ACAGATGAGT	1
ACAGATTATA	2
ACAGATTTAT	1
ACAGATTTGA	1
ACAGCAAAGT	1
ACAGCAAGTA	1
ACAGCAAGTT	2
ACAGCAGACC	1
ACAGCAGGCC	1
ACAGCCAAGA	1
ACAGCCTGGG	1
ACAGCGGCAA	6
ACAGCGGTGC	1
ACAGCTAACA	2
ACAGCTAATT	1
ACAGCTTTGT	3
ACAGGAAACC	1
ACAGGAACTA	1
ACAGGAAGTT	1
ACAGGCAAAA	1
ACAGGCATCT	1
ACAGGCCCTG	1
ACAGGCTACG	1
ACAGGCTCAC	1
ACAGGCTGCA	1
ACAGGGAAAA	1
ACAGGGAAGA	1
ACAGGGGAGT	1
ACAGGGGGCT	1
ACAGGGGTTC	4
ACAGGGTGAC	3
ACAGGGTTTT	1
ACAGGTGCAG	1
ACAGGTTACT	1
ACAGGTTTTC	1
ACAGTCGGGA	1
ACAGTCTGAG	2
ACAGTCTTGC	7
ACAGTGACAA	1
ACAGTGAGAC	1
ACAGTGAGGA	1
ACAGTGCCAC	1
ACAGTGCTTG	7
ACAGTGGAGT	2
ACAGTGGATT	3
ACAGTGGGGA	31
ACAGTGTGAG	1
ACAGTGTTAA	3
ACAGTGTTTC	1
ACAGTTAGGA	1
ACAGTTGCCC	1
ACAGTTGTGT	1
ACAGTTTTGT	1
ACATAAACAA	1
ACATAACTCA	1
ACATAACTTT	1
ACATAAGAAC	1
ACATAAGACA	1
ACATAATAAA	6
ACATACAACT	4
ACATACCTTT	1
ACATAGCAAT	1
ACATATTGCT	1
ACATCAAAAA	1
ACATCAAAGT	1
ACATCAAGGA	1
ACATCACAGT	1
ACATCATACT	3
ACATCATCGA	36
ACATCCAGCA	1
ACATCCCAGA	2
ACATCCTCAC	2
ACATCGTAGG	6
ACATCTACCA	1
ACATCTGTAA	1
ACATCTGTAC	1
ACATCTTGCT	1
ACATTAAAAA	1
ACATTAAAAT	2
ACATTAAAGC	3
ACATTAAATT	1
ACATTAAGCA	1
ACATTACAGA	2
ACATTCCAAG	3
ACATTCCTCT	1
ACATTCCTGA	1
ACATTCTTGT	2
ACATTCTTTT	5
ACATTGCACT	1
ACATTGCAGC	1
ACATTGCAGT	1
ACATTGCGGC	1
ACATTGGTAA	1
ACATTGTGTA	1
ACATTTAAAA	1
ACATTTACAA	1
ACATTTATGC	1
ACATTTCATT	1
ACATTTCTCT	1
ACATTTGAAG	1
ACATTTGCCA	1
ACATTTGCTC	2
ACATTTGTAA	2
ACCAAAAAAA	1
ACCAAAAAAC	1
ACCAAAAACC	78
ACCAAAAACT	1
ACCAAAATAT	1
ACCAAAATCA	1
ACCAAACTGT	1
ACCAAAGCCC	5
ACCAAATAAA	1
ACCAAATATT	1
ACCAAATTAA	3
ACCAACGTGT	1
ACCAAGAACC	1
ACCAAGCTGC	1
ACCAAGGAGG	3
ACCAATAATA	1
ACCAATATCA	1
ACCAATTCAA	6
ACCAATTTAT	1
ACCACAAAAA	1
ACCACAAACC	2
ACCACAGACC	1
ACCACAGGGG	1
ACCACAGTTT	9
ACCACCAAAA	1
ACCACCAAGA	1
ACCACCAGGG	1
ACCACCTCCT	1
ACCACTACCC	1
ACCACTGAAT	1
ACCAGCCAGT	1
ACCAGCCCGG	1
ACCAGCCTGG	1
ACCAGCTCCC	3
ACCAGCTGCT	1
ACCAGGACTT	1
ACCAGGCAAG	1
ACCAGGCCAC	1
ACCAGGGACA	1
ACCAGGTCCA	1
ACCAGTGTGC	1
ACCAGTGTGT	1
ACCATAATGT	1
ACCATCCTGC	1
ACCATTGGAT	1
ACCATTGGCC	1
ACCATTTTGC	1
ACCCAAAAAA	1
ACCCAAAAAG	1
ACCCAAAACC	1
ACCCAATTTG	1
ACCCACCTGC	9
ACCCACCTGG	1
ACCCAGCCGG	1
ACCCAGCGGC	1
ACCCAGTTAG	1
ACCCAGTTGT	2
ACCCATCAAT	1
ACCCCAAACT	3
ACCCCACCCC	1
ACCCCACGTT	1
ACCCCAGCCC	1
ACCCCAGGAG	1
ACCCCATCTC	1
ACCCCGCCCA	1
ACCCGAGAGG	1
ACCCGCCGGA	1
ACCCGCCGGG	16
ACCCGGGAAC	1
ACCCGGGACC	1
ACCCGTAAGT	1
ACCCGTCACA	1
ACCCTAAAAA	1
ACCCTCAGTA	1
ACCCTCTGCA	1
ACCCTCTGTG	1
ACCCTGATGT	1
ACCCTGCATC	1
ACCCTGCCAA	4
ACCCTGCCGA	1
ACCCTGTCTC	1
ACCCTTAACT	1
ACCCTTCCCT	2
ACCCTTGCAA	1
ACCCTTGGCC	14
ACCCTTTAAC	1
ACCCTTTTAT	1
ACCCTTTTTC	1
ACCGAAAAGC	1
ACCGAAACTT	4
ACCGACCTCG	1
ACCGAGAGCC	1
ACCGCCGAGG	1
ACCGCCGTGG	1
ACCGCCTGTG	3
ACCGCTTCCT	1
ACCGCTTGTT	1
ACCGGAGGCC	1
ACCGGGTCCT	1
ACCGGTCCGG	4
ACCGTCATTA	1
ACCGTTCTGT	1
ACCGTTTCTA	1
ACCTAACTTT	3
ACCTAATTGG	1
ACCTACGATG	1
ACCTAGAAAA	1
ACCTATAAGT	9
ACCTATTTTT	1
ACCTCAAACT	1
ACCTCAAGGG	1
ACCTCACTCT	1
ACCTCAGGAA	33
ACCTCAGGCA	1
ACCTCAGTCA	1
ACCTCAGTCT	1
ACCTCATCAC	1
ACCTCCACCA	2
ACCTCCCACC	4
ACCTCCCCAG	1
ACCTCCTGTG	1
ACCTCGTCAA	1
ACCTCGTGAT	2
ACCTCTCCCT	4
ACCTCTTTCC	1
ACCTCTTTCG	1
ACCTGAAACC	1
ACCTGCACAA	1
ACCTGCCACC	1
ACCTGCCCCT	2
ACCTGCTGGT	1
ACCTGCTGTG	1
ACCTGGTGCC	2
ACCTGGTTTG	1
ACCTGTACTA	1
ACCTGTATCC	2
ACCTGTGAGA	1
ACCTGTTCCC	1
ACCTGTTGAA	9
ACCTGTTGCC	4
ACCTGTTTGG	2
ACCTGTTTTC	1
ACCTTAATAC	1
ACCTTACAGT	1
ACCTTACCCT	1
ACCTTCAAAA	1
ACCTTCAGTT	1
ACCTTCCAAT	1
ACCTTGATTG	1
ACCTTGGCTA	1
ACCTTGGGGT	1
ACCTTGTGCC	2
ACCTTTAAGA	2
ACCTTTACTG	3
ACCTTTAGGA	1
ACCTTTGCGA	3
ACCTTTGTCT	1
ACCTTTTCAA	1
ACGAAACCTC	2
ACGAAACTCC	1
ACGAACTGAA	1
ACGACGGCCG	2
ACGACTAAAT	1
ACGACTGTTC	1
ACGAGACCCT	1
ACGAGATCCT	1
ACGAGTTAGT	1
ACGATAAACT	4
ACGATAATTG	1
ACGATGCCTT	1
ACGATGGCCG	1
ACGATTGCTA	8
ACGCAACCAC	1
ACGCAGAGGG	1
ACGCAGGGAG	14
ACGCAGTGAG	1
ACGCCACTGC	1
ACGCCCCAAC	1
ACGCGCCAGG	6
ACGCGCCCCA	1
ACGCGTCAGG	1
ACGCTCTCGA	1
ACGCTGAAAC	1
ACGCTGAATA	1
ACGCTGCTGA	2
ACGCTGGCTC	2
ACGCTGTTTA	1
ACGGAACAAT	1
ACGGAAGTTT	1
ACGGCCCCTC	1
ACGGCGTTAC	1
ACGGCTCCGA	2
ACGGTAAGAG	1
ACGGTCTCCA	1
ACGGTGCCAT	1
ACGGTGCGCT	1
ACGGTGGAAG	1
ACGGTGTGGG	1
ACGGTGTTGA	1
ACGTAACAGA	5
ACGTACCTGC	1
ACGTAGAAAA	1
ACGTAGAAAT	1
ACGTATCATT	1
ACGTCACCAT	2
ACGTCACGGA	1
ACGTCTCTAT	1
ACGTGAAAAT	2
ACGTGACGTA	1
ACGTGCACTG	1
ACGTGCCTCA	1
ACGTGGTGAT	1
ACGTGTGAAA	1
ACGTTAAAAA	1
ACGTTAAACT	1
ACGTTAAAGA	101
ACGTTAACTG	2
ACGTTAGAGA	1
ACGTTTAAAA	1
ACGTTTAAGG	2
ACGTTTGAGA	1
ACGTTTGATT	1
ACGTTTGCAT	1
ACTAAAACAT	1
ACTAAAATGG	1
ACTAAACCCA	1
ACTAAAGTTT	1
ACTAAATAAT	1
ACTAACACCC	6
ACTAACTGTG	12
ACTAACTTAA	1
ACTAATCGCA	1
ACTAATCGTT	10
ACTAATTAAC	1
ACTACTAAAT	1
ACTACTAACC	1
ACTACTTTCA	1
ACTAGAAACC	1
ACTAGAGAGA	1
ACTAGTTTAG	1
ACTATAACCA	1
ACTATAATAC	1
ACTATCAAGA	1
ACTATGAACT	1
ACTATGAGAC	1
ACTATGGCTA	2
ACTATTTAAA	2
ACTATTTCAC	1
ACTCAAAAAA	1
ACTCAAATGG	4
ACTCAAGTTC	1
ACTCAATAAA	3
ACTCACGATT	2
ACTCACGTGG	1
ACTCAGAAAG	1
ACTCAGAAGA	4
ACTCAGTTGG	1
ACTCAGTTTC	1
ACTCATTAGC	1
ACTCCAAAAA	64
ACTCCAAGAA	1
ACTCCAGAAA	3
ACTCCAGTCA	1
ACTCCATAGA	2
ACTCCCAAAA	1
ACTCCTGATC	1
ACTCTAAAAA	1
ACTCTAGACA	1
ACTCTCAATT	1
ACTCTCCAGT	1
ACTCTGCCAA	1
ACTCTGGAAC	4
ACTCTGTCTA	1
ACTCTGTCTC	1
ACTCTTAATA	1
ACTCTTTGAC	1
ACTGAAAGAA	1
ACTGAAATAC	1
ACTGAACACT	1
ACTGAACATT	1
ACTGAAGGCG	5
ACTGAATAAA	1
ACTGAATATA	1
ACTGAATGTC	1
ACTGAATTAT	2
ACTGAATTTG	1
ACTGACCCAC	1
ACTGACTATC	3
ACTGACTGAC	1
ACTGAGCAGC	1
ACTGAGGAAA	2
ACTGAGGTGC	1
ACTGATAAAT	1
ACTGATAACA	2
ACTGATATGC	1
ACTGATCTGC	18
ACTGATGCAA	6
ACTGATGGAA	1
ACTGATGGTT	1
ACTGATTAAA	1
ACTGATTGAT	4
ACTGCAAAAC	1
ACTGCACCAC	1
ACTGCAGAGC	1
ACTGCATCTT	1
ACTGCATTAT	2
ACTGCCAAGT	1
ACTGCCCCAA	1
ACTGCCCCTG	1
ACTGCGAGAC	1
ACTGCGAGGA	1
ACTGCGGACA	1
ACTGCGTCGG	1
ACTGCTACTG	1
ACTGCTGAAC	1
ACTGCTGCCA	1
ACTGCTGCTG	2
ACTGCTGTCT	2
ACTGCTTGCC	5
ACTGGAGCAA	1
ACTGGAGCAG	1
ACTGGAGTGT	1
ACTGGAGTTT	4
ACTGGATACA	1
ACTGGCTGCT	3
ACTGGGACCT	1
ACTGGGCGCC	1
ACTGGGGAAT	3
ACTGGGGCTG	1
ACTGGGTCTA	3
ACTGGTAAAA	12
ACTGGTAAAC	1
ACTGGTACGT	4
ACTGGTAGGG	1
ACTGGTGAAA	1
ACTGGTTTCC	1
ACTGTAAAAA	2
ACTGTAACGT	1
ACTGTACTCA	1
ACTGTACTCC	1
ACTGTACTTT	1
ACTGTCCTAA	1
ACTGTCTCCA	2
ACTGTCTGTC	1
ACTGTGCAAC	1
ACTGTGCAGT	1
ACTGTGCCAC	1
ACTGTGGTTT	2
ACTGTTAAAA	2
ACTGTTTGTT	2
ACTTAAAACT	1
ACTTAACAGA	1
ACTTAACCTT	1
ACTTAAGAAA	1
ACTTAAGGAA	2
ACTTAATCTC	1
ACTTAATGCA	1
ACTTACCTGC	27
ACTTACCTGT	1
ACTTAGGCTT	1
ACTTATACTA	1
ACTTATCCCG	1
ACTTCACAAA	2
ACTTCAGGAG	1
ACTTCATCAC	1
ACTTCCTCCT	1
ACTTCCTGGA	1
ACTTCGCTTT	1
ACTTCTCCAG	2
ACTTCTTTAC	1
ACTTGACAGT	1
ACTTGATAAA	1
ACTTGATTTG	3
ACTTGCAAGG	1
ACTTGCCATT	2
ACTTGCGAAT	6
ACTTGCTCTC	1
ACTTGGAAAT	1
ACTTGGACAC	1
ACTTGGAGCC	4
ACTTGGGGCT	1
ACTTTAATGA	1
ACTTTAGAAG	1
ACTTTAGCCT	1
ACTTTATTTA	1
ACTTTCCAAA	2
ACTTTCGGCG	1
ACTTTCTACC	1
ACTTTGGTTT	3
ACTTTGTCAA	1
ACTTTTAATG	2
ACTTTTACTT	1
ACTTTTCAAA	1
ACTTTTGCCC	1
ACTTTTTAAA	1
ACTTTTTCAA	62
ACTTTTTCAC	1
ACTTTTTGGC	2
AGAAAAAAAA	23
AGAAAAAAGA	1
AGAAAAAATA	1
AGAAAAACAA	1
AGAAAACCTT	1
AGAAAACTTA	1
AGAAAAGGAA	1
AGAAAATAAA	1
AGAAAATAAG	1
AGAAAATCGA	1
AGAAAATGTG	1
AGAAAATTCA	1
AGAAACACCA	1
AGAAACACTC	1
AGAAACCACG	2
AGAAACTAGA	1
AGAAACTGCC	1
AGAAACTTGC	1
AGAAAGAATC	2
AGAAAGATGT	2
AGAAAGGGAG	3
AGAAAGTTCA	1
AGAAATAAAT	2
AGAAATAAGG	2
AGAAATACCA	6
AGAAATGAAA	3
AGAAATGCGA	2
AGAAATGTGA	1
AGAACAAAAA	1
AGAACAAAAC	15
AGAACAAACC	1
AGAACAACCT	1
AGAACAACTC	1
AGAACAATGA	1
AGAACACGTT	1
AGAACAGACT	1
AGAACAGCAA	1
AGAACAGCTT	1
AGAACAGGCC	1
AGAACAGTGT	1
AGAACAGTTT	3
AGAACCAGAG	1
AGAACCCACT	1
AGAACCGTTA	2
AGAACCTGAA	1
AGAACCTGCA	8
AGAACCTTAA	6
AGAACCTTCA	6
AGAACCTTCC	9
AGAACCTTTG	6
AGAACTCACT	1
AGAACTGCTT	1
AGAACTGGTG	1
AGAACTGTTA	1
AGAACTTCCT	1
AGAACTTTCC	1
AGAAGAATGG	2
AGAAGACAAA	1
AGAAGACGTT	22
AGAAGAGTAA	1
AGAAGATAAG	1
AGAAGATCCG	1
AGAAGATGTT	2
AGAAGCACCT	1
AGAAGCAGAC	1
AGAAGCCTTG	1
AGAAGCTGAA	4
AGAAGGAACG	1
AGAAGGCACG	1
AGAAGGCAGG	1
AGAAGGCCTG	1
AGAAGGGCGT	1
AGAAGTACTG	1
AGAAGTATGA	1
AGAAGTATTG	1
AGAAGTTTGT	1
AGAATAAAAA	4
AGAATAAAAT	1
AGAATAAAGC	1
AGAATAACTG	1
AGAATACACC	1
AGAATACAGT	1
AGAATACTCA	1
AGAATATAAA	1
AGAATATCAG	3
AGAATATTTG	1
AGAATCACTT	1
AGAATCCGCT	1
AGAATCGCTT	2
AGAATCTGGA	1
AGAATGAAAC	2
AGAATGAATA	1
AGAATGAGAA	2
AGAATGATAA	1
AGAATGCCAA	1
AGAATGCTGT	1
AGAATGGAGC	1
AGAATTAATA	1
AGAATTACTT	1
AGAATTATTA	1
AGAATTCAGA	1
AGAATTCTAA	8
AGAATTGAGT	1
AGAATTGCTT	5
AGAATTGTGT	3
AGAATTTAAA	1
AGAATTTAGG	1
AGAATTTGAA	4
AGAATTTGCA	3
AGAATTTGGT	1
AGAATTTTAA	1
AGACAACCCC	1
AGACAACTGT	1
AGACAAGCTG	1
AGACAAGTCT	1
AGACAAGTTT	3
AGACAATGTG	4
AGACAATTTC	2
AGACAATTTT	2
AGACACCAAG	1
AGACACTGGG	1
AGACACTTCA	1
AGACAGAGTG	1
AGACAGGCTA	3
AGACAGGGAC	1
AGACAGTAAT	3
AGACAGTCAT	2
AGACATACCT	1
AGACATCAAT	2
AGACATTAAA	1
AGACATTGTA	1
AGACCACATT	1
AGACCATATT	1
AGACCCACAA	3
AGACCCAGTC	1
AGACCCCAGC	1
AGACCCCATC	1
AGACCCTGGA	1
AGACCCTTCC	1
AGACCTCATC	2
AGACCTCCTT	1
AGACCTGTAA	5
AGACGCACTC	5
AGACGCTGTC	1
AGACGGAGGT	1
AGACTAACAA	1
AGACTAACAC	1
AGACTAACTT	1
AGACTATATT	1
AGACTCCATC	1
AGACTCCCTT	1
AGACTCCTTG	1
AGACTGGGTT	1
AGACTGTACT	1
AGACTGTGAA	1
AGACTTCGTC	1
AGAGAAAATT	1
AGAGAAAGAC	1
AGAGAAATTT	2
AGAGACCCAG	1
AGAGACTGTG	1
AGAGACTGTT	2
AGAGACTTGG	5
AGAGACTTTC	1
AGAGAGAAAT	1
AGAGAGCTTG	1
AGAGATAATA	1
AGAGATAGCT	1
AGAGATCCTT	1
AGAGCAAAAA	2
AGAGCACTAC	1
AGAGCAGAAA	1
AGAGCAGAGC	1
AGAGCAGGTA	2
AGAGCATATC	1
AGAGCCAAGT	2
AGAGCCAGCA	2
AGAGCCATCG	1
AGAGCTCACT	3
AGAGGAAGAA	1
AGAGGAATGT	1
AGAGGAGAAA	1
AGAGGAGGCA	1
AGAGGAGGTG	1
AGAGGCCTGG	1
AGAGGGAATT	1
AGAGGGCACA	1
AGAGGGCGCA	1
AGAGGGTAAA	3
AGAGGTGGGC	1
AGAGGTGGTG	2
AGAGGTGTAG	7
AGAGGTTGAT	1
AGAGGTTTTG	2
AGAGTAAATA	1
AGAGTCACGA	1
AGAGTCATAC	2
AGAGTGAAAA	1
AGAGTGAAGA	1
AGAGTGCAGT	2
AGAGTGCGTA	1
AGAGTGCTGG	1
AGAGTGGAGA	1
AGAGTGGCTA	1
AGAGTTCAAA	1
AGAGTTTCAA	1
AGATAAAGTT	1
AGATAACACA	4
AGATAACATT	2
AGATAATTAA	1
AGATACTAAA	1
AGATAGTCAA	1
AGATATAATA	1
AGATATGGTT	1
AGATATTTAT	1
AGATCCCAGG	1
AGATCCCCGC	1
AGATCCTACT	6
AGATCTGAAA	1
AGATCTTTGA	1
AGATGAGACA	1
AGATGCAGTT	1
AGATGGACAT	1
AGATGGGTCC	1
AGATGGTTTC	1
AGATGTGAGT	1
AGATGTGTCA	1
AGATGTGTGG	1
AGATGTTTCT	1
AGATGTTTGG	1
AGATTACTGA	1
AGATTAGAGT	1
AGATTATATG	1
AGATTCAAAC	15
AGATTCAGAG	1
AGATTCCTAG	1
AGATTGCTGT	1
AGATTGGAAA	1
AGATTGGCAA	1
AGATTTATAA	1
AGATTTCATC	1
AGATTTGCTT	1
AGATTTTGAG	1
AGATTTTTAA	1
AGCAAAAAAA	2
AGCAAAATAA	1
AGCAAACCAC	2
AGCAAACTGA	13
[truncated: 14,076 more rows]
