# Supplementary material for: An interactive tool for visualization of relationships between gene expression profiles
Source: BMC Bioinformatics. 2006 Apr 6;7:193. doi: 10.1186/1471-2105-7-193 (PMC1456991; doi:10.1186/1471-2105-7-193)
Supplement: Additional File 1 — contains the compiled Java executable, documentation and the source code for TreeBuilder3D. Example data sets are also included for the testing purposes. [file 1471-2105-7-193-S1.zip › datasets/GEO_breast/GSM672]

>TOTAL	67386
>DESCRIPTION	tumor
AAAAAAAAAA	67
AAAAAAAAGA	2
AAAAAAAAGG	1
AAAAAAAATG	1
AAAAAAACAA	1
AAAAAAAGCA	1
AAAAAAATAG	1
AAAAAAATCA	2
AAAAAACAAC	1
AAAAAACATT	1
AAAAAACCCA	32
AAAAAACCCC	1
AAAAAACTCC	5
AAAAAAGAAA	1
AAAAAAGCAA	1
AAAAAAGGAG	1
AAAAAATAAA	2
AAAAAATACA	1
AAAAAATCCC	1
AAAAAATCGA	1
AAAAAATGAA	6
AAAAAATGCT	2
AAAAAATGGT	1
AAAAAATTTT	1
AAAAACAAAC	1
AAAAACAATG	1
AAAAACACCC	1
AAAAACAGTA	1
AAAAACATCA	1
AAAAACCAGG	1
AAAAACCATA	4
AAAAACCATC	2
AAAAACCATT	1
AAAAACCCTT	2
AAAAACCGGG	1
AAAAACCTTT	1
AAAAACTCAC	2
AAAAACTGAC	1
AAAAACTTTA	1
AAAAAGAAAA	2
AAAAAGATAT	1
AAAAAGCAAT	1
AAAAAGCAGA	9
AAAAAGCCTT	1
AAAAAGCTGC	1
AAAAAGCTGG	1
AAAAAGGAAA	1
AAAAAGTAGC	1
AAAAAGTCAA	1
AAAAAGTGTG	1
AAAAATAAAA	6
AAAAATAAAC	1
AAAAATAAAG	23
AAAAATAAAT	1
AAAAATAGCA	1
AAAAATCAAG	1
AAAAATCAGC	1
AAAAATCCTA	1
AAAAATCGGC	3
AAAAATGACT	1
AAAAATGCTT	1
AAAAATGGTT	1
AAAAATGTAT	1
AAAAATTAAC	1
AAAAATTAGT	1
AAAAATTGGA	1
AAAAATTGGG	1
AAAACAAAAC	2
AAAACAAGTC	1
AAAACACAAA	1
AAAACACTTG	1
AAAACAGCCA	1
AAAACAGTCT	1
AAAACAGTTA	2
AAAACATCCA	1
AAAACATTAA	2
AAAACATTAT	2
AAAACATTCT	109
AAAACCAAAA	1
AAAACCAAAT	2
AAAACCGCTT	1
AAAACCTAAA	2
AAAACCTGAA	6
AAAACCTGCA	1
AAAACCTGTA	7
AAAACCTTCC	1
AAAACGTTTT	2
AAAACTATTG	1
AAAACTCCAT	1
AAAACTGCAC	2
AAAACTGGCA	1
AAAACTGTAA	1
AAAACTGTAT	1
AAAACTTAGA	4
AAAACTTCCT	1
AAAACTTCTC	1
AAAACTTGCT	1
AAAACTTTCA	1
AAAACTTTTG	2
AAAACTTTTT	2
AAAAGAAACG	1
AAAAGAAACT	11
AAAAGAACTA	1
AAAAGAAGAA	1
AAAAGAAGTT	5
AAAAGACAAA	1
AAAAGACAAT	1
AAAAGACCCG	3
AAAAGAGAAA	2
AAAAGAGGTT	1
AAAAGATACC	1
AAAAGATACT	4
AAAAGATGTT	1
AAAAGATTAC	1
AAAAGATTGG	1
AAAAGCAAAA	1
AAAAGCAATA	1
AAAAGCAGGA	1
AAAAGCAGTT	1
AAAAGCCTTT	1
AAAAGCTACT	1
AAAAGCTGGT	1
AAAAGGAAAC	2
AAAAGGAATA	1
AAAAGGAGAC	1
AAAAGGAGAT	1
AAAAGGAGGG	1
AAAAGGCCGC	1
AAAAGGTGTT	1
AAAAGGTTAT	13
AAAAGTACAG	1
AAAAGTCACG	1
AAAAGTCAGT	1
AAAAGTTAGA	1
AAAAGTTATT	5
AAAAGTTGCT	1
AAAAGTTGGG	1
AAAAGTTTAC	1
AAAAGTTTGC	1
AAAATAAAAA	5
AAAATAAAAG	1
AAAATAAACA	2
AAAATAAACC	2
AAAATAAACT	1
AAAATAAAGA	7
AAAATAAAGC	8
AAAATAAATA	2
AAAATAATCA	1
AAAATAATCC	1
AAAATACCAC	1
AAAATAGAGA	1
AAAATATTCT	1
AAAATATTTT	3
AAAATCACCT	1
AAAATCAGCA	1
AAAATCAGCT	1
AAAATCCACA	1
AAAATCCACT	3
AAAATCTACT	2
AAAATCTCAA	1
AAAATGAAAT	1
AAAATGAAGA	1
AAAATGACAT	1
AAAATGAGAA	1
AAAATGCAGT	1
AAAATGCTGG	1
AAAATGGAAA	1
AAAATGGCAG	2
AAAATGGCCA	1
AAAATGGGTC	1
AAAATGTACC	1
AAAATGTACT	5
AAAATGTCAC	1
AAAATTAAAG	1
AAAATTAAAT	1
AAAATTAGTC	1
AAAATTATAA	1
AAAATTATCT	4
AAAATTATGT	2
AAAATTATTA	5
AAAATTCACT	1
AAAATTCGCA	1
AAAATTCTGG	5
AAAATTCTTA	2
AAAATTCTTT	1
AAAATTGCAT	1
AAAATTGCTT	1
AAAATTGTAT	2
AAAATTGTTA	1
AAAATTGTTC	5
AAAATTTATT	1
AAAATTTCAT	2
AAAATTTTAA	1
AAAATTTTTA	1
AAACAAAAAA	1
AAACAAAGTA	1
AAACAAATAC	1
AAACAAATCA	7
AAACAACAAA	1
AAACAACTGG	1
AAACAAGAAA	3
AAACAAGAAC	1
AAACAATACA	1
AAACAATATT	1
AAACAATGCA	1
AAACAATTAG	1
AAACACACTT	1
AAACACATCC	1
AAACACCACA	1
AAACACCTTA	1
AAACACTCTT	2
AAACACTTGA	1
AAACACTTGG	1
AAACAGAAAA	2
AAACAGAAAC	1
AAACAGAACG	2
AAACAGAAGT	1
AAACAGAATC	1
AAACAGTGTA	2
AAACAGTTCT	1
AAACATACAT	1
AAACATAGCA	2
AAACATCCCA	1
AAACATCCTA	4
AAACATTAGC	3
AAACATTCTC	1
AAACATTGGG	2
AAACCAAAAA	5
AAACCAAACT	1
AAACCAACCC	1
AAACCAATCT	1
AAACCAATTT	1
AAACCACGCA	1
AAACCACTGC	1
AAACCACTTA	1
AAACCACTTC	1
AAACCAGAAA	1
AAACCAGAGG	5
AAACCAGGAG	1
AAACCAGGCC	1
AAACCAGGGC	1
AAACCATAAT	1
AAACCATCAC	1
AAACCATCAT	1
AAACCATTAA	1
AAACCCAAAG	1
AAACCCAAGC	4
AAACCCAGAG	1
AAACCCCAAT	66
AAACCCCACT	2
AAACCCCGTC	2
AAACCCGAAG	1
AAACCCTGCC	1
AAACCGCGTC	1
AAACCGGAAA	1
AAACCGGTCC	1
AAACCTCTCA	2
AAACCTCTTC	1
AAACCTGAGA	2
AAACCTGCTC	1
AAACCTGGAG	1
AAACCTGGGA	4
AAACCTGTTG	1
AAACCTTAAA	1
AAACGAAGTT	1
AAACGATACA	2
AAACGTAAAT	1
AAACGTCAAT	1
AAACTAACAT	1
AAACTAACTT	4
AAACTACAAT	1
AAACTAGAAA	2
AAACTAGAAG	1
AAACTAGAAT	1
AAACTAGCTA	1
AAACTAGTTG	2
AAACTATGTA	1
AAACTATTCG	1
AAACTATTTG	4
AAACTCAAAA	2
AAACTCCATT	1
AAACTCGAGC	4
AAACTCTATA	5
AAACTCTCAA	1
AAACTCTGGT	1
AAACTCTGTC	1
AAACTCTGTG	1
AAACTGACAG	1
AAACTGACTA	1
AAACTGAGGT	1
AAACTGATTG	2
AAACTGCAAA	1
AAACTGGGAA	1
AAACTGGGAG	1
AAACTGGGGT	1
AAACTGGTAC	1
AAACTGGTTT	1
AAACTGTAAC	1
AAACTGTAAG	1
AAACTGTACA	2
AAACTGTCAT	1
AAACTGTGGA	1
AAACTGTGGT	36
AAACTGTTTA	1
AAACTTACCT	1
AAACTTAGTA	1
AAACTTCTAA	1
AAACTTGGAA	1
AAACTTGTGG	2
AAACTTTCAA	3
AAACTTTCCT	1
AAACTTTGAT	1
AAACTTTGCT	1
AAACTTTGTT	1
AAAGAAAAAA	1
AAAGAAAAAG	3
AAAGAAAAGA	1
AAAGAAAATA	1
AAAGAAACTG	1
AAAGAAAGAA	1
AAAGAAAGCT	1
AAAGAAAGTG	12
AAAGAACACA	1
AAAGAACAGA	2
AAAGAACTCA	2
AAAGAAGCAT	1
AAAGAAGCCT	1
AAAGAAGCTC	3
AAAGAAGTGG	1
AAAGAATATG	1
AAAGAATCCC	1
AAAGAATGTC	1
AAAGAATGTT	1
AAAGACACCT	1
AAAGACTGAT	1
AAAGAGAAAA	3
AAAGAGAAGC	1
AAAGAGAATA	1
AAAGAGATCT	1
AAAGAGATTG	1
AAAGAGCAAG	1
AAAGAGTTCA	1
AAAGAGTTCT	1
AAAGATGCCA	1
AAAGATGTAC	2
AAAGATTTTG	1
AAAGCAAAAA	2
AAAGCAAACC	4
AAAGCAAATA	1
AAAGCAACAT	2
AAAGCAAGGC	2
AAAGCAATCA	1
AAAGCAGATC	1
AAAGCAGCAC	6
AAAGCAGCTG	1
AAAGCAGTAA	1
AAAGCAGTTC	1
AAAGCAGTTT	2
AAAGCATAAA	1
AAAGCATCAT	1
AAAGCATTGA	1
AAAGCATTTT	4
AAAGCCAAGA	3
AAAGCCACTG	1
AAAGCCATAA	1
AAAGCCCAGT	1
AAAGCCTCCA	1
AAAGCGCAAA	1
AAAGCTAATA	2
AAAGCTAGGA	1
AAAGCTGCCA	1
AAAGCTGCCT	4
AAAGCTGGGA	1
AAAGCTGTCT	1
AAAGCTTGCC	1
AAAGGAAAGT	6
AAAGGAAGAA	1
AAAGGAATAA	4
AAAGGAATGA	2
AAAGGAATTC	1
AAAGGAGAAG	1
AAAGGAGAGA	4
AAAGGAGCAC	2
AAAGGATGAG	1
AAAGGATTGC	4
AAAGGCAAAA	1
AAAGGCAGCT	1
AAAGGCATCT	1
AAAGGCGTCA	1
AAAGGCTGTT	1
AAAGGGAAAA	1
AAAGGGATGT	1
AAAGGGCTGT	1
AAAGGGGGCA	2
AAAGGGTAGC	1
AAAGGGTTGT	1
AAAGGTCAAG	1
AAAGGTCTCA	1
AAAGGTTATG	1
AAAGGTTCTT	1
AAAGGTTGCA	2
AAAGGTTTAT	1
AAAGGTTTGT	1
AAAGGTTTTG	1
AAAGTAAAGC	1
AAAGTAAATG	1
AAAGTAACTA	1
AAAGTAATTT	2
AAAGTAGAAG	1
AAAGTAGTTG	1
AAAGTAGTTT	1
AAAGTATAAA	1
AAAGTCACTT	1
AAAGTCAGAA	3
AAAGTCTAGA	85
AAAGTCTATA	1
AAAGTGAAAA	3
AAAGTGAAGA	12
AAAGTGGAAA	3
AAAGTGGCTA	4
AAAGTGGTTG	1
AAAGTGTAAT	1
AAAGTGTGAA	1
AAAGTTAATA	1
AAAGTTCTAC	1
AAAGTTCTCA	13
AAAGTTCTGA	1
AAAGTTGTCA	1
AAAGTTTAAC	1
AAAGTTTAAT	3
AAAGTTTATT	3
AAAGTTTCAA	1
AAATAAAAAA	7
AAATAAAAAG	1
AAATAAAAGA	1
AAATAAAAGC	7
AAATAAAAGG	6
AAATAAAATT	1
AAATAAAGAA	36
AAATAAAGAC	1
AAATAAAGAT	1
AAATAAAGCA	1
AAATAAAGCC	1
AAATAAAGGT	1
AAATAAAGTT	1
AAATAAATTA	1
AAATAACCCA	1
AAATAACCCT	1
AAATAACTGC	1
AAATAAGATT	1
AAATAAGTAT	2
AAATAAGTGC	1
AAATAATGTT	3
AAATAATTGT	1
AAATACACAG	1
AAATACAGCA	5
AAATACCTAA	1
AAATACTGCC	1
AAATACTGTT	1
AAATACTTAA	2
AAATACTTCA	7
AAATAGATCC	1
AAATAGCTTA	1
AAATAGTGAT	1
AAATATAATG	1
AAATATCAGC	1
AAATATGAGC	1
AAATATGAGG	1
AAATATGCAC	1
AAATATGTTG	2
AAATATTGAT	2
AAATCAAGTT	1
AAATCAATAA	1
AAATCAATAC	6
AAATCAATTC	4
AAATCAGAAT	1
AAATCAGGAA	2
AAATCATCTT	3
AAATCCAGCA	1
AAATCCCAAA	1
AAATCCCTGT	1
AAATCCTAGA	1
AAATCCTCAA	1
AAATCCTGAG	1
AAATCTGAAA	1
AAATCTGGCA	2
AAATCTGGGA	1
AAATCTTGGT	1
AAATGAAAAT	7
AAATGAAATA	1
AAATGAACTC	1
AAATGACAAG	1
AAATGACAAT	1
AAATGACACT	1
AAATGACTAT	2
AAATGAGACC	1
AAATGAGCTT	1
AAATGATACA	4
AAATGCAAAC	1
AAATGCAATA	3
AAATGCCACA	3
AAATGCTAAA	2
AAATGCTTGA	1
AAATGGAAAG	2
AAATGGAAGC	1
AAATGGCTGT	1
AAATGGCTTG	1
AAATGGGAAC	1
AAATGGTAAC	1
AAATGTAAAA	1
AAATGTAACA	1
AAATGTAAGT	1
AAATGTAGGT	14
AAATGTAGTG	1
AAATGTATTG	1
AAATGTCATA	1
AAATGTGAAT	5
AAATGTGCCC	1
AAATGTGTAA	1
AAATGTGTTT	1
AAATGTTCCT	1
AAATGTTCTG	1
AAATGTTTAG	1
AAATGTTTTA	1
AAATTAAAAA	2
AAATTAAAAC	3
AAATTAAAGT	2
AAATTAAATA	1
AAATTAAGAG	1
AAATTAATAC	1
AAATTAATAG	2
AAATTACACA	1
AAATTACACT	1
AAATTACTGT	2
AAATTAGGCA	1
AAATTATATG	1
AAATTATTTC	2
AAATTCAGTC	1
AAATTCATAA	1
AAATTCATTT	1
AAATTCGATT	2
AAATTCTGCA	1
AAATTCTGTT	3
AAATTGAGTG	1
AAATTGATCA	1
AAATTGATGA	1
AAATTGCAAG	1
AAATTGCTCA	1
AAATTGCTTA	2
AAATTGTATA	1
AAATTGTTCC	3
AAATTGTTCT	1
AAATTTAAAA	1
AAATTTAATA	3
AAATTTATAG	2
AAATTTATCT	1
AAATTTCACA	1
AAATTTCCCA	1
AAATTTCCTA	1
AAATTTCGTA	1
AAATTTCTCA	6
AAATTTTAAA	8
AAATTTTATG	1
AAATTTTCTT	1
AAATTTTGGT	1
AAATTTTTAA	1
AAATTTTTAT	3
AACAAAAAAA	1
AACAAAAAGA	1
AACAAAATGG	1
AACAAACTGT	1
AACAAAGTGA	1
AACAAATATT	1
AACAAATTCT	3
AACAAATTTT	1
AACAACAGTG	1
AACAACGTCA	1
AACAACTACG	1
AACAACTGGC	1
AACAAGAAAT	3
AACAAGAATA	1
AACAAGAATC	1
AACAAGAGCC	1
AACAAGAGTC	1
AACAAGCACG	1
AACAAGCTTC	1
AACAAGGTGA	1
AACAATGAAT	1
AACAATGGAT	1
AACACAACAG	1
AACACAACTA	1
AACACACAGA	1
AACACACTTT	1
AACACAGCCT	13
AACACAGCTT	1
AACACAGGAT	1
AACACAGTAA	1
AACACAGTGT	1
AACACATCAC	1
AACACATTAA	1
AACACCACCT	1
AACACCAGTG	1
AACACCCACT	1
AACACCGCGT	1
AACACCTAAT	1
AACACCTCCA	1
AACACCTGCT	1
AACACGAATG	6
AACACGGCCA	1
AACACTCGCC	1
AACACTTAAA	1
AACACTTCTC	14
AACACTTCTT	1
AACAGAAAGA	1
AACAGAACCT	1
AACAGAAGCA	18
AACAGAATAT	1
AACAGACAAT	1
AACAGACACA	1
AACAGACACT	2
AACAGAGAAT	2
AACAGAGGAG	1
AACAGATAGT	1
AACAGATATT	3
AACAGATGCT	1
AACAGCAGCA	1
AACAGCAGCT	1
AACAGCGTGG	1
AACAGCTTAA	3
AACAGGAAGA	1
AACAGGACTT	1
AACAGGCACT	1
AACAGGGACA	1
AACAGGGCCT	1
AACAGGGGCC	2
AACAGTAGGA	1
AACAGTCAAA	5
AACAGTCCTG	1
AACAGTGAGT	1
AACAGTGTCG	2
AACAGTGTGC	1
AACATAAATA	1
AACATAAATT	1
AACATACGCA	1
AACATAGGAA	5
AACATATGCT	1
AACATCACGA	1
AACATTAAAA	1
AACATTAAAT	2
AACATTAATG	1
AACATTCCTA	1
AACATTCCTG	1
AACATTCTAA	10
AACATTGAAA	1
AACATTGTAA	2
AACATTTCAG	2
AACATTTCTC	1
AACATTTGTG	4
AACCAAAAAA	4
AACCAAAAAC	1
AACCAAAGAT	1
AACCAAAGGA	2
AACCAAATAA	1
AACCAACAAA	1
AACCAAGTCT	1
AACCAATTCC	1
AACCACAAAG	1
AACCACAACT	1
AACCACCACA	1
AACCACCGCG	2
AACCACCGGG	1
AACCACCTCG	1
AACCACTGCA	2
AACCACTGGC	1
AACCACTGTA	1
AACCACTGTG	1
AACCAGAGGT	2
AACCAGGAAG	5
AACCAGGGAG	1
AACCAGGTGG	1
AACCAGTTTG	2
AACCATCAAT	1
AACCATTATG	1
AACCCAAGAG	4
AACCCAGAAG	3
AACCCAGCAG	2
AACCCAGGAA	2
AACCCAGGAC	1
AACCCAGGAG	39
AACCCAGTAG	1
AACCCAGTTT	1
AACCCCCAAA	2
AACCCCCGAG	1
AACCCCGGAG	1
AACCCCTGAG	1
AACCCGAAAG	1
AACCCGAGAA	1
AACCCGAGAG	2
AACCCGCGAG	1
AACCCGGAAG	4
AACCCGGAGG	2
AACCCGGCAG	1
AACCCGGGAA	1
AACCCGGGAG	82
AACCCGGTAG	1
AACCCGTGAA	1
AACCCGTGTT	3
AACCCTCGCC	1
AACCCTGCCC	2
AACCCTGGAC	1
AACCCTGGAG	1
AACCCTTGAA	1
AACCCTTGGG	3
AACCCTTTGC	1
AACCGAGATC	1
AACCGCATCT	1
AACCGGGAAG	1
AACCTACAAA	1
AACCTAGGAG	1
AACCTCAACC	1
AACCTCCATT	1
AACCTCGGAG	1
AACCTGACCG	1
AACCTGAGAA	1
AACCTGAGAG	1
AACCTGGAAG	4
AACCTGGACA	1
AACCTGGAGG	1
AACCTGGGAA	1
AACCTGGGAG	35
AACCTGGGGG	1
AACCTGTAAT	1
AACCTGTTTT	4
AACCTTCCTC	1
AACCTTGTTA	1
AACCTTTATT	1
AACGAACGTG	1
AACGAATAAA	1
AACGACCTCG	6
AACGAGCCTC	1
AACGAGCTAG	1
AACGAGGAAT	4
AACGCAGCCT	1
AACGCAGGAG	1
AACGCCAACC	2
AACGCCAAGC	1
AACGCGAACA	5
AACGCGGCCA	66
AACGCTGCCT	1
AACGCTGCGA	46
AACGCTGCTT	1
AACGCTTTTG	1
AACGGAGAAT	1
AACGGCAAAA	1
AACGGTCGTG	4
AACGTGCAGG	1
AACGTGGAAT	1
AACGTGGGAG	1
AACGTTAGAC	1
AACGTTATTA	2
AACGTTGAAA	1
AACTAAAAAA	51
AACTAAAGCA	1
AACTAACAAA	54
AACTAACATT	2
AACTAACCGT	1
AACTAACTAA	2
AACTAACTGC	1
AACTAATAAA	1
AACTAATACT	33
AACTACCAGA	1
AACTAGAAAA	1
AACTAGAAAT	1
AACTAGGGAG	1
AACTAGTTTC	1
AACTATAAAC	1
AACTATGACT	1
AACTATGTTA	1
AACTATTAAA	1
AACTATTAGG	1
AACTCAAAGA	1
AACTCAGCTC	2
AACTCAGGAA	1
AACTCAGGAC	1
AACTCAGGAG	1
AACTCAGTCA	1
AACTCCAGAG	1
AACTCCCAGT	3
AACTCCCCAA	1
AACTCCGTCT	1
AACTCCTTCG	1
AACTCGCGCT	1
AACTCGGGAG	1
AACTCGGTGG	1
AACTCTAAAA	1
AACTCTAAGG	2
AACTCTCAAT	2
AACTCTCTAC	1
AACTCTCTGT	1
AACTCTGAGG	1
AACTCTGATA	5
AACTCTGCTC	1
AACTCTGGAC	1
AACTCTTGAA	4
AACTCTTTTC	2
AACTGAAGGG	1
AACTGAATTT	1
AACTGACAAA	1
AACTGACAGT	1
AACTGACATA	1
AACTGACTTA	1
AACTGAGAAG	1
AACTGATGAG	1
AACTGCAGGG	1
AACTGCGGCA	8
AACTGCTGCA	1
AACTGCTTCA	11
AACTGCTTTG	1
AACTGGAAAA	1
AACTGGAGTC	1
AACTGGCAAA	1
AACTGGCTTG	1
AACTGGGAGT	1
AACTGGGTAG	1
AACTGTACAA	3
AACTGTACTA	3
AACTGTATCA	2
AACTGTATTT	2
AACTGTCCTT	3
AACTGTCTCT	1
AACTGTGAGA	1
AACTGTGTCT	1
AACTGTGTTG	1
AACTGTGTTT	1
AACTGTTTTT	1
AACTTAAAAA	1
AACTTAACAT	1
AACTTAAGAG	2
AACTTAATGC	1
AACTTACAGA	1
AACTTAGGAG	2
AACTTATAGT	1
AACTTATCAT	1
AACTTCCCGC	1
AACTTCCTGC	2
AACTTCGCAT	1
AACTTGAATA	1
AACTTGAATT	1
AACTTGATAC	4
AACTTGATGG	1
AACTTGCCAA	1
AACTTGCCCA	5
AACTTGCTTC	1
AACTTGGAAA	1
AACTTGGGAG	3
AACTTGTGTG	1
AACTTTACAA	1
AACTTTAGAA	1
AACTTTAGGT	1
AACTTTCCCT	1
AACTTTCTAG	1
AACTTTGAAA	1
AACTTTGTAT	1
AACTTTGTGG	1
AACTTTTCCA	1
AACTTTTTAT	1
AACTTTTTGT	1
AACTTTTTTT	2
AAGAAAAAAA	1
AAGAAAACCT	5
AAGAAAACGA	1
AAGAAAACTG	24
AAGAAAAGAA	2
AAGAAAAGGG	1
AAGAAAAGTG	1
AAGAAACCTT	8
AAGAAACTGT	1
AAGAAACTTG	1
AAGAAAGGGA	2
AAGAAAGTTC	11
AAGAAATCGT	2
AAGAAATCTG	1
AAGAAATGAA	1
AAGAAATGCA	1
AAGAAATGTT	1
AAGAAATTAA	1
AAGAACAGGA	1
AAGAACGATC	4
AAGAACTAAA	1
AAGAACTAAT	2
AAGAACTACA	1
AAGAAGAACC	1
AAGAAGAAGA	1
AAGAAGACTT	1
AAGAAGATAG	57
AAGAAGATGT	1
AAGAAGCAAG	6
AAGAAGCAGG	1
AAGAAGCAGT	1
AAGAAGGAGA	1
AAGAAGGCAG	1
AAGAAGGGCC	1
AAGAAGTAGG	1
AAGAAGTAGT	1
AAGAAGTCTC	1
AAGAAGTTAC	1
AAGAAGTTCC	1
AAGAATAAAA	1
AAGAATAAAT	1
AAGAATATCC	1
AAGAATATGA	1
AAGAATCAAA	2
AAGAATCAGT	1
AAGAATCCGT	1
AAGAATCTAA	1
AAGAATCTGA	15
AAGAATCTTA	2
AAGAATCTTT	1
AAGAATGCAG	1
AAGAATGCAT	1
AAGAATGCTT	1
AAGAATGGAA	1
AAGAATGGAT	1
AAGAATTTCT	1
AAGAATTTGA	7
AAGACAAACC	1
AAGACAAAGT	1
AAGACAATTA	1
AAGACAGATA	1
AAGACAGGGG	1
AAGACAGTGG	50
AAGACCAAGT	3
AAGACCTTGT	1
AAGACTAGCA	1
AAGACTATAC	1
AAGACTATGT	1
AAGACTGAAG	2
AAGACTTAGA	1
AAGACTTATT	2
AAGACTTGCA	1
AAGAGAAACT	1
AAGAGAAGGT	1
AAGAGACACA	2
AAGAGACAGT	3
AAGAGACATA	1
AAGAGACCAC	1
AAGAGACGCT	1
AAGAGACTCC	1
AAGAGACTTC	1
AAGAGAGCTT	2
AAGAGATAAA	1
AAGAGCAAAG	1
AAGAGCCAAG	6
AAGAGCGCCG	1
AAGAGCGGCG	1
AAGAGGAAGA	1
AAGAGGAAGG	1
AAGAGGAGAT	2
AAGAGGCTGA	2
AAGAGGCTTC	1
AAGAGGGAAG	1
AAGAGGTTTG	7
AAGAGTGTGG	1
AAGAGTTAAA	1
AAGAGTTACG	1
AAGAGTTGGG	8
AAGAGTTGTA	1
AAGAGTTTAG	1
AAGATAACAG	1
AAGATAAGAG	1
AAGATAATGC	8
AAGATATTCT	2
AAGATCCCCG	23
AAGATCCTAC	2
AAGATGAAGA	1
AAGATGTGTA	1
AAGATGTGTG	1
AAGATTAAAG	1
AAGATTAAGA	1
AAGATTAAGT	1
AAGATTGGGG	2
AAGATTGGTG	6
AAGATTTGTG	1
AAGATTTTAG	2
AAGATTTTGG	1
AAGCAAAAGG	3
AAGCAAACCT	1
AAGCAACGTA	1
AAGCAAGGAA	1
AAGCAAGTTT	1
AAGCAATCGA	2
AAGCAATGTT	1
AAGCAATTAT	2
AAGCACAAAA	9
AAGCACAAGC	1
AAGCACGTGG	2
AAGCACTGTT	6
AAGCACTTCT	1
AAGCAGAGGT	1
AAGCAGATAG	1
AAGCAGCACT	1
AAGCAGGACC	1
AAGCAGGAGG	1
AAGCAGGCAG	1
AAGCAGGCGT	1
AAGCAGTTAT	1
AAGCATAAAA	1
AAGCATCAGC	1
AAGCATTAAA	3
AAGCCACGCA	1
AAGCCAGCCC	4
AAGCCAGGAC	7
AAGCCAGGAG	1
AAGCCCAGGC	1
AAGCCCAGTT	1
AAGCCCCCTT	1
AAGCCCCTGA	1
AAGCCCCTTC	2
AAGCCCTTCT	1
AAGCCGCACA	3
AAGCCGGCCC	1
AAGCCGGGAG	1
AAGCCGGGGG	1
AAGCCTAAAC	1
AAGCCTATCA	1
AAGCCTGGCC	1
AAGCCTGTAG	1
AAGCCTTCAA	1
AAGCCTTCCT	1
AAGCCTTGCC	1
AAGCCTTGCT	2
AAGCGAACAT	1
AAGCGCATAT	2
AAGCGCTACC	1
AAGCGCTCGG	1
AAGCGCTCTC	2
AAGCGTCTGC	1
AAGCTAAAAA	1
AAGCTACAGA	2
AAGCTACGGA	2
AAGCTACTGA	1
AAGCTAGACT	1
AAGCTAGCAC	1
AAGCTAGCGG	1
AAGCTATAAC	1
AAGCTCCCTG	1
AAGCTCTCTT	1
AAGCTGAATC	2
AAGCTGAGTG	2
AAGCTGCTGC	1
AAGCTGCTGG	2
AAGCTGGAGG	2
AAGCTGGCCC	1
AAGCTGGGGC	1
AAGCTGGGGT	1
AAGCTGGTCT	1
AAGCTGTATA	2
AAGCTGTGTC	1
AAGCTGTTCC	1
AAGCTGTTGT	1
AAGCTGTTTA	2
AAGCTTAAAA	1
AAGCTTAAAT	1
AAGCTTAAGA	1
AAGCTTACAT	1
AAGCTTACTT	1
AAGCTTCTGT	1
AAGCTTGAGA	1
AAGCTTTAAA	1
AAGCTTTCAC	1
AAGCTTTGAG	1
AAGCTTTTAA	1
AAGCTTTTCC	1
AAGGAAAAAA	2
AAGGAAAACT	1
AAGGAAAATC	1
AAGGAAACAG	2
AAGGAAAGGC	1
AAGGAAATGA	1
AAGGAAATTA	1
AAGGAACCTG	2
AAGGAACTTG	11
AAGGAAGAAA	2
AAGGAAGAAT	11
AAGGAAGACC	1
AAGGAAGAGG	1
AAGGAAGATC	3
AAGGAAGATT	5
AAGGAATCGG	1
AAGGACAAGA	1
AAGGACAAGT	1
AAGGACACAT	2
AAGGACCTAG	3
AAGGACCTTT	4
AAGGACGTGC	1
AAGGACTACA	1
AAGGACTTCT	1
AAGGAGAAAT	3
AAGGAGAAGG	2
AAGGAGACAC	1
AAGGAGATGA	1
AAGGAGATGG	31
AAGGAGCAAG	12
AAGGAGCAAT	1
AAGGAGCGAA	2
AAGGAGCGGG	2
AAGGAGCTGA	1
AAGGAGCTGG	2
AAGGAGGGGC	2
AAGGAGGTAA	1
AAGGAGTCCC	1
AAGGAGTCGG	1
AAGGAGTTAC	3
AAGGAGTTTG	12
AAGGATGCCA	5
AAGGATGCGG	1
AAGGATTCAC	2
AAGGATTTCA	1
AAGGATTTTC	1
AAGGCAAAAA	2
AAGGCAAACA	1
AAGGCAAAGC	1
AAGGCAATTT	30
AAGGCACAGA	3
AAGGCAGAAG	1
AAGGCAGAGA	1
AAGGCAGGAG	1
AAGGCCACCG	3
AAGGCCAGAA	1
AAGGCCAGGA	1
AAGGCCATCT	2
AAGGCCCATT	1
AAGGCCGAGA	1
AAGGCCGAGT	1
AAGGCCGGCT	1
AAGGCCTTGT	1
AAGGCGTTTC	2
AAGGCTACAG	1
AAGGCTAGAG	1
AAGGCTGGAG	1
AAGGCTTGAT	1
AAGGGAAAAA	1
AAGGGAAAAT	1
AAGGGAAAGC	1
AAGGGAAGAA	1
AAGGGAGCAC	70
AAGGGAGCGC	1
AAGGGAGGGT	8
AAGGGAGGTA	1
AAGGGATGTG	1
AAGGGCAAGG	1
AAGGGCAGTG	3
AAGGGCATAG	1
AAGGGCGCAA	1
AAGGGGAACT	1
AAGGGGCCTT	1
AAGGGGCGGC	1
AAGGGGGCAA	4
AAGGGTAGGC	1
AAGGGTCTAA	1
AAGGGTCTTA	1
AAGGGTGACT	1
AAGGGTGCTT	1
AAGGGTGGCG	1
AAGGTAAACT	1
AAGGTAACTA	2
AAGGTAACTT	1
AAGGTAATAT	2
AAGGTAATGC	8
AAGGTAGAAC	1
AAGGTATAAT	1
AAGGTATATT	3
AAGGTATTTT	1
AAGGTCAAAG	1
AAGGTCACTC	1
AAGGTCAGTG	1
AAGGTCGAGA	1
AAGGTCGAGC	12
AAGGTCTGAG	2
AAGGTCTTGC	1
AAGGTCTTTA	1
AAGGTGAAAA	1
AAGGTGAATT	1
AAGGTGCAGG	1
AAGGTGCCTC	4
AAGGTGCGGG	1
AAGGTGGAGG	33
AAGGTGGTTG	1
AAGGTGTAGG	1
AAGGTTGGGC	1
AAGGTTGTTC	1
AAGGTTTCTG	1
AAGGTTTTCT	2
AAGGTTTTTC	4
AAGTAAAAAA	2
AAGTAAACGG	1
AAGTAAATTA	1
AAGTAACCAA	1
AAGTAACCCG	1
AAGTAAGTCT	1
AAGTAATCGG	1
AAGTAATTTT	1
AAGTACGAGG	1
AAGTAGAGCA	1
AAGTAGGAAT	1
AAGTAGTGAG	1
AAGTAGTTTG	3
AAGTATGCCA	2
AAGTATGTCT	3
AAGTATTGTG	2
AAGTCAAACC	1
AAGTCAACAC	1
AAGTCAACAT	1
AAGTCAAGAC	1
AAGTCAAGAG	1
AAGTCAGATC	1
AAGTCAGGAG	4
AAGTCATAGT	1
AAGTCATCTA	2
AAGTCATTCA	8
AAGTCATTGG	1
AAGTCCGGAT	1
AAGTCCTAGA	1
AAGTCGCAAA	1
AAGTCGTGAC	1
AAGTCTTTTC	1
AAGTGAAACA	2
AAGTGAGAAG	1
AAGTGAGATG	4
AAGTGAGGAG	4
AAGTGAGTAA	1
AAGTGAGTTT	1
AAGTGATACA	1
AAGTGATCCG	1
AAGTGATGCA	1
AAGTGATTCT	4
AAGTGCCACC	1
AAGTGCCCGT	1
AAGTGCTATG	1
AAGTGCTCAC	1
AAGTGGAATA	4
AAGTGGAGGT	1
AAGTGGATAG	7
AAGTGGCAGT	1
AAGTGGCTTA	1
AAGTGGGCAT	2
AAGTGGGGAA	2
AAGTGGGTGC	7
AAGTGGTGCC	2
AAGTGGTTTT	1
AAGTGTAGGT	1
AAGTGTATGG	1
AAGTGTTTTA	1
AAGTTAAAAA	1
AAGTTAAGAT	1
AAGTTACGGA	1
AAGTTAGCAC	1
AAGTTATTAG	1
AAGTTCAATA	4
AAGTTCAGGC	1
AAGTTCCAGA	1
AAGTTCCCAG	1
AAGTTCTGCG	3
AAGTTCTTAA	1
AAGTTCTTTC	1
AAGTTGACTT	1
AAGTTGAGAC	1
AAGTTGAGGC	1
AAGTTGATGC	1
AAGTTGCATC	3
AAGTTGCTAT	58
AAGTTGCTGG	1
AAGTTGGGGA	1
AAGTTGGTGC	4
AAGTTGTAAA	1
AAGTTGTATT	1
AAGTTGTGAA	1
AAGTTTCACA	1
AAGTTTCCAA	6
AAGTTTCTGT	1
AAGTTTGCCT	3
AAGTTTGTAG	1
AAGTTTGTGG	15
AAGTTTTTAG	6
AAGTTTTTTG	2
AATAAAAAAT	1
AATAAAAACT	1
AATAAAAAGT	1
AATAAAACTG	1
AATAAAACTT	1
AATAAAAGAC	2
AATAAAAGGA	1
AATAAAAGTG	1
AATAAAATGA	1
AATAAAATTA	2
AATAAAATTG	2
AATAAACACA	1
AATAAACCCT	1
AATAAACGTG	4
AATAAACTCA	2
AATAAACTCC	1
AATAAACTCT	2
AATAAACTTA	1
AATAAACTTG	1
AATAAACTTT	3
AATAAAGAGA	3
AATAAAGCAA	11
AATAAAGCAC	1
AATAAAGCCT	8
AATAAAGGCT	33
AATAAAGGGC	1
AATAAAGGTA	2
AATAAAGGTG	4
AATAAAGTCA	1
AATAAAGTTA	8
AATAAAGTTG	18
AATAAATATT	2
AATAAATGGA	19
AATAAATTAT	1
AATAAATTCC	35
AATAAATTCT	1
AATAAATTGG	1
AATAAATTTT	1
AATAACAATG	2
AATAAGCCAA	1
AATAATCAAA	1
AATAATCCTC	1
AATAATCTTT	1
AATAATGTTG	1
AATAATGTTT	1
AATAATTTAT	1
AATACACATC	1
AATACACCAA	1
AATACAGGCT	1
AATACAGTAA	1
AATACAGTGA	1
AATACAGTTA	1
AATACATACA	1
AATACATCAA	1
AATACATCAG	1
AATACCTCGT	2
AATACTAAAT	1
AATACTTAAA	4
AATACTTCTC	1
AATACTTTCA	1
AATACTTTTG	2
AATACTTTTT	2
AATAGAAATT	2
AATAGAACCA	1
AATAGACAAA	1
AATAGACAAC	1
AATAGACACT	1
AATAGAGCTT	1
AATAGATACC	1
AATAGCCCTA	1
AATAGCCTGT	1
AATAGCTCAG	1
AATAGCTGGT	1
AATAGGCTTG	1
AATAGGGGAA	4
AATAGGGTCA	11
AATAGGTACA	1
AATAGGTCCA	113
AATAGTAATT	1
AATAGTGAAA	1
AATAGTTAAC	1
AATAGTTGTG	1
AATAGTTTAT	2
AATAGTTTTA	1
AATATAAAAA	1
AATATAAAAC	1
AATATAAATG	1
AATATACCAG	1
AATATATCAC	1
AATATATCCA	2
AATATATTCT	1
AATATATTTA	1
AATATCAAAC	1
AATATCAGCC	1
AATATCAGTG	1
AATATCTGAC	2
AATATGAACA	1
AATATGAAGT	1
AATATGAGGC	1
AATATGATGA	1
AATATGCAAA	1
AATATGCGGG	1
AATATGCTTT	5
AATATGGGCA	1
AATATGGTAC	1
AATATGGTTT	1
AATATGTATA	1
AATATGTATT	1
AATATGTGGA	1
AATATGTGGG	255
AATATGTGGT	1
AATATGTGTA	1
AATATGTGTG	1
AATATTAAAA	1
AATATTAAGA	1
AATATTACAC	1
AATATTCATA	1
AATATTCCAC	2
AATATTGAGA	2
AATATTGTGC	1
AATATTTAAT	1
AATATTTACC	1
AATATTTAGT	1
AATATTTCAA	1
AATATTTTTA	3
AATATTTTTT	1
AATCAAACAC	1
AATCAAATAA	1
AATCAAATCC	1
AATCAACTTC	1
AATCAACTTG	3
AATCAATAAA	2
AATCAATCTT	1
AATCACAAAT	1
AATCACAAGC	1
AATCACCCTT	1
AATCAGAATT	1
AATCAGCAAC	1
AATCAGTATG	1
AATCAGTCTC	1
AATCAGTTTG	1
AATCATTACT	1
AATCATTCAA	1
AATCATTGAT	1
AATCCAAAAG	1
AATCCAAGAG	3
AATCCAGGAG	1
AATCCATAGA	1
AATCCCAAAT	2
AATCCCCATC	1
AATCCCCGAG	1
AATCCCGTCT	1
AATCCCTGTC	1
AATCCGGGAG	2
AATCCGGGGG	1
AATCCTCCTT	1
AATCCTGAAA	1
AATCCTGGAG	1
AATCCTGGTA	1
AATCCTGTGG	31
AATCCTTATT	1
AATCCTTTCT	1
AATCCTTTGC	2
AATCGCTAAT	4
AATCGTGTGG	1
AATCTAAAAA	1
AATCTAGTGA	1
AATCTCAACC	1
AATCTCTAAA	1
AATCTGCAAA	2
AATCTGCGCC	4
AATCTGGGCT	1
AATCTGTAAC	2
AATCTGTCAG	1
AATCTTCAGT	1
AATCTTCCAA	1
AATCTTGAAA	1
AATCTTGCAA	11
AATCTTGCTT	1
AATCTTGGAA	1
AATCTTTGCA	1
AATGAAAAAA	10
AATGAAAAAT	3
AATGAAAAGA	1
AATGAAAATA	3
AATGAAACTC	1
AATGAAAGGT	2
AATGAACAAA	1
AATGAACAAT	5
AATGAACCAG	1
AATGAACCTG	1
AATGAACGTG	1
AATGAAGAGG	1
AATGAAGCCA	1
AATGAAGGCA	1
AATGAAGGGT	1
AATGAAGTGT	1
AATGAATAAA	10
AATGAATGAA	2
AATGACACAC	1
AATGACATAA	1
AATGACGAAC	1
AATGACTGAA	1
AATGAGAAAA	1
AATGAGAAAG	1
AATGAGAAGG	1
AATGAGACTA	2
AATGAGCAAC	6
AATGAGCAGG	1
AATGAGCATA	1
AATGAGCCAC	1
AATGAGTTTG	4
AATGAGTTTT	1
AATGATACTT	2
AATGATCCTA	1
AATGATTACT	1
AATGATTTAT	1
AATGCAAAAA	1
AATGCAAAAT	1
AATGCAAACT	1
AATGCAACCT	1
AATGCAAGAT	5
AATGCAAGCA	1
AATGCAAGGA	1
AATGCAATGG	1
AATGCACACA	1
AATGCACTCC	1
AATGCAGGCA	8
AATGCATCGT	2
AATGCCTTCA	1
AATGCCTTCC	1
AATGCGAGAA	1
AATGCTAGAA	1
AATGCTGGCA	4
AATGCTTCAG	1
AATGCTTCTC	2
AATGCTTGAT	1
AATGCTTTAC	2
AATGCTTTCA	1
AATGCTTTCT	1
AATGCTTTGT	11
AATGGAAAAA	1
AATGGAAACT	1
AATGGAAATC	6
AATGGAAATG	1
AATGGAAATT	1
AATGGAACGA	1
AATGGAAGGT	1
AATGGAAGTT	1
AATGGAATGA	1
AATGGAATGG	42
AATGGATTAT	3
AATGGATTCC	2
AATGGCACTT	3
AATGGCATCA	1
AATGGCATTG	7
AATGGGAAGT	2
AATGGGAGTT	1
AATGGGATGT	1
AATGGTACTG	1
AATGGTCAAT	1
AATGGTCGAG	1
AATGTAAGAC	1
AATGTACAAG	1
AATGTAGGAG	1
AATGTATAAT	2
AATGTATTCT	1
AATGTATTGT	2
AATGTCCAGT	7
AATGTCCCCT	1
AATGTCCGAA	1
AATGTCTTGA	1
AATGTGAAAT	2
AATGTGAGTC	13
AATGTGATTT	1
AATGTGCATT	1
AATGTGGACA	1
AATGTGGGAA	1
AATGTGTTAA	1
AATGTGTTAC	1
AATGTTAGAG	1
AATGTTCACA	1
AATGTTCAGA	1
AATGTTCAGG	1
AATGTTGTGC	1
AATGTTTAAC	1
AATGTTTCTG	2
AATGTTTGTG	1
AATTAAATAG	1
AATTAAATAT	1
AATTAAATCA	1
AATTAAATCT	1
AATTAAATGA	1
AATTAAATTA	1
AATTAACAAA	1
AATTAACACC	1
AATTAACTAT	1
AATTAACTCC	3
AATTAAGCAA	1
AATTAAGCAT	1
AATTAAGTCA	1
AATTAATAAC	2
AATTAATGTA	1
AATTAATTGT	2
AATTACAAAA	2
AATTACAAAG	1
AATTACAAAT	1
AATTACATAT	1
AATTACGAAA	3
AATTACGAAG	2
AATTACTCTT	1
AATTACTTCC	1
AATTAGCGTA	1
AATTAGCTTT	5
AATTAGGAAA	1
AATTATACCT	1
AATTATATCT	1
AATTATGAAT	1
AATTATGACT	3
AATTATGGAG	1
AATTATTCTT	1
AATTATTGCT	1
AATTATTGTT	2
AATTCAATAT	1
AATTCAATGA	1
AATTCAATTA	21
AATTCACTCC	2
AATTCAGATT	1
AATTCAGCAA	1
AATTCAGCTT	1
AATTCAGGAG	2
AATTCAGGTA	1
AATTCAGGTC	1
AATTCAGTGA	1
AATTCATAGG	5
AATTCCAATG	1
AATTCCACGC	2
AATTCCCGTC	1
AATTCCCTTT	4
AATTCCTGAA	1
AATTCGAGGT	1
AATTCGTTGT	1
AATTCTAGAG	1
AATTCTAGGA	1
AATTCTATTA	1
AATTCTATTT	1
AATTCTCCAT	1
AATTCTGAAA	1
AATTCTGGTC	1
AATTCTGTAA	5
AATTCTGTGG	1
AATTCTGTTT	1
AATTCTTCAA	1
AATTGAATGA	1
AATTGAGCTA	1
AATTGCAAAT	1
AATTGCAAGC	1
AATTGCCACT	3
AATTGCCTAA	1
AATTGCTATA	1
AATTGTAAAA	1
AATTGTAGTT	1
AATTGTCAAC	1
AATTGTCACA	1
AATTGTCATT	1
AATTGTGCTA	1
AATTGTTGAG	1
AATTGTTTTA	1
AATTTAAAAA	8
AATTTAACTT	2
AATTTAATAA	1
AATTTAATCT	1
AATTTACTTC	6
AATTTAGTTG	1
AATTTATCTT	1
AATTTATTTC	1
AATTTCGCTA	1
AATTTCTATT	8
AATTTCTTCA	1
AATTTGACCT	1
AATTTGAGAC	2
AATTTGAGTG	4
AATTTGCAAC	9
AATTTGCTTT	4
AATTTGGTGC	1
AATTTGTAGG	1
AATTTGTCTT	2
AATTTGTGAA	3
AATTTGTTAA	4
AATTTTAAAA	1
AATTTTACCA	1
AATTTTATTG	1
AATTTTATTT	10
AATTTTCAGT	1
AATTTTCATA	1
AATTTTCTAC	1
AATTTTGAGG	1
AATTTTGTCA	1
AATTTTGTCT	1
AATTTTTGCT	1
AATTTTTGGC	1
AATTTTTTAA	2
ACAAAAAAAA	4
ACAAAAAAAC	1
ACAAAAACAA	1
ACAAAAACTA	8
ACAAAAACTT	1
ACAAAAAGGC	1
ACAAAAATAA	1
ACAAAAATAT	2
ACAAAACCCA	1
ACAAAACCCC	4
ACAAAACCCT	3
ACAAAACCTC	2
ACAAAACCTT	1
ACAAAACTCC	1
ACAAAAGACA	3
ACAAAAGCGT	1
ACAAAATAAA	6
ACAAAATCTC	1
ACAAACACCA	2
ACAAACAGAA	1
ACAAACCACA	1
ACAAACCCAG	1
ACAAACCCCC	2
ACAAACGGTA	1
ACAAACTAAA	1
ACAAACTAAG	1
ACAAACTCCT	1
ACAAACTGTG	4
ACAAACTTAG	2
ACAAACTTTG	1
ACAAAGAAAA	5
ACAAAGAACT	1
ACAAAGAGAG	1
ACAAAGCAGT	1
ACAAAGCATT	35
ACAAAGCCCC	1
ACAAAGCTAA	1
ACAAAGGACT	1
ACAAAGGCAC	1
ACAAAGTCAT	1
ACAAAGTTAA	1
ACAAAGTTAC	1
ACAAAGTTGT	3
ACAAATAAAA	1
ACAAATAACA	1
ACAAATAAGT	1
ACAAATAGAA	1
ACAAATATAG	1
ACAAATCCTT	4
ACAAATCTCC	1
ACAAATCTTT	1
ACAAATGAGA	1
ACAAATGCAT	1
ACAAATTATA	2
ACAAATTATG	9
ACAACAAAAC	1
ACAACAACAA	1
ACAACACATA	1
ACAACACCCC	1
ACAACCATCA	1
ACAACGCGTG	1
ACAACGTCCA	1
ACAACTAAAA	1
ACAACTACAC	1
ACAACTCAAT	17
ACAACTGGAA	1
ACAACTTTTA	9
ACAACTTTTT	1
ACAAGAAAAA	1
ACAAGAACAA	1
ACAAGAAGTT	2
ACAAGAATTG	8
ACAAGAGCCT	1
ACAAGAGTGT	1
ACAAGATATT	1
ACAAGATCGT	2
ACAAGATGGG	1
ACAAGATTTT	2
ACAAGCAGGA	1
ACAAGCATAT	1
ACAAGCATTT	1
ACAAGCCACA	1
ACAAGCTAAT	1
ACAAGGAAGG	1
ACAAGGGAAA	1
ACAAGGGCTG	1
ACAAGGGGCA	1
ACAAGGTAGC	1
ACAAGGTGCG	5
ACAAGGTGCT	1
ACAAGGTTTA	1
ACAAGTACCC	7
ACAAGTACCG	1
ACAAGTACTG	2
ACAAGTATTC	1
ACAAGTCTTG	1
ACAAGTGACA	1
ACAATAATAG	1
ACAATAGATG	1
ACAATATATG	1
ACAATATTGA	1
ACAATATTTA	1
ACAATCTTCA	1
ACAATGAACC	3
ACAATGAAGC	1
ACAATGACAA	1
ACAATGCAGT	1
ACAATGTAGG	1
ACAATTAAAA	3
ACAATTCATT	1
ACAATTCCAA	1
ACAATTCCCA	1
ACAATTGTTC	1
ACAATTTTTC	1
ACAATTTTTG	2
ACACAAAGGC	1
ACACAACCTT	1
ACACAACTAT	1
ACACAAGAAC	1
ACACAAGCAG	1
ACACAAGTTT	4
ACACAATATC	1
ACACAATTGG	1
ACACACAAAA	3
ACACACAACA	1
ACACACAACT	1
ACACACAGCA	1
ACACACGCAA	3
ACACACGGGG	1
ACACACTCCA	1
ACACACTTAC	1
ACACAGAAAA	1
ACACAGAACT	1
ACACAGACGG	1
ACACAGCAAG	1
ACACAGCACC	1
ACACAGCACT	1
ACACAGCCCC	1
ACACAGGCTT	1
ACACAGTAGT	1
ACACAGTGTG	1
ACACAGTTGG	2
ACACAGTTTT	3
ACACATAAAA	1
ACACATAAAG	1
ACACATATGT	1
ACACATATTA	2
ACACCAAAAG	2
ACACCACGCC	1
ACACCAGACT	1
ACACCAGAGG	1
ACACCAGGCC	1
ACACCATAGT	1
ACACCCAGAA	1
ACACCCAGCC	1
ACACCCTTGT	1
ACACCTCTAA	5
ACACCTGGAG	1
ACACCTTAAA	1
ACACGTCACT	1
ACACGTGATG	1
ACACTAAAAT	2
ACACTAAAGA	1
ACACTACGGG	2
ACACTCTGCA	1
ACACTCTGTC	1
ACACTGACCC	1
ACACTGCAAA	1
ACACTGCACA	1
ACACTGCACT	3
ACACTGCAGT	2
ACACTGCATT	1
ACACTGGATT	1
ACACTGGTTT	1
ACACTGTCAC	1
ACACTTAAAA	1
ACACTTAGCT	1
ACACTTCTTG	1
ACACTTCTTT	5
ACACTTGGAG	9
ACACTTTGTC	1
ACAGAAAAGC	1
ACAGAAATGT	1
ACAGAAATTG	3
ACAGAACTCA	1
ACAGAACTCT	1
ACAGAACTTT	1
ACAGAAGGAA	1
ACAGAAGGCA	2
ACAGAAGTTT	2
ACAGAATATA	1
ACAGAATGCC	1
ACAGAATGGC	1
ACAGACAAGA	1
ACAGACAGTT	1
ACAGACTGGT	1
ACAGAGAGAG	3
ACAGAGCAAG	3
ACAGAGCACA	1
ACAGAGCCAG	1
ACAGAGCGAG	2
ACAGAGCGCT	1
ACAGAGCTTA	1
ACAGAGGAGT	1
ACAGAGGGCC	1
ACAGAGTGAG	2
ACAGATAACA	1
ACAGATATCA	1
ACAGATGACC	1
ACAGATGAGT	6
ACAGATGATT	1
ACAGATGTTG	5
ACAGCAGCGT	1
ACAGCCAAGA	2
ACAGCCACTG	1
ACAGCCATTC	1
ACAGCCCAGT	1
ACAGCCCATA	1
ACAGCCGATT	1
ACAGCCGCAG	1
ACAGCCTAGA	1
ACAGCCTGCA	1
ACAGCGGCAA	6
ACAGCGTCTG	1
ACAGCTAACA	2
ACAGCTAAGA	1
ACAGCTAATT	4
ACAGCTACAG	2
ACAGCTCCCC	2
ACAGCTTTGA	1
ACAGCTTTGT	4
ACAGGAACCG	1
ACAGGAAGTT	1
ACAGGACAGG	2
ACAGGACCTA	2
ACAGGATGAA	1
ACAGGCACTA	1
ACAGGCGGCA	1
ACAGGCTACG	1
ACAGGGAGTT	1
ACAGGGCAAA	1
ACAGGGCGAG	1
ACAGGGCTTG	1
ACAGGGGCCG	3
ACAGGGTGAC	6
ACAGGGTTTT	1
ACAGGTGGGT	1
ACAGGTTACT	2
ACAGGTTTGG	1
ACAGTCTTGC	12
ACAGTGAGAC	1
ACAGTGCTTA	1
ACAGTGCTTG	4
ACAGTGGATT	4
ACAGTGGGGA	15
ACAGTGGGGG	1
ACAGTGTGAG	1
ACAGTGTTAA	2
ACAGTTAGCA	2
ACAGTTGAGT	1
ACAGTTGCCC	3
ACAGTTTGCA	1
ACAGTTTGGG	1
ACATAAAATC	1
ACATAAAGCA	1
ACATAACATA	1
ACATAACATT	1
ACATAAGATC	4
ACATAATAAA	8
ACATAATAAC	1
ACATACAACT	1
ACATACCTAC	1
ACATACTATG	1
ACATAGCAAG	1
ACATAGCATC	1
ACATAGCATT	1
ACATATATGC	1
ACATATCTGG	1
ACATATTGCT	1
ACATATTTAA	1
ACATCAATGT	1
ACATCATACT	1
ACATCATAGA	1
ACATCATAGT	2
ACATCATCAA	1
ACATCATCGA	75
ACATCCAGAT	1
ACATCCAGCA	1
ACATCCAGGA	1
ACATCCAGTG	1
ACATCCCACC	1
ACATCCCAGA	2
ACATCCCATA	1
ACATCCGAGG	1
ACATCGTAGG	5
ACATCGTAGT	15
ACATCGTTGT	1
ACATCTATGA	1
ACATCTATGC	1
ACATCTTCGA	1
ACATTAAAAT	2
ACATTAAAGC	1
ACATTAACAG	1
ACATTAACTG	1
ACATTAATAA	1
ACATTCCAAG	2
ACATTCTCCC	1
ACATTCTCCT	1
ACATTCTGGA	1
ACATTCTTGT	1
ACATTCTTTT	7
[truncated: 20,729 more rows]
