# Supplementary material for: An interactive tool for visualization of relationships between gene expression profiles
Source: BMC Bioinformatics. 2006 Apr 6;7:193. doi: 10.1186/1471-2105-7-193 (PMC1456991; doi:10.1186/1471-2105-7-193)
Supplement: Additional File 1 — contains the compiled Java executable, documentation and the source code for TreeBuilder3D. Example data sets are also included for the testing purposes. [file 1471-2105-7-193-S1.zip › datasets/GEO_breast/GSM673]

>TOTAL	61040
>DESCRIPTION	metast. tumor
AAAAAAAAAA	130
AAAAAAAAAC	1
AAAAAAAAAG	3
AAAAAAAAAT	1
AAAAAAAAGA	1
AAAAAAAATG	1
AAAAAAACAA	1
AAAAAAACCC	1
AAAAAAACTC	1
AAAAAAAGCA	1
AAAAAAATCA	2
AAAAAACAAA	1
AAAAAACACA	1
AAAAAACATC	1
AAAAAACCCA	20
AAAAAACCCC	1
AAAAAACTAC	1
AAAAAACTCC	3
AAAAAACTTA	1
AAAAAATAAA	1
AAAAAATCCC	1
AAAAAATCGA	1
AAAAAATGAA	8
AAAAAATGGA	1
AAAAAATGGT	4
AAAAAATTAT	1
AAAAAATTCT	1
AAAAAATTTG	2
AAAAACAACT	2
AAAAACAATA	1
AAAAACACAA	1
AAAAACCATA	3
AAAAACCTCT	1
AAAAACGCCA	1
AAAAACGGGG	1
AAAAACTAAA	1
AAAAACTGGT	1
AAAAACTTTA	3
AAAAAGAAAA	2
AAAAAGAAAG	1
AAAAAGAACA	1
AAAAAGCACA	1
AAAAAGCAGA	6
AAAAAGCTAT	1
AAAAAGGGTT	1
AAAAAGTTCG	1
AAAAAGTTTT	1
AAAAATAAAA	5
AAAAATAAAG	17
AAAAATAAAT	2
AAAAATAGCA	1
AAAAATATGA	1
AAAAATGAGG	1
AAAAATGGCA	1
AAAAATTAGT	1
AAAAATTCCA	1
AAAAATTGCT	1
AAAAATTTAA	1
AAAAATTTCA	1
AAAACAAAAA	1
AAAACAAAAC	3
AAAACAAAAT	1
AAAACAAGAT	1
AAAACAATAA	1
AAAACAATAT	1
AAAACAATCT	1
AAAACACCTG	1
AAAACAGCAC	1
AAAACAGCTT	1
AAAACATCCA	1
AAAACATTAA	2
AAAACATTAT	2
AAAACATTCT	295
AAAACATTTT	1
AAAACCACCG	1
AAAACCATCA	1
AAAACCCAAA	1
AAAACCGTAC	1
AAAACCTGAA	4
AAAACCTGCA	1
AAAACCTGTA	12
AAAACTAACT	1
AAAACTCCAA	1
AAAACTCTGA	2
AAAACTGAGA	1
AAAACTGCAC	1
AAAACTGCCT	2
AAAACTGGCA	2
AAAACTTAAA	1
AAAACTTCTC	2
AAAACTTTCA	4
AAAACTTTGT	1
AAAACTTTTG	1
AAAAGAAACT	21
AAAAGAAGGG	1
AAAAGAAGTT	2
AAAAGAATAA	1
AAAAGAATGC	1
AAAAGAATTC	1
AAAAGAATTT	1
AAAAGACAAA	2
AAAAGACCAA	1
AAAAGACCCG	2
AAAAGACCTA	1
AAAAGAGCTT	1
AAAAGATACT	2
AAAAGATATC	1
AAAAGATGAG	1
AAAAGATGCT	2
AAAAGATGGG	1
AAAAGATTAG	1
AAAAGATTTG	1
AAAAGCAAGC	4
AAAAGCAATA	1
AAAAGCAGGA	1
AAAAGCATCA	1
AAAAGCTAAG	1
AAAAGCTACT	1
AAAAGCTTGA	1
AAAAGGATAT	1
AAAAGGCTTG	1
AAAAGGGCCT	2
AAAAGGGCTC	1
AAAAGGTACT	1
AAAAGGTAGA	1
AAAAGGTCAA	1
AAAAGGTGCT	1
AAAAGGTGTT	3
AAAAGGTTAT	5
AAAAGTAAAG	1
AAAAGTACTC	1
AAAAGTCTTT	1
AAAAGTTATG	1
AAAAGTTGGG	1
AAAAGTTTGC	1
AAAATAAAAA	5
AAAATAAAAT	1
AAAATAAACC	1
AAAATAAACG	4
AAAATAAACT	2
AAAATAAAGA	9
AAAATAAAGC	6
AAAATAAATC	1
AAAATAAATG	1
AAAATAAATT	2
AAAATAATCT	1
AAAATAATTT	2
AAAATACAGT	2
AAAATATTTA	1
AAAATATTTT	5
AAAATCAAAG	1
AAAATCAGCT	1
AAAATCCAAA	1
AAAATCGCTT	1
AAAATCTACT	1
AAAATCTGCC	2
AAAATGACAT	1
AAAATGACTC	1
AAAATGACTT	2
AAAATGCCAA	1
AAAATGCCCC	1
AAAATGCCTG	1
AAAATGCTAA	1
AAAATGGCAG	8
AAAATGGTTA	1
AAAATGTACT	3
AAAATGTATC	1
AAAATGTGGG	2
AAAATGTTTG	1
AAAATTAGCC	1
AAAATTATAT	1
AAAATTATCT	4
AAAATTATGT	1
AAAATTATTA	2
AAAATTCAGA	2
AAAATTCTGG	4
AAAATTCTTA	1
AAAATTGTGT	1
AAAATTTATT	2
AAAATTTCAC	1
AAAATTTCAT	1
AAAATTTCCC	1
AAAATTTGAA	1
AAAATTTTGC	1
AAACAAAAAA	2
AAACAAAATA	1
AAACAAAGCA	1
AAACAAAGGC	1
AAACAAATCA	7
AAACAAATGC	1
AAACAACGCA	1
AAACAAGCCA	2
AAACAATATT	1
AAACAATGCA	1
AAACAATTGT	2
AAACACCAAA	5
AAACACGCAA	1
AAACACTCTT	2
AAACAGAAAA	1
AAACAGAACG	1
AAACAGAATC	1
AAACAGAATT	1
AAACAGATGT	1
AAACAGCATT	2
AAACAGCTTA	2
AAACAGGAGG	1
AAACAGGCCC	1
AAACAGGTTG	1
AAACAGTTCC	1
AAACATAAAA	1
AAACATCCTA	5
AAACATCTCC	1
AAACATTAAA	6
AAACATTAGC	1
AAACATTCTC	2
AAACATTTAA	1
AAACCAAAAA	5
AAACCAACCA	1
AAACCAACGA	1
AAACCAATTT	2
AAACCACAAG	1
AAACCACTTC	3
AAACCAGAGG	3
AAACCAGGCG	1
AAACCAGGGC	6
AAACCATCAC	1
AAACCCAAGC	2
AAACCCCAAT	7
AAACCCCGTT	1
AAACCGCATC	1
AAACCGGGAG	1
AAACCTACCT	1
AAACCTCAAA	1
AAACCTCTCA	1
AAACCTCTTC	1
AAACCTGAGA	3
AAACCTGGAG	1
AAACCTGGGA	11
AAACCTTTCT	1
AAACGAAGTT	1
AAACGATACA	1
AAACGGTAAA	1
AAACTAACAT	4
AAACTAACTT	4
AAACTACAAA	1
AAACTACAAT	1
AAACTACCCT	1
AAACTAGAAT	2
AAACTAGTTG	4
AAACTAGTTT	1
AAACTATACA	1
AAACTATCAC	1
AAACTATGGC	1
AAACTCAAAA	1
AAACTCAATA	1
AAACTCAGAA	1
AAACTCGAGC	10
AAACTCTGCG	1
AAACTGACAG	1
AAACTGAGGC	1
AAACTGAGGT	1
AAACTGATTG	1
AAACTGCTAA	1
AAACTGGCAG	1
AAACTGGCTT	1
AAACTGGGCC	3
AAACTGGTCC	1
AAACTGTACA	2
AAACTGTCAA	1
AAACTGTGGT	10
AAACTGTTCA	3
AAACTTAATA	1
AAACTTACCT	3
AAACTTCAAG	1
AAACTTCCCT	1
AAACTTGAAA	1
AAACTTTAAC	1
AAACTTTCAG	1
AAACTTTGTT	1
AAAGAAAAAA	7
AAAGAAAAAG	2
AAAGAAACAT	1
AAAGAAACTT	1
AAAGAAATGT	1
AAAGAAATTT	4
AAAGAACATA	1
AAAGAACTGG	1
AAAGAAGAGT	1
AAAGAAGCCA	1
AAAGAAGCCT	1
AAAGAAGCTC	2
AAAGAATGAA	2
AAAGAATTAA	1
AAAGAATTTG	1
AAAGACCTCG	1
AAAGACCTTG	1
AAAGACGTGG	2
AAAGACTGGG	1
AAAGACTTAA	1
AAAGACTTCT	1
AAAGAGAAAA	5
AAAGAGAAGA	2
AAAGAGACAA	2
AAAGAGACAT	1
AAAGAGATTG	2
AAAGAGCCAG	1
AAAGAGTTTT	1
AAAGATACAG	1
AAAGATCCTC	1
AAAGATGCGC	1
AAAGATGTAC	2
AAAGATTAAA	1
AAAGATTTTG	22
AAAGCAAACA	1
AAAGCAAACC	7
AAAGCAACAT	1
AAAGCAACTG	2
AAAGCAATCA	1
AAAGCACAGG	3
AAAGCAGACC	1
AAAGCAGCAA	1
AAAGCAGCAC	2
AAAGCAGTTC	3
AAAGCAGTTT	4
AAAGCATCAT	1
AAAGCATTCC	1
AAAGCATTCT	1
AAAGCATTTG	1
AAAGCCAAGA	2
AAAGCCAGCT	3
AAAGCCAGGA	1
AAAGCCGTGA	2
AAAGCCTTCA	1
AAAGCGAAAA	1
AAAGCGAGAA	1
AAAGCGCAAA	3
AAAGCGGACA	2
AAAGCGTAAA	1
AAAGCTAATA	3
AAAGCTACTA	1
AAAGCTGACA	1
AAAGCTGCTG	1
AAAGCTGCTT	1
AAAGGAAAGT	3
AAAGGAGAAG	4
AAAGGAGAGA	3
AAAGGATAAT	2
AAAGGATTAA	1
AAAGGATTGC	7
AAAGGATTTT	1
AAAGGCAACT	1
AAAGGCAGGG	1
AAAGGCCAGG	1
AAAGGGCATA	1
AAAGGGCTGT	1
AAAGGGGCCT	2
AAAGGGGGCA	1
AAAGGGTGCA	1
AAAGGTAAGG	1
AAAGGTGAAG	1
AAAGGTGGTT	1
AAAGGTTATG	1
AAAGGTTGGG	1
AAAGGTTTGT	2
AAAGTAAAAA	4
AAAGTAACAT	1
AAAGTAGATG	1
AAAGTATAAA	1
AAAGTCAGAA	5
AAAGTCATTG	1
AAAGTCTAGA	95
AAAGTCTATA	1
AAAGTGAAAA	9
AAAGTGAAGA	6
AAAGTGAATT	1
AAAGTGAGAT	2
AAAGTGCAGA	1
AAAGTGCAGC	1
AAAGTGCCGA	1
AAAGTGCTGT	1
AAAGTGGAAA	1
AAAGTGGCTA	4
AAAGTGGGAT	1
AAAGTGGTAA	2
AAAGTGTAGA	3
AAAGTTAAAA	1
AAAGTTACCC	1
AAAGTTATAT	1
AAAGTTCATA	1
AAAGTTCATT	1
AAAGTTCTCA	10
AAAGTTGAAA	1
AAAGTTTATT	2
AAAGTTTGCT	1
AAAGTTTTAA	1
AAAGTTTTAT	3
AAATAAAAAG	2
AAATAAAAGC	6
AAATAAAAGG	8
AAATAAAATT	4
AAATAAACTC	2
AAATAAAGAA	23
AAATAAAGAC	1
AAATAAAGCA	1
AAATAAAGCT	1
AAATAAATTA	2
AAATAAATTG	1
AAATAAATTT	1
AAATAAGTAT	1
AAATAATGTT	1
AAATAATTAC	1
AAATAATTTC	1
AAATACATTA	1
AAATACATTG	1
AAATACATTT	2
AAATACGTAG	1
AAATACTTAA	1
AAATACTTCA	4
AAATAGATCC	1
AAATAGGCTG	1
AAATAGGTGA	1
AAATAGGTTT	1
AAATAGTAAG	1
AAATATACTG	1
AAATATCCAC	1
AAATATGAGC	1
AAATATGCAC	3
AAATATGTTG	1
AAATATTCTG	1
AAATCAAAAC	1
AAATCAATAA	2
AAATCAATAC	1
AAATCAATTC	1
AAATCACCAA	1
AAATCAGCAC	1
AAATCATCTT	1
AAATCATTCT	3
AAATCCGTTT	1
AAATCCTCGA	1
AAATCCTCTA	2
AAATCGATGA	1
AAATCGGCAA	1
AAATCTAGGA	1
AAATCTCTGG	2
AAATCTGAAA	2
AAATCTTAAA	1
AAATCTTGGT	1
AAATGAAAAT	5
AAATGAAACC	1
AAATGAAGGT	1
AAATGAAGTG	1
AAATGAATAA	1
AAATGACAAT	1
AAATGACCAT	1
AAATGACTAT	1
AAATGACTTA	4
AAATGATACA	1
AAATGATTTA	1
AAATGCAATA	3
AAATGCACAG	1
AAATGCACCA	1
AAATGCAGAA	1
AAATGCAGTA	1
AAATGCAGTT	1
AAATGCATTA	1
AAATGCCACA	4
AAATGCCCTC	1
AAATGCGAAC	1
AAATGCTAGC	1
AAATGGCAGG	1
AAATGGCTAA	1
AAATGGCTTG	1
AAATGGTGAT	1
AAATGTAACT	1
AAATGTAGAA	1
AAATGTATAC	1
AAATGTCTAA	2
AAATGTCTGG	1
AAATGTGAAT	4
AAATGTGATT	1
AAATGTGTAA	1
AAATGTTCTG	2
AAATGTTGCC	1
AAATGTTTTA	2
AAATTAAAAC	8
AAATTAAAGT	1
AAATTAACAA	1
AAATTAAGAA	1
AAATTAAGTT	1
AAATTAATAG	2
AAATTAGACT	1
AAATTAGATT	1
AAATTATCTC	2
AAATTATTTA	1
AAATTATTTT	1
AAATTCAAAA	1
AAATTCAAAG	1
AAATTCAGCA	1
AAATTCCCTT	1
AAATTCCTAG	1
AAATTCGAAA	1
AAATTCTAGA	1
AAATTCTGAG	1
AAATTCTGCA	1
AAATTCTGTT	1
AAATTCTTAC	1
AAATTGAAGG	1
AAATTGCCAT	1
AAATTGCTTA	1
AAATTGGGAG	1
AAATTGTTCC	1
AAATTTAGAA	1
AAATTTATAG	2
AAATTTCACA	2
AAATTTCTCA	9
AAATTTGGGA	1
AAATTTTAAA	3
AAATTTTACG	1
AAATTTTCCA	1
AAATTTTGAA	1
AAATTTTTGT	1
AACAAAAAAA	6
AACAAAACCT	1
AACAAAACTG	2
AACAAAATTG	1
AACAAACGTG	1
AACAAACTGA	1
AACAAAGCTC	1
AACAAATTAT	1
AACAAATTCG	1
AACAAATTCT	15
AACAACAAAC	2
AACAACAGTG	1
AACAACAGTT	1
AACAACGTCA	1
AACAACTGGC	1
AACAACTTTA	1
AACAAGAAAT	1
AACAAGAATA	1
AACAAGCTTA	1
AACAAGGTGA	4
AACAAGTCTT	1
AACAATAAAA	7
AACAATAGAA	1
AACAATATTT	1
AACAATCTTG	1
AACAATTATC	5
AACAATTCTC	1
AACAATTGGG	1
AACACAAACT	1
AACACAACCA	1
AACACAATCA	2
AACACAATGT	1
AACACACAGA	2
AACACAGAAA	1
AACACAGATT	1
AACACAGCCT	31
AACACAGTGC	1
AACACAGTGG	1
AACACATCAG	1
AACACCTCCA	1
AACACGAATG	2
AACACGGCCA	1
AACACGGTGC	1
AACACGGTTC	1
AACACGTGAA	1
AACACTCGTA	1
AACACTGCCT	1
AACACTTCTC	4
AACACTTGTC	1
AACACTTTTC	1
AACAGAAAAA	2
AACAGAAAGA	1
AACAGAAGCA	21
AACAGAAGTG	1
AACAGACACG	1
AACAGACACT	1
AACAGACATC	1
AACAGAGAAA	1
AACAGAGAAT	1
AACAGAGGAG	1
AACAGATATT	1
AACAGATGCT	1
AACAGATGTA	1
AACAGCAAAC	1
AACAGCTTAA	5
AACAGCTTTA	1
AACAGGGACA	2
AACAGGGCAG	1
AACAGGGCAT	1
AACAGGTACA	1
AACAGTCAAA	15
AACAGTGTGC	1
AACATAAAAT	1
AACATAAATT	10
AACATAACTC	1
AACATAATCT	1
AACATAGGAA	7
AACATATTTG	1
AACATCAAAG	1
AACATCTTAA	1
AACATTCTAA	5
AACATTGACA	1
AACATTGATT	1
AACATTGGCA	1
AACATTTGTG	1
AACATTTTAA	1
AACATTTTCC	2
AACCAAAAAA	8
AACCAAAGGA	1
AACCAAATAA	1
AACCAAATCT	1
AACCAACAAA	2
AACCAATAAA	2
AACCACAGTT	2
AACCACCACA	2
AACCACCACG	1
AACCACCGCA	1
AACCACTGCA	2
AACCACTGTG	2
AACCAGAACC	1
AACCAGAATG	2
AACCAGAGGT	1
AACCAGCGAG	1
AACCAGGAAG	1
AACCAGGGAG	1
AACCAGGGTG	1
AACCAGGTGG	4
AACCAGGTGT	1
AACCAGTTAA	1
AACCAGTTTG	1
AACCATCAAT	1
AACCATTTGG	1
AACCCAAAAA	2
AACCCAGACA	1
AACCCAGGAA	1
AACCCAGGAG	25
AACCCAGGAT	1
AACCCAGGGG	1
AACCCCACGG	1
AACCCCAGCT	1
AACCCCCAAC	1
AACCCGAAAG	1
AACCCGGAAG	2
AACCCGGGAG	27
AACCCGGGGG	2
AACCCGGTGG	1
AACCCTCACT	1
AACCCTGGAG	1
AACCCTGGGG	1
AACCCTTGGG	5
AACCGAGATC	1
AACCGCACCC	1
AACCGGCCAA	1
AACCGGGAAG	1
AACCTAGAGG	1
AACCTAGGAG	1
AACCTCGAGT	1
AACCTGAGAG	1
AACCTGCGGA	1
AACCTGGAAG	1
AACCTGGGAA	1
AACCTGGGAG	15
AACCTGTGGG	1
AACCTGTTCC	1
AACCTGTTTT	2
AACCTTCAGC	1
AACCTTTAAA	1
AACCTTTAAT	2
AACGACACAA	1
AACGACCTCG	3
AACGAGGAAT	4
AACGCAAAAA	4
AACGCAGCCT	1
AACGCCAGCA	1
AACGCCAGGA	1
AACGCGGCCA	67
AACGCGGCCT	1
AACGCTCCGA	1
AACGCTGAAA	2
AACGCTGCCT	1
AACGCTGCGA	68
AACGCTGCTA	1
AACGCTTTTG	1
AACGGCAAAA	2
AACGGCCGCT	1
AACGGCCGGT	1
AACGGCCTTT	1
AACGGGCCGG	2
AACGGGCTGC	1
AACGGTCGTG	1
AACGGTGTTT	3
AACGTTATTA	1
AACGTTGAAT	1
AACGTTTTAT	1
AACTAAAAAA	45
AACTAAAAAC	1
AACTAAAACT	1
AACTAAAGAA	1
AACTAAAGCT	1
AACTAACAAA	51
AACTAACATT	3
AACTAACCAA	1
AACTAATAAA	1
AACTAATACT	21
AACTAATTCA	2
AACTAATTGG	1
AACTACCAAA	1
AACTAGAAAA	2
AACTAGGATG	1
AACTATAAAC	5
AACTATAGAA	1
AACTATATTA	1
AACTATGCCA	1
AACTATGGTT	1
AACTATTCAC	1
AACTCAACGG	1
AACTCAGCAT	1
AACTCAGCTC	3
AACTCCAAAA	1
AACTCCACTC	1
AACTCCCAGT	1
AACTCCGGGG	1
AACTCCTGGG	1
AACTCGAACA	2
AACTCGGGAG	1
AACTCTAAGG	2
AACTCTGAAA	1
AACTCTGATA	1
AACTCTGCTC	1
AACTCTGGAC	1
AACTCTTCAC	1
AACTCTTGAA	7
AACTCTTTGC	1
AACTGAATTC	2
AACTGAGAAG	1
AACTGCAAGC	1
AACTGCATCC	1
AACTGCCAGT	1
AACTGCGGCA	2
AACTGCTCCC	1
AACTGCTGCA	2
AACTGCTTCA	15
AACTGCTTTT	1
AACTGGACTG	1
AACTGGAGTC	1
AACTGGCAAA	2
AACTGGGAGT	1
AACTGGGTAG	1
AACTGGGTCT	2
AACTGGGTTA	1
AACTGTATCA	3
AACTGTCCTT	1
AACTGTGAGA	1
AACTGTTTAC	1
AACTTAAAAA	4
AACTTAAAAT	2
AACTTAAGAG	4
AACTTGAAGC	1
AACTTGATAC	2
AACTTGCCAA	1
AACTTGCCCA	9
AACTTGCCTT	1
AACTTGGCAA	1
AACTTGTTAA	1
AACTTTATGC	1
AACTTTCTAG	2
AACTTTGCTA	1
AACTTTGGGC	1
AACTTTGTTG	1
AACTTTTAAA	1
AACTTTTAAG	1
AACTTTTATA	1
AACTTTTGTA	1
AACTTTTTAT	2
AAGAAAAAAA	3
AAGAAAACAA	1
AAGAAAACAG	1
AAGAAAACCT	49
AAGAAAACTG	14
AAGAAACCCT	1
AAGAAACCTT	10
AAGAAACTAA	1
AAGAAACTGT	1
AAGAAAGCAA	1
AAGAAAGCGA	1
AAGAAAGCTC	2
AAGAAAGTTC	13
AAGAAATCCA	1
AAGAAATCGT	2
AAGAAATCTG	1
AAGAAATGCA	2
AAGAAATTAA	1
AAGAAATTAG	1
AAGAAATTCT	1
AAGAAATTGA	1
AAGAAATTTG	1
AAGAACACTT	2
AAGAACAGGG	1
AAGAACGATC	3
AAGAACTAAA	12
AAGAACTAAT	3
AAGAACTATT	1
AAGAACTCAC	1
AAGAACTGAC	1
AAGAAGAAAT	1
AAGAAGACTG	1
AAGAAGACTT	1
AAGAAGAGTT	1
AAGAAGATAG	8
AAGAAGCAAG	4
AAGAAGCAGG	5
AAGAAGCAGT	1
AAGAAGGGAG	1
AAGAAGGGCC	1
AAGAAGTTAC	1
AAGAATAAAA	1
AAGAATAAAG	1
AAGAATAAAT	1
AAGAATACCC	1
AAGAATCAAA	2
AAGAATCCGT	1
AAGAATCTGA	31
AAGAATCTTA	1
AAGAATGCTG	1
AAGAATTAAA	6
AAGAATTCAG	1
AAGAATTTAA	4
AAGAATTTGA	24
AAGACAAACT	1
AAGACAATGG	1
AAGACACAGT	1
AAGACAGTGG	33
AAGACATTCT	1
AAGACCAAGT	2
AAGACCACTG	1
AAGACCCATT	1
AAGACCCTCT	2
AAGACCTTGG	1
AAGACTGACA	1
AAGACTGTTT	1
AAGACTTAGA	1
AAGAGAAAGT	1
AAGAGACACA	1
AAGAGACAGT	1
AAGAGACATA	2
AAGAGACCAC	1
AAGAGAGATT	1
AAGAGAGGTT	1
AAGAGATAAA	1
AAGAGATAGT	1
AAGAGATCAA	1
AAGAGATGGG	1
AAGAGCCAAG	1
AAGAGCGCCG	1
AAGAGCTATG	1
AAGAGCTGTC	1
AAGAGGAGGC	1
AAGAGGCAAA	1
AAGAGGCTGA	2
AAGAGGCTTC	1
AAGAGGGCAA	1
AAGAGGTCAG	1
AAGAGGTTTG	3
AAGAGTCTGA	1
AAGAGTGTGG	1
AAGAGTTACG	4
AAGAGTTGGG	5
AAGAGTTTCT	1
AAGAGTTTTA	1
AAGATAAACT	3
AAGATAAGTC	1
AAGATAATAA	1
AAGATAATGC	3
AAGATATTCT	1
AAGATATTGG	1
AAGATCCCCG	16
AAGATCCTAC	1
AAGATCGAGC	1
AAGATCTAAT	1
AAGATCTTTT	1
AAGATGCACA	1
AAGATGCATC	1
AAGATGCTAT	1
AAGATGCTGT	1
AAGATGGAGC	2
AAGATGGCCC	1
AAGATGGCGG	1
AAGATGGGGA	1
AAGATGTTTG	1
AAGATTAAAA	1
AAGATTAGAA	1
AAGATTGGGG	1
AAGATTGGTG	11
AAGATTTTGT	1
AAGCAAAAAA	1
AAGCAAAAGG	1
AAGCAAATAT	1
AAGCAAATTG	1
AAGCAACGTA	1
AAGCAAGTCA	1
AAGCACAAAA	5
AAGCACAAGC	1
AAGCACACAC	1
AAGCACTCAA	1
AAGCACTGTT	4
AAGCAGAAAC	1
AAGCAGACAT	1
AAGCAGAGGT	1
AAGCAGGAGC	1
AAGCAGGAGG	1
AAGCAGTCTG	1
AAGCAGTTTT	1
AAGCATAAAA	2
AAGCATAATA	1
AAGCATTAAA	1
AAGCCAAAAA	1
AAGCCACAAA	1
AAGCCAGCCC	1
AAGCCAGGAC	6
AAGCCAGGAG	1
AAGCCAGGGG	1
AAGCCCAAGA	2
AAGCCCAGGC	5
AAGCCCCCTT	1
AAGCCCCTGG	1
AAGCCTAAAA	5
AAGCCTAAAC	1
AAGCCTGGTC	1
AAGCCTGTAG	2
AAGCCTTAAA	1
AAGCCTTGCT	10
AAGCGAGGAC	1
AAGCGAGGAG	1
AAGCGGCAAA	1
AAGCGGGACC	2
AAGCGTTTAA	1
AAGCTAAACA	1
AAGCTACCAA	1
AAGCTAGCCT	1
AAGCTATGAA	1
AAGCTCCCTG	1
AAGCTGAACG	1
AAGCTGAATC	1
AAGCTGAGTG	1
AAGCTGCAAA	3
AAGCTGCTGC	1
AAGCTGCTGG	2
AAGCTGGCCA	1
AAGCTGTTCC	1
AAGCTTACAT	1
AAGCTTCCAA	1
AAGCTTCCTG	1
AAGCTTCTCT	1
AAGCTTTGAG	1
AAGCTTTTCC	1
AAGGAAAACA	1
AAGGAAAAGC	1
AAGGAAACAG	4
AAGGAACCTG	1
AAGGAACTGG	1
AAGGAACTTG	14
AAGGAAGAAT	5
AAGGAAGATG	1
AAGGAAGATT	6
AAGGAAGCAA	4
AAGGAAGGAA	1
AAGGAAGGGT	1
AAGGAAGTGG	1
AAGGAATCAA	1
AAGGAATCGG	4
AAGGAATGAA	2
AAGGACAAGA	1
AAGGACACAT	1
AAGGACAGTT	1
AAGGACCCCT	1
AAGGACCTTT	1
AAGGACGTGC	1
AAGGACTAAT	1
AAGGAGAAAT	1
AAGGAGAAGG	1
AAGGAGAATG	1
AAGGAGACAC	2
AAGGAGACAT	1
AAGGAGATGG	10
AAGGAGCAGC	1
AAGGAGCAGG	1
AAGGAGCTGG	8
AAGGAGGTCA	1
AAGGAGGTCG	1
AAGGAGGTCT	1
AAGGAGTACG	1
AAGGAGTCCC	1
AAGGAGTTAC	3
AAGGAGTTGA	1
AAGGAGTTTG	6
AAGGATCAAA	3
AAGGATGAAA	1
AAGGATGAAC	1
AAGGATGACC	1
AAGGATGCCA	26
AAGGATGCGG	4
AAGGATGCTC	1
AAGGATGTAG	1
AAGGATTAAG	1
AAGGATTCAC	1
AAGGCAAAGC	1
AAGGCAAATT	1
AAGGCAAGAA	1
AAGGCAATAT	2
AAGGCAATTT	34
AAGGCACAAT	1
AAGGCACAGA	8
AAGGCACATT	1
AAGGCAGAGA	1
AAGGCAGTGG	1
AAGGCATTTG	1
AAGGCCACCG	2
AAGGCCACCT	1
AAGGCCAGTG	1
AAGGCCATCT	3
AAGGCCCAGT	1
AAGGCCGTGA	1
AAGGCCTCGG	1
AAGGCCTCTC	2
AAGGCCTTGT	3
AAGGCGGAGA	1
AAGGCGTTTC	2
AAGGCTAGTC	1
AAGGCTCTTT	1
AAGGCTGCTC	1
AAGGCTGGGG	1
AAGGCTTCCA	1
AAGGCTTTTG	1
AAGGGAACCT	1
AAGGGACATT	2
AAGGGAGCAC	5
AAGGGAGGCC	1
AAGGGAGGGT	2
AAGGGAGTTT	1
AAGGGCAGTG	3
AAGGGCCGGT	1
AAGGGGAAGG	1
AAGGGGGCGG	1
AAGGGGTACA	1
AAGGGGTTTC	1
AAGGTAACTG	1
AAGGTAACTT	5
AAGGTAATAT	5
AAGGTAATGC	5
AAGGTAATTG	1
AAGGTAGAAC	2
AAGGTATATT	5
AAGGTCAGGG	2
AAGGTCCTAG	1
AAGGTCCTCT	1
AAGGTCGAGC	3
AAGGTCTATT	1
AAGGTCTCTG	1
AAGGTCTGAG	4
AAGGTCTTTA	1
AAGGTGAGCC	1
AAGGTGAGGA	2
AAGGTGCCTC	2
AAGGTGGAGA	3
AAGGTGGAGG	28
AAGGTGGCAT	1
AAGGTGTCAT	1
AAGGTGTTAC	1
AAGGTGTTTG	1
AAGGTGTTTT	1
AAGGTTCCAA	1
AAGGTTTACT	1
AAGGTTTCAC	1
AAGGTTTCTG	2
AAGGTTTTTC	3
AAGTAAACGG	1
AAGTAAACTG	2
AAGTAAGCAC	1
AAGTAAGTCT	4
AAGTACGACA	1
AAGTAGAAGT	1
AAGTAGAGCA	1
AAGTAGTTTG	4
AAGTAGTTTT	1
AAGTATGCCA	1
AAGTATGTCT	3
AAGTATTGTG	2
AAGTCAAAGC	1
AAGTCACGTT	1
AAGTCAGAAA	1
AAGTCAGAAG	1
AAGTCAGGTG	1
AAGTCATTCA	10
AAGTCCTGCA	1
AAGTCGTGAC	1
AAGTCTGCAA	1
AAGTGAAAAA	1
AAGTGAAACA	5
AAGTGAAAGA	1
AAGTGAACCA	1
AAGTGAATCA	1
AAGTGAATTA	1
AAGTGAGATG	1
AAGTGAGGAG	1
AAGTGATAAA	1
AAGTGATCAT	1
AAGTGATCTA	1
AAGTGATTCT	1
AAGTGCCCGT	1
AAGTGCCTAT	1
AAGTGCTAGA	3
AAGTGGAAAA	1
AAGTGGAAGC	1
AAGTGGATAG	1
AAGTGGGTGC	3
AAGTGTAGAT	1
AAGTGTGCTT	1
AAGTGTGTTT	2
AAGTTAACCA	1
AAGTTAGGAG	1
AAGTTCAATA	1
AAGTTCACTA	1
AAGTTCAGTG	1
AAGTTCCAGA	2
AAGTTCTGCG	4
AAGTTCTTAG	1
AAGTTGATAT	1
AAGTTGCAGA	1
AAGTTGCTAT	40
AAGTTGGCAT	1
AAGTTGTAAA	1
AAGTTGTATT	1
AAGTTGTGAA	2
AAGTTGTTTT	1
AAGTTTAAAA	1
AAGTTTACAA	1
AAGTTTCACA	1
AAGTTTCCAA	8
AAGTTTCCAC	1
AAGTTTGAGG	1
AAGTTTGCCT	4
AAGTTTGTGG	10
AAGTTTTGAT	3
AAGTTTTTAG	5
AAGTTTTTTG	1
AATAAAAAGT	4
AATAAAAATA	2
AATAAAAATT	1
AATAAAACCT	1
AATAAAACTG	3
AATAAAACTT	6
AATAAAAGAC	2
AATAAAAGAG	1
AATAAAAGCG	1
AATAAAATAT	1
AATAAAATTA	3
AATAAAATTC	1
AATAAAATTG	1
AATAAACAGG	1
AATAAACCCG	1
AATAAACGTC	1
AATAAACTCA	2
AATAAACTTT	4
AATAAAGATA	1
AATAAAGCAA	11
AATAAAGCCT	1
AATAAAGGCT	33
AATAAAGGTG	6
AATAAAGTCC	1
AATAAAGTTA	13
AATAAAGTTG	17
AATAAATAAA	1
AATAAATAAT	3
AATAAATGCA	2
AATAAATGGA	14
AATAAATTGG	1
AATAAATTTG	4
AATAAATTTT	1
AATAACACTT	1
AATAACATTA	1
AATAACTCAG	1
AATAACTCTG	1
AATAAGCCAA	2
AATAAGGGCC	1
AATAAGTAAT	1
AATAAGTGAC	1
AATAATAAAC	1
AATAATCTGA	1
AATAATGACT	1
AATAATGCTG	1
AATAATGGTT	2
AATAATGTGG	1
AATAATTTTG	4
AATACAAACC	1
AATACATTTT	1
AATACCAAGG	2
AATACCTTCA	1
AATACTGTTG	1
AATACTTTTT	1
AATAGAAAAA	2
AATAGAAAGG	1
AATAGAAATT	2
AATAGAATTG	2
AATAGAATTT	2
AATAGAGTTT	1
AATAGATGAT	1
AATAGCAAAT	1
AATAGCATAA	1
AATAGCTCTA	1
AATAGCTGAT	5
AATAGCTGGT	1
AATAGCTGTT	1
AATAGGAGGG	1
AATAGGGGAA	4
AATAGGGGGT	1
AATAGGGTCA	6
AATAGGTCCA	79
AATAGGTGGG	1
AATAGGTGGT	1
AATAGTGGGA	1
AATAGTGGGC	1
AATATAAAAC	1
AATATACACA	1
AATATACTCC	1
AATATAGGCT	1
AATATATCCA	2
AATATATGAG	1
AATATCCCCC	1
AATATCTGAC	1
AATATGAACA	2
AATATGAAGA	1
AATATGAGGG	2
AATATGCAGC	1
AATATGCGGG	1
AATATGCTTT	11
AATATGGGGC	2
AATATGGGGG	1
AATATGGTTT	1
AATATGTCTT	1
AATATGTGAG	1
AATATGTGGA	1
AATATGTGGG	853
AATATGTGGT	2
AATATTAAAA	2
AATATTAAGA	3
AATATTAGAG	1
AATATTCTAA	1
AATATTGAGA	8
AATATTGCCT	1
AATATTGTCC	1
AATATTGTTT	1
AATATTTAAC	1
AATATTTACC	3
AATATTTAGT	1
AATATTTATT	1
AATATTTCAA	3
AATATTTTTT	1
AATCAAGGTG	1
AATCAATAAA	3
AATCACTAAT	1
AATCAGAATT	1
AATCAGGTTT	1
AATCAGTTCC	2
AATCAGTTTG	2
AATCCACGCA	1
AATCCAGGAG	2
AATCCAGGTC	1
AATCCATCCC	1
AATCCCAAAT	4
AATCCCACAT	1
AATCCCCAAA	1
AATCCCGCAA	1
AATCCCGGAA	1
AATCCCTTAA	1
AATCCGGGAG	3
AATCCTAAAA	1
AATCCTCCTT	1
AATCCTGCTA	1
AATCCTGTGG	23
AATCCTTTGC	1
AATCGAGCAA	1
AATCTACCTG	1
AATCTATCCT	2
AATCTCAGGG	1
AATCTCCTTT	1
AATCTGCATT	1
AATCTGCGCC	20
AATCTGCGCT	1
AATCTGCTTC	1
AATCTGGTTG	3
AATCTGTCAG	3
AATCTGTGGG	1
AATCTTCAGC	1
AATCTTGAAA	2
AATCTTGAGT	1
AATCTTGCAA	20
AATCTTGTCT	1
AATCTTGTTT	3
AATCTTTATT	1
AATCTTTGAA	1
AATCTTTTTT	1
AATGAAAAAA	8
AATGAAAAGG	3
AATGAAAATA	2
AATGAAACCT	1
AATGAACAAA	1
AATGAACAAT	3
AATGAACTTT	1
AATGAAGGTT	1
AATGAATAAA	1
AATGAATTCT	1
AATGACAAAA	1
AATGACAAGG	1
AATGAGAAAA	2
AATGAGAAGA	1
AATGAGAAGG	1
AATGAGATTA	1
AATGAGCACG	1
AATGAGGCTG	1
AATGAGGTGC	1
AATGAGTTTG	34
AATGAGTTTT	1
AATGATAATA	1
AATGATACTT	3
AATGATCTGC	1
AATGATGTGA	1
AATGATGTTC	1
AATGATGTTT	1
AATGATTTGA	1
AATGCAAAAA	1
AATGCAACCT	2
AATGCAAGAT	8
AATGCAATTC	1
AATGCAATTT	1
AATGCAGGAA	1
AATGCAGGCA	9
AATGCCACAG	1
AATGCGAGAA	1
AATGCGGGAA	1
AATGCGTACA	2
AATGCTATGG	2
AATGCTCACG	1
AATGCTGGCA	6
AATGCTGTTT	1
AATGCTTCTA	1
AATGCTTCTC	2
AATGCTTGAT	2
AATGGAAATC	4
AATGGAATCG	1
AATGGAATGG	48
AATGGAGACT	1
AATGGATGAA	1
AATGGATTAC	1
AATGGATTAT	3
AATGGCAGAG	3
AATGGCATCA	1
AATGGCATTG	4
AATGGCCATT	1
AATGGGAAGT	1
AATGGGAGTT	4
AATGGGCATT	1
AATGGGCTCA	1
AATGGGCTGG	1
AATGGGGAGA	3
AATGGGGCGA	1
AATGGTGAAA	1
AATGTAATCA	1
AATGTACTCC	1
AATGTAGTTT	3
AATGTATAAT	1
AATGTATTGT	1
AATGTATTTT	1
AATGTCCAGT	3
AATGTCCGAA	1
AATGTCTGGG	1
AATGTGAAAA	1
AATGTGAAAT	2
AATGTGAATA	1
AATGTGAGTC	11
AATGTGGGCT	1
AATGTGTGGG	1
AATGTTCAGA	2
AATGTTCAGG	1
AATGTTTAAC	1
AATGTTTCCA	1
AATGTTTCTG	2
AATGTTTGTG	1
AATTAAAAAA	2
AATTAAAAGG	1
AATTAAATCT	2
AATTAAATGA	1
AATTAAATTT	1
AATTAACAAA	1
AATTAACAGG	1
AATTAACATT	1
AATTAACCAG	1
AATTAAGTAA	1
AATTAATAAA	1
AATTAATTGT	2
AATTAATTTA	1
AATTACCAAA	1
AATTACGAAA	2
AATTACGAAG	1
AATTACGATT	1
AATTACTGAA	2
AATTAGAACT	1
AATTAGAAGC	3
AATTAGATGT	1
AATTAGCTTT	1
AATTAGTGAA	1
AATTATCTAA	1
AATTATGAAA	1
AATTATGACT	2
AATTATGGAG	2
AATTATTAAT	1
AATTATTGCA	1
AATTATTGTT	2
AATTATTTTT	1
AATTCAATTA	16
AATTCAATTC	2
AATTCAGTGA	1
AATTCAGTTT	1
AATTCATAGG	4
AATTCCAACT	1
AATTCCCTTT	1
AATTCTAAAA	1
AATTCTAACT	1
AATTCTCCAT	3
AATTCTCTCT	1
AATTCTGAAA	2
AATTCTGAAC	1
AATTCTGGGA	1
AATTCTGTAA	4
AATTCTGTAT	1
AATTCTGTCT	1
AATTCTTCTT	4
AATTCTTTTT	1
AATTGAAACC	2
AATTGAACTG	1
AATTGCAAAT	2
AATTGCACGC	1
AATTGCATTA	1
AATTGCCACT	4
AATTGCCTAA	1
AATTGCTCGA	1
AATTGGAAAA	1
AATTGGAACT	1
AATTGTAGTT	4
AATTGTGTGT	1
AATTGTTCCC	1
AATTTAAAAA	3
AATTTAACAC	1
AATTTAACTT	3
AATTTAATGT	2
AATTTACCAT	1
AATTTACTTC	7
AATTTAGAGC	1
AATTTAGGCA	1
AATTTATAGA	1
AATTTATCTT	3
AATTTATTCC	1
AATTTCCCCA	1
AATTTCCTGG	1
AATTTCTATT	4
AATTTGAGTG	2
AATTTGCAAC	8
AATTTGCTTT	3
AATTTGGGAG	1
AATTTGTGAA	2
AATTTGTGGG	1
AATTTGTTAA	3
AATTTTAAAA	2
AATTTTATTT	2
AATTTTGTAC	1
AATTTTTCAA	1
AATTTTTCAG	1
AATTTTTGCT	1
AATTTTTTAA	1
ACAAAAAAAA	4
ACAAAAAATT	1
ACAAAAACTA	5
ACAAAAATAA	1
ACAAAAATGC	1
ACAAAACCCC	2
ACAAAACCCT	1
ACAAAACCTG	1
ACAAAACGCG	1
ACAAAACTCC	1
ACAAAACTCT	1
ACAAAACTGA	1
ACAAAAGACA	2
ACAAAAGCAT	1
ACAAAAGTCA	1
ACAAAATAAA	5
ACAAAATATG	2
ACAAAATCAA	1
ACAAAATCAC	2
ACAAACAAAA	1
ACAAACACTT	1
ACAAACAGAA	2
ACAAACCCAC	1
ACAAACCCCC	14
ACAAACCGGC	1
ACAAACCTAG	1
ACAAACTAAA	2
ACAAACTAAG	3
ACAAACTACA	1
ACAAACTAGG	1
ACAAACTGTG	8
ACAAAGATGA	1
ACAAAGCATT	58
ACAAAGGAGA	1
ACAAAGGATT	1
ACAAAGGGTC	1
ACAAAGTCAT	1
ACAAAGTGCC	1
ACAAAGTTAG	1
ACAAAGTTGT	2
ACAAATAAAT	1
ACAAATAACA	1
ACAAATAAGT	1
ACAAATCCTT	2
ACAAATCTTT	1
ACAAATGAAA	1
ACAAATGTCA	1
ACAAATTATA	1
ACAAATTATG	8
ACAAATTGAA	4
ACAAATTTAT	4
ACAAATTTCC	1
ACAACAAGGT	1
ACAACAATAA	1
ACAACACCCC	2
ACAACACTAC	1
ACAACAGATG	1
ACAACAGCAT	1
ACAACAGGCT	3
ACAACAGTGT	1
ACAACATAGA	2
ACAACCAAAT	1
ACAACCCTGC	1
ACAACCTCTG	1
ACAACGACCA	2
ACAACTACGA	2
ACAACTCAAT	8
ACAACTCGCC	1
ACAACTGCAT	1
ACAACTTCCC	1
ACAACTTCGC	1
ACAACTTGTG	1
ACAACTTTTA	3
ACAAGAAAGG	1
ACAAGAATTG	5
ACAAGACTGC	1
ACAAGAGAAA	1
ACAAGAGCTT	1
ACAAGATTTT	5
ACAAGCCACA	2
ACAAGCTCCT	1
ACAAGGAAAC	2
ACAAGGATGA	1
ACAAGGCTGC	1
ACAAGGTAGC	1
ACAAGGTCCT	1
ACAAGGTGAA	1
ACAAGGTGCG	10
ACAAGGTGCT	1
ACAAGGTGTA	1
ACAAGTACCC	2
ACAAGTATGT	1
ACAAGTATTC	3
ACAATAAAAT	1
ACAATAAATG	1
ACAATATCCT	1
ACAATCTTCA	1
ACAATGAAGC	1
ACAATGGAGG	2
ACAATGGTAT	1
ACAATTAAAA	1
ACAATTACTA	1
ACAATTCTGT	1
ACACAACTAT	1
ACACAACTTT	1
ACACAAGACC	1
ACACAAGGCA	1
ACACAAGTTC	1
ACACAAGTTT	1
ACACAATTTT	1
ACACACAAAA	9
ACACACACAC	1
ACACACATCC	1
ACACAGACGG	1
ACACAGAGGA	1
ACACAGATGG	1
ACACAGCTAC	1
ACACAGGAAG	1
ACACAGGATA	1
ACACAGGGAG	1
ACACAGGGTT	1
ACACATATTA	2
ACACATCAAA	1
ACACATTGAA	1
ACACCAAAAA	1
ACACCAAAAG	1
ACACCAACAG	1
ACACCAATGC	1
ACACCAGAGG	3
ACACCCAGAA	2
ACACCGAGGA	1
ACACCGGGCA	1
ACACCTCTAA	5
ACACCTGACC	1
ACACGCGGTT	1
ACACGTCCTG	1
ACACGTGAGG	1
ACACTAAAAT	1
ACACTAAAGC	1
ACACTACGGG	3
ACACTACGTA	1
ACACTAGTTT	3
ACACTCCATC	1
ACACTGAATG	1
ACACTGCACT	1
ACACTGCATT	1
ACACTGCTTT	2
ACACTGGACA	1
ACACTGGTGA	1
ACACTGTCAC	1
ACACTGTGGG	1
ACACTTAAAA	1
ACACTTAACT	1
ACACTTAGCT	3
ACACTTCACC	1
ACACTTCTTG	2
ACACTTGGTC	1
ACACTTTAAC	1
ACACTTTTTT	2
ACAGAAAAAA	1
ACAGAAAAGC	1
ACAGAAAAGT	1
ACAGAAATCA	1
ACAGAACACA	1
ACAGAAGACA	1
ACAGAATATA	1
ACAGAATGGC	2
ACAGAATTTT	3
ACAGACACAA	1
ACAGACAGTT	2
ACAGAGAACA	1
ACAGAGAGAG	1
ACAGAGCAAG	2
ACAGAGCGAG	2
ACAGAGCTTA	1
ACAGAGGGAG	1
ACAGAGTGAG	2
ACAGAGTTTA	1
ACAGATATTA	1
ACAGATCATA	1
ACAGATGAGA	1
ACAGATGAGT	4
ACAGATGGTG	1
ACAGATGTTG	3
ACAGATTACA	1
ACAGATTCAC	1
ACAGATTTAT	1
ACAGATTTGA	1
ACAGCAAGTA	1
ACAGCAAGTT	2
ACAGCAGTCA	1
ACAGCCCCCT	1
ACAGCCTGCA	2
ACAGCCTGGG	1
ACAGCGGTGC	1
ACAGCGTCTG	4
ACAGCTAACA	3
ACAGCTAAGA	1
ACAGCTAATT	4
ACAGCTACAG	2
ACAGCTGAAC	1
ACAGCTTTGT	8
ACAGCTTTTG	1
ACAGGAAAAA	1
ACAGGAAACC	2
ACAGGACCTA	1
ACAGGAGGAG	1
ACAGGAGTTG	3
ACAGGATCTC	1
ACAGGCAGAA	1
ACAGGCCAAG	1
ACAGGCGGCA	1
ACAGGCGGCT	1
ACAGGCTGGG	1
ACAGGGAAAA	1
ACAGGGGTTC	2
ACAGGGTGAC	3
ACAGGGTGGG	1
ACAGGTAGAC	1
ACAGGTAGAG	1
ACAGGTCCCT	1
ACAGGTGAGT	1
ACAGGTGGGT	1
ACAGGTTTAG	2
ACAGGTTTTC	1
ACAGGTTTTT	2
ACAGTATTTC	1
ACAGTCCGTG	1
ACAGTCTACA	1
ACAGTCTTGA	1
ACAGTCTTGC	14
ACAGTGCTGG	1
ACAGTGCTTA	1
ACAGTGCTTG	10
ACAGTGGATT	4
ACAGTGGGAA	1
ACAGTGGGGA	25
ACAGTGTGAG	4
ACAGTGTTAA	5
ACAGTTACCA	1
ACAGTTCAGA	2
ACAGTTCTTT	1
ACAGTTGATG	1
ACAGTTTGCA	1
ACAGTTTGGG	1
ACATAAAAAA	1
ACATAAATAA	4
ACATAAGATC	8
ACATAATAAA	2
ACATAATCAA	1
ACATACAACT	2
ACATAGCTTG	1
ACATAGTAGT	1
ACATAGTCAG	1
ACATATCTGG	1
ACATATTGCT	1
ACATCAATTA	1
ACATCAGCAG	1
ACATCATACT	2
ACATCATCGA	29
ACATCGTAGG	6
ACATCGTAGT	40
ACATCTGTAC	1
ACATTAAAAT	2
ACATTAAAGC	1
ACATTACAAA	1
ACATTACAAG	1
ACATTAGTCC	1
ACATTATTTG	1
ACATTCCAAA	2
ACATTCCAAG	6
ACATTCTGCA	1
ACATTCTGGA	1
ACATTCTGGG	1
ACATTCTTGT	1
ACATTCTTTT	4
ACATTGGGTT	2
ACATTGGTAA	2
ACATTGTAAA	2
ACATTGTGAG	1
ACATTGTTTT	1
ACATTTCATT	2
ACATTTCCTT	2
ACATTTGAAT	1
ACATTTGCCA	3
ACATTTTATT	2
ACATTTTCAA	1
ACATTTTCTC	1
ACATTTTGCT	1
ACATTTTTAA	4
ACATTTTTCC	1
ACATTTTTCT	1
ACATTTTTTG	1
ACCAAAAAAA	3
ACCAAAAACC	24
ACCAAAAGAC	1
ACCAAACTGT	4
ACCAAAGAAG	4
ACCAAAGCCC	2
ACCAAATATT	1
ACCAAATGAA	1
ACCAAATTAA	5
ACCAACTAGA	1
ACCAAGAACC	1
ACCAAGACAA	1
ACCAAGACCC	1
ACCAAGCGAG	1
ACCAAGCTGC	1
ACCAAGCTGG	1
ACCAAGGAGG	3
ACCAAGTACA	1
ACCAAGTGCA	2
ACCAAGTTTG	1
ACCAATAAAA	1
ACCAATCTAA	1
ACCAATTCTA	3
ACCAATTTAT	1
ACCACAAACC	2
ACCACACCAC	1
ACCACACCCA	1
ACCACACTCT	1
ACCACAGTTT	1
ACCACATAAA	2
ACCACCACCT	1
ACCACCAGTC	2
ACCACCATCC	1
ACCACCCATT	2
ACCACCCTGT	1
ACCACGCAGA	1
ACCACGCCGT	2
ACCACTGTCA	1
ACCACTTATC	2
ACCAGAAGTT	1
ACCAGACGGC	1
ACCAGACTCG	1
ACCAGAGACA	1
ACCAGAGAGA	1
ACCAGAGAGC	2
ACCAGAGTGA	1
ACCAGCAAAT	1
ACCAGCATCC	1
ACCAGCCCAG	1
ACCAGCCTGG	1
ACCAGCTCCC	5
ACCAGCTGTC	2
ACCAGCTTGT	1
ACCAGGAAAA	1
ACCAGGAGGC	1
ACCAGGCAAG	1
ACCAGTCTGA	2
ACCAGTCTGT	1
ACCAGTGCTG	1
ACCAGTGGCC	1
ACCAGTGGTT	1
ACCAGTGTAC	1
ACCAGTGTCC	1
ACCAGTGTTT	1
ACCATACCTA	1
ACCATCCTGC	3
ACCATTCTGC	2
ACCATTGGAT	18
ACCATTGTGT	1
ACCATTTGAG	1
ACCCAAAACT	1
ACCCAATCAC	1
ACCCAATCAG	1
ACCCAATTTG	7
ACCCACCCAA	1
ACCCACCGCA	1
ACCCACGTCA	1
ACCCACTAGA	1
ACCCACTCTT	1
ACCCACTGCA	1
ACCCACTTGA	2
ACCCACTTTC	1
ACCCAGCAAT	3
ACCCAGTATG	1
ACCCAGTCCT	1
ACCCAGTGGG	1
ACCCAGTTGT	5
ACCCATTTTC	1
ACCCCAAAAA	1
ACCCCAAACT	1
ACCCCAAGCT	1
ACCCCACCCA	1
ACCCCACCCT	1
ACCCCAGCAA	1
ACCCCAGCCC	1
ACCCCCCCGC	4
ACCCCCTGTA	1
ACCCCCTTCC	1
ACCCCTAACA	1
ACCCCTCTGC	4
ACCCCTGCTC	1
ACCCCTGGCC	1
ACCCCTTCAT	1
ACCCGCCGGG	15
ACCCGGCCAG	1
ACCCGGGAAC	1
ACCCGGTACA	1
ACCCTAAAAC	2
ACCCTCAAGG	1
ACCCTCAGTT	1
ACCCTCTTCC	1
ACCCTGAATG	1
ACCCTGCATC	1
ACCCTGCCAA	2
ACCCTGGCTG	1
ACCCTGTAGA	2
ACCCTGTTTT	1
ACCCTTAACC	1
ACCCTTCCCT	1
ACCCTTGAAC	1
ACCCTTGGCC	16
ACCCTTTAAC	1
ACCGAAAACC	1
ACCGAAACTT	2
ACCGAAGAGC	1
ACCGAGCGCC	1
ACCGATGGAC	1
ACCGCAATGC	2
ACCGCACCAC	1
ACCGCCCCCG	1
ACCGCCGCCG	1
ACCGCCGGGC	1
ACCGCCGTGG	1
ACCGCCTGTG	4
ACCGCTTCAC	1
ACCGCTTCCT	2
ACCGGCAATT	1
ACCGGCTCCT	1
ACCGGGAGGT	3
ACCGGGGACT	1
ACCGGGGCTT	1
ACCGGGGTAG	1
ACCGGGTCCA	2
ACCGGGTTTT	1
ACCGGTCCGG	1
ACCGTATTCC	3
ACCGTCCGGA	1
ACCGTGCGCG	1
ACCGTGTGCC	1
ACCGTTCTGT	1
ACCGTTTTTA	1
ACCTAACCGT	1
ACCTAACTTT	1
ACCTAAGTTT	1
ACCTAATACT	1
ACCTAATCAT	1
ACCTAATTTA	2
ACCTAATTTT	1
ACCTACCACA	1
ACCTAGTTGT	4
ACCTATAAGT	4
ACCTCAATTA	2
ACCTCACAGT	1
ACCTCACTCT	1
ACCTCACTTA	1
ACCTCAGAAA	1
ACCTCAGGAA	20
ACCTCAGTGC	1
ACCTCATTTA	1
ACCTCCACCA	3
ACCTCCCACC	4
ACCTCCCCAA	11
ACCTCCCCAC	11
ACCTCCTCCA	1
ACCTCGGCTC	1
ACCTCTATTT	1
ACCTCTCTAA	2
ACCTCTGGCT	1
ACCTCTGTCC	2
ACCTGAAACC	3
ACCTGAGGTT	1
ACCTGCACAA	4
ACCTGCACTG	1
ACCTGCAGGG	1
ACCTGCCCCT	2
ACCTGCCCTT	1
ACCTGCCGAC	3
ACCTGCTGCA	1
ACCTGCTTAA	2
ACCTGGCACG	1
ACCTGGCCTG	1
ACCTGGGCAA	1
ACCTGGGCTG	1
ACCTGGGGAG	1
ACCTGGGTGC	4
ACCTGGTGTC	1
ACCTGTAATC	1
ACCTGTAATT	2
ACCTGTATCC	34
ACCTGTCTCC	1
ACCTGTTGAA	1
ACCTGTTGCC	1
ACCTTACCCT	1
ACCTTATTTT	1
ACCTTCAAAA	1
ACCTTCCTAG	1
ACCTTCCTTT	1
ACCTTCTCCC	1
ACCTTCTTAA	1
ACCTTGAGCC	1
ACCTTGATTG	3
ACCTTGCGCC	2
ACCTTGGACT	2
ACCTTGGCTT	1
ACCTTGGGCC	1
ACCTTGTAAT	1
ACCTTGTGAT	1
ACCTTGTGCC	65
ACCTTGTTCA	1
ACCTTTAAGG	1
ACCTTTACTG	1
ACCTTTATTT	1
ACCTTTCCCT	1
ACCTTTCGTG	1
ACCTTTGCGA	8
ACCTTTTATA	1
[truncated: 18,496 more rows]
