# Supplementary material for: An interactive tool for visualization of relationships between gene expression profiles
Source: BMC Bioinformatics. 2006 Apr 6;7:193. doi: 10.1186/1471-2105-7-193 (PMC1456991; doi:10.1186/1471-2105-7-193)
Supplement: Additional File 1 — contains the compiled Java executable, documentation and the source code for TreeBuilder3D. Example data sets are also included for the testing purposes. [file 1471-2105-7-193-S1.zip › datasets/GEO_breast/GSM687]

>TOTAL	41378
>DESCRIPTION	carcinoma
AAAAAAAAAA	104
AAAAAAAAAT	3
AAAAAAAAGA	1
AAAAAAAATT	1
AAAAAAACAA	1
AAAAAAACCC	2
AAAAAAAGAA	1
AAAAAAAGCA	1
AAAAAAAGGA	1
AAAAAAATCA	3
AAAAAAATTT	1
AAAAAACCCA	55
AAAAAACCCC	1
AAAAAACCCG	1
AAAAAACCTA	1
AAAAAACTAC	1
AAAAAACTCC	10
AAAAAACTTA	3
AAAAAAGGGG	1
AAAAAAGTCT	1
AAAAAAGTTC	1
AAAAAATAAT	1
AAAAAATGAA	4
AAAAAATGGA	1
AAAAAATGGT	2
AAAAAATTCA	1
AAAAAATTTC	1
AAAAAATTTG	1
AAAAACACCC	1
AAAAACCATA	4
AAAAACCCTT	1
AAAAACCTGT	1
AAAAACTGCC	1
AAAAACTGGT	1
AAAAACTTGT	1
AAAAAGAACT	1
AAAAAGCAGA	3
AAAAAGTAAA	2
AAAAAGTTAG	1
AAAAAGTTTT	1
AAAAATAAAA	6
AAAAATAAAC	2
AAAAATAAAG	16
AAAAATAAAT	1
AAAAATAATC	1
AAAAATAGAG	1
AAAAATCATT	1
AAAAATCGGC	2
AAAAATGGGT	1
AAAAATTAAA	1
AAAAATTATG	1
AAAAATTCAC	1
AAAAATTCAT	1
AAAAATTGGG	1
AAAAATTTGA	1
AAAAATTTTT	1
AAAACAAAAC	1
AAAACAAAAT	4
AAAACAGCAA	2
AAAACATCCA	1
AAAACATTCT	21
AAAACATTTA	1
AAAACCAATA	1
AAAACCCAAC	1
AAAACCCAGT	2
AAAACCTGTA	5
AAAACCTGTT	1
AAAACCTTTC	1
AAAACGCAGC	1
AAAACGGTAT	1
AAAACGTTTT	3
AAAACTACCG	1
AAAACTCAAG	2
AAAACTCAGA	1
AAAACTGAGA	5
AAAACTGAGG	1
AAAACTGCAC	8
AAAACTGGAC	1
AAAACTGGCA	2
AAAACTTAGA	1
AAAACTTCCA	1
AAAACTTCTT	1
AAAACTTGCT	1
AAAACTTTCA	6
AAAACTTTTG	1
AAAACTTTTT	1
AAAAGAAAAA	1
AAAAGAAACT	33
AAAAGAACAC	1
AAAAGAACCC	1
AAAAGAAGAA	1
AAAAGAAGTT	1
AAAAGAATCG	1
AAAAGAATTA	1
AAAAGACAAA	1
AAAAGACAGT	1
AAAAGACCGG	1
AAAAGACTTA	1
AAAAGATTAA	1
AAAAGCAGAA	1
AAAAGCAGGA	1
AAAAGCTTGA	1
AAAAGGAAAC	1
AAAAGGAAAG	1
AAAAGGAAAT	1
AAAAGGTGTT	3
AAAAGGTTAT	3
AAAAGTAATC	1
AAAAGTTATT	6
AAAAGTTCTA	2
AAAAGTTGAA	1
AAAAGTTGCA	1
AAAAGTTTGC	1
AAAATAAAAA	7
AAAATAAAAT	1
AAAATAAACA	1
AAAATAAACC	1
AAAATAAACG	2
AAAATAAACT	1
AAAATAAAGA	3
AAAATAAATG	1
AAAATAACTA	1
AAAATAAGTT	1
AAAATACATT	1
AAAATACTAA	1
AAAATACTAG	1
AAAATAGGCC	1
AAAATATAAA	1
AAAATATTTT	1
AAAATCAGGT	1
AAAATCCAAA	1
AAAATCCACT	1
AAAATCTACT	1
AAAATGAAAA	2
AAAATGACAT	2
AAAATGACTT	2
AAAATGCCTG	1
AAAATGGTTC	1
AAAATGTCAA	2
AAAATGTTAA	1
AAAATTAAAA	1
AAAATTAACT	1
AAAATTACAA	1
AAAATTACAT	1
AAAATTATAA	1
AAAATTATCT	2
AAAATTATGT	1
AAAATTCAAA	1
AAAATTCAGA	2
AAAATTCCAA	1
AAAATTCTGG	2
AAAATTCTTA	1
AAAATTGTTT	1
AAAATTTACC	1
AAAATTTGCG	1
AAAATTTGTT	2
AAAATTTTAA	2
AAAATTTTCA	2
AAAATTTTCC	2
AAACAAAAAA	1
AAACAAAAGA	3
AAACAAACTG	2
AAACAAGCCA	1
AAACAAGGCA	1
AAACAATGAG	1
AAACAATTAG	1
AAACAATTGT	1
AAACAATTTA	1
AAACACACAA	1
AAACACCAAA	2
AAACAGAAAA	2
AAACAGCTTA	1
AAACAGTAAA	1
AAACATCGAG	1
AAACATTAAA	5
AAACATTAGC	1
AAACCAAAAA	4
AAACCAAAGC	1
AAACCAACTT	1
AAACCACTTC	1
AAACCAGAGG	1
AAACCAGCCT	1
AAACCAGCTT	1
AAACCAGGCC	1
AAACCAGGGC	1
AAACCAGTCG	1
AAACCAGTGT	1
AAACCAGTTC	1
AAACCATAAA	2
AAACCCAAGC	4
AAACCCAATT	1
AAACCCCAAT	7
AAACCCTGGA	1
AAACCGAGGG	1
AAACCGGGAG	1
AAACCGGTCC	1
AAACCTAAAA	2
AAACCTAACG	1
AAACCTCCAA	1
AAACCTCTCA	3
AAACCTGAGA	11
AAACCTGGGA	4
AAACCTTAAA	1
AAACCTTGAC	1
AAACGAAGTT	1
AAACGATACA	2
AAACGCGGCC	1
AAACGCGGGC	1
AAACGTGAAC	1
AAACGTGATT	1
AAACGTTTAA	2
AAACGTTTCC	2
AAACTAACTT	4
AAACTAGTTG	1
AAACTATCAC	1
AAACTATTTG	3
AAACTATTTT	1
AAACTCACGC	1
AAACTCCTGC	1
AAACTCGAGC	2
AAACTCTACT	1
AAACTCTATA	1
AAACTCTGTG	1
AAACTGACAG	1
AAACTGAGGT	1
AAACTGATTG	1
AAACTGCAAA	1
AAACTGCAAT	3
AAACTGCACT	1
AAACTGCATT	1
AAACTGCTTT	1
AAACTGGCAG	2
AAACTGGTAC	1
AAACTGTACA	3
AAACTGTAGT	1
AAACTGTCTG	1
AAACTGTGGT	6
AAACTTAAAA	1
AAACTTAAGA	1
AAACTTAAGT	1
AAACTTACCT	1
AAACTTACTG	1
AAACTTAGTA	1
AAACTTATGA	1
AAACTTCAAA	1
AAACTTGAGA	1
AAACTTTCAA	3
AAAGAAAAAA	1
AAAGAAAAAG	1
AAAGAAAATT	1
AAAGAAACTG	1
AAAGAAAGTG	2
AAAGAAAGTT	1
AAAGAAATGG	1
AAAGAAATGT	1
AAAGAAATTT	3
AAAGAACAAC	2
AAAGAACAGA	1
AAAGAACCGC	1
AAAGAACTCA	1
AAAGAAGCCA	3
AAAGAAGCTC	2
AAAGAAGTGG	1
AAAGAAGTTG	1
AAAGAATAAA	1
AAAGAATATC	1
AAAGAATGAA	1
AAAGACCAAA	1
AAAGAGAAAA	5
AAAGAGAAAT	1
AAAGAGAAGA	1
AAAGAGGAAG	1
AAAGAGGCTC	1
AAAGAGTACG	1
AAAGATAAGT	1
AAAGATATAA	1
AAAGATTGGA	1
AAAGCAAACC	6
AAAGCAACAT	1
AAAGCAATCA	2
AAAGCAATTT	1
AAAGCACAGG	1
AAAGCAGCAA	1
AAAGCAGCAC	2
AAAGCAGTTC	4
AAAGCAGTTT	2
AAAGCATTTT	1
AAAGCCAAGA	1
AAAGCCACTG	2
AAAGCCAGCT	4
AAAGCCCAGT	1
AAAGCGGACA	3
AAAGCGTAAA	2
AAAGCGTAAG	1
AAAGCGTGAG	1
AAAGCTAATA	1
AAAGCTACTA	1
AAAGCTATTG	1
AAAGCTGAAA	1
AAAGCTGACA	6
AAAGCTGCCT	1
AAAGCTTTTA	1
AAAGGAACTT	1
AAAGGAAGAG	1
AAAGGAATAA	3
AAAGGAGAGA	2
AAAGGAGCTG	1
AAAGGATAAT	2
AAAGGATTGC	3
AAAGGCCGGG	1
AAAGGCCTTC	1
AAAGGCTTTT	1
AAAGGGCTGT	1
AAAGGGGGCA	1
AAAGGGTCCA	1
AAAGTAAAAG	1
AAAGTAATTT	2
AAAGTAGTTG	1
AAAGTCAGAA	2
AAAGTCCAGA	1
AAAGTCTAGA	9
AAAGTCTGGA	1
AAAGTGAAAA	3
AAAGTGAACA	1
AAAGTGAAGA	12
AAAGTGAGAT	1
AAAGTGCTTG	1
AAAGTGGAAA	4
AAAGTGGACC	1
AAAGTGGCTA	2
AAAGTGGGTG	1
AAAGTTAAAT	1
AAAGTTATCC	3
AAAGTTCACC	1
AAAGTTCACT	1
AAAGTTCAGA	1
AAAGTTCCGT	1
AAAGTTCTCA	16
AAAGTTTAAT	11
AAAGTTTATA	2
AAAGTTTATT	3
AAAGTTTTAT	1
AAATAAAAAG	2
AAATAAAAGC	5
AAATAAAATT	1
AAATAAACTC	1
AAATAAAGAA	1
AAATAAAGCA	1
AAATAAATAC	1
AAATAACCAA	1
AAATAACGTT	1
AAATAACTAC	1
AAATAACTTG	1
AAATAATTTT	1
AAATACAGCA	1
AAATACTTCA	1
AAATAGATCC	1
AAATAGGTCC	1
AAATCAATTC	3
AAATCACCGT	1
AAATCAGTAA	1
AAATCAGTGT	1
AAATCCAAGT	2
AAATCCCCCG	1
AAATCCTAGA	2
AAATCCTCAA	2
AAATCCTCCA	1
AAATCTATTG	1
AAATCTGGCA	2
AAATCTTGCA	1
AAATGAAAAT	5
AAATGAAAGT	1
AAATGAAGAA	1
AAATGAGCTT	1
AAATGAGGGA	1
AAATGCAATA	2
AAATGCCACA	2
AAATGCCTCC	1
AAATGCGAAC	2
AAATGGATGC	1
AAATGGCTGT	1
AAATGGCTTG	1
AAATGTACAG	1
AAATGTGTAA	2
AAATGTTTTA	1
AAATGTTTTT	1
AAATTAAAAC	6
AAATTAAACT	1
AAATTAAAGT	2
AAATTAAATA	1
AAATTAACCA	1
AAATTAGTAT	1
AAATTATGGG	1
AAATTCAAAC	2
AAATTCCAGT	1
AAATTCGAAA	1
AAATTCGTTC	1
AAATTCTAAC	1
AAATTCTGCA	1
AAATTCTGTT	3
AAATTCTTTC	1
AAATTGCACC	1
AAATTGCCAG	1
AAATTGCTTA	2
AAATTGTTCC	1
AAATTTAAAA	1
AAATTTCAAA	1
AAATTTCTAA	1
AAATTTCTCA	10
AAATTTCTGC	3
AAATTTCTTA	1
AAATTTGAAC	1
AAATTTGTCA	1
AAATTTTAAA	8
AAATTTTAAT	1
AAATTTTATG	1
AAATTTTCCA	1
AAATTTTGAA	1
AAATTTTGGC	1
AAATTTTGGT	3
AAATTTTTAT	1
AAATTTTTGA	1
AAATTTTTGT	1
AAATTTTTTT	1
AACAAAAAAA	1
AACAAAAACA	1
AACAAAAACT	1
AACAAAACCG	1
AACAAAATTA	1
AACAAACGGT	1
AACAAAGAGA	1
AACAAATCCT	1
AACAAATTCT	4
AACAACTGGC	1
AACAAGAAAT	2
AACAAGAGAG	1
AACAAGCCAA	2
AACAAGGAAT	2
AACAAGGCCA	1
AACAAGGTGA	3
AACAAGTTTT	1
AACAATAAAG	1
AACAATAAAT	1
AACAATTTGT	1
AACACAAAGT	1
AACACAATCA	1
AACACAGCCA	1
AACACAGCCT	11
AACACAGCTC	1
AACACAGCTT	1
AACACAGTGC	3
AACACCCACA	1
AACACCTACA	1
AACACCTCCA	1
AACACGAATG	4
AACACGGCCA	1
AACACTTCTC	1
AACAGAAAGA	1
AACAGAACGG	1
AACAGAAGCA	7
AACAGACATT	1
AACAGAGGCA	1
AACAGATTTC	3
AACAGCAACC	1
AACAGCAGTT	1
AACAGCTGGA	1
AACAGCTTTA	2
AACAGGACTT	1
AACAGGGGCC	1
AACAGGTACA	1
AACAGTCAAA	5
AACAGTTGGC	1
AACATAAAAC	1
AACATAAAAT	1
AACATAAATT	1
AACATAGGAA	5
AACATCAAAG	1
AACATTCTAA	5
AACATTGCTC	1
AACATTGGCT	1
AACATTTATT	1
AACCAAAAAA	3
AACCAAAGAC	1
AACCAAAGGA	3
AACCAAAGGG	1
AACCAAATAA	1
AACCAAGAAA	1
AACCAAGCTG	4
AACCACAGAG	1
AACCAGAAAA	1
AACCAGAGGT	1
AACCAGCGGT	1
AACCAGCTTG	1
AACCAGGTGG	1
AACCAGTTTG	2
AACCATCTCA	1
AACCCAAAAA	9
AACCCAAACT	1
AACCCAGAGG	2
AACCCAGGAG	4
AACCCAGGCT	1
AACCCAGGGG	1
AACCCCACAG	1
AACCCCGAGT	1
AACCCCTGGA	1
AACCCGGCAG	1
AACCCGGGAA	1
AACCCGGGAG	10
AACCCTAAAA	1
AACCCTGCCC	2
AACCCTGTTT	1
AACCCTTGGG	1
AACCCTTTGC	4
AACCGGCGAG	1
AACCGGTAAG	1
AACCGTCGGA	1
AACCGTTATT	1
AACCTAAAAA	1
AACCTAAAAC	1
AACCTCGAGT	2
AACCTGCGTG	1
AACCTGGTTT	1
AACCTGTTTT	6
AACCTTATGG	1
AACCTTCAGC	1
AACCTTGATA	1
AACCTTTAAA	1
AACGACCTCG	5
AACGACCTGG	1
AACGAGGAAT	17
AACGAGGGGC	1
AACGATCCTC	1
AACGATTAAG	1
AACGCAAAAA	6
AACGCAGACA	1
AACGCAGCCA	1
AACGCCAACC	1
AACGCCGGCA	1
AACGCGAACA	5
AACGCGGCCA	114
AACGCGGGCA	1
AACGCTGCGA	17
AACGGAATGG	1
AACGGCAGGC	1
AACGGCCCTG	1
AACGGCGCAA	1
AACGGCGCCC	1
AACGGGCCAT	1
AACGGGCCGT	1
AACGGGCCTG	1
AACGGTCGTG	2
AACGTCAATG	1
AACGTGCAGG	4
AACGTGGTTG	2
AACGTTCCCA	1
AACGTTCTTG	1
AACTAAAAAA	78
AACTAAAAGA	1
AACTAAAGTA	1
AACTAAATAA	1
AACTAACAAA	41
AACTAACAAT	1
AACTAACATT	4
AACTAACCAA	1
AACTAACGAA	1
AACTAACTGC	1
AACTAATACT	5
AACTAATATT	1
AACTACCTCA	1
AACTAGAAAA	1
AACTAGCGGA	1
AACTAGTACT	1
AACTATAGAA	1
AACTATGCCA	1
AACTATGCCC	1
AACTATGTTA	1
AACTCAAGGG	1
AACTCAGCTC	2
AACTCCAGAG	1
AACTCCCAGT	11
AACTCGGAAG	1
AACTCTCCCT	1
AACTCTCCGA	1
AACTCTGACC	1
AACTCTGGGA	1
AACTCTTCAC	1
AACTCTTGAA	6
AACTGAAAGA	1
AACTGAATTC	1
AACTGCAAGC	1
AACTGCAGAA	1
AACTGCAGAG	1
AACTGCAGTG	1
AACTGCCCGA	1
AACTGCGCCA	1
AACTGCGGCA	9
AACTGCTGCT	1
AACTGCTTCA	28
AACTGCTTTA	1
AACTGGAGTC	1
AACTGGCAAA	1
AACTGGGAGT	1
AACTGGGTCT	2
AACTGTACAA	1
AACTGTACTA	1
AACTGTATCA	2
AACTGTCCTT	1
AACTGTGTAA	1
AACTTAAAAA	2
AACTTAAATA	1
AACTTAACGC	1
AACTTCACTT	1
AACTTCTATT	1
AACTTCTCCA	1
AACTTCTGTG	1
AACTTGATAC	2
AACTTGATGG	1
AACTTGCCCA	7
AACTTGGCTG	1
AACTTGTCAC	1
AACTTTAAAA	1
AACTTTATGC	1
AACTTTCAGA	3
AACTTTCATA	1
AACTTTCCCA	1
AACTTTCTAG	1
AACTTTGGAT	1
AACTTTGTGG	2
AACTTTTATA	1
AACTTTTCTT	1
AACTTTTTAT	2
AACTTTTTGT	1
AACTTTTTTA	1
AAGAAAAAAA	5
AAGAAAAAAG	1
AAGAAAAACG	1
AAGAAAACCG	1
AAGAAAACCT	29
AAGAAAACTG	28
AAGAAAACTT	7
AAGAAAATGA	1
AAGAAAATGC	1
AAGAAACAAC	1
AAGAAACCTT	5
AAGAAAGAAT	1
AAGAAAGCAA	1
AAGAAAGGTC	1
AAGAAAGTTC	21
AAGAAATCCA	1
AAGAAATGCA	1
AAGAAATTAT	1
AAGAACAACA	1
AAGAACACCT	1
AAGAACGATC	2
AAGAACGTAG	1
AAGAACTAAA	3
AAGAACTAAT	1
AAGAACTGCT	1
AAGAAGATAG	4
AAGAAGCAAG	4
AAGAAGCAGG	3
AAGAAGCCCA	1
AAGAAGGGCC	1
AAGAATATGC	1
AAGAATCAGA	1
AAGAATCCGT	1
AAGAATCTGA	7
AAGAATTAAA	1
AAGAATTCTA	1
AAGAATTGTC	1
AAGAATTTCT	1
AAGAATTTGA	10
AAGAATTTTT	1
AAGACAAACT	1
AAGACAGTGG	31
AAGACATTCA	1
AAGACCAAGT	2
AAGACCCAGA	2
AAGACCCTCT	3
AAGACCTTGG	1
AAGACGTACC	1
AAGACTAGCA	1
AAGACTCCAA	2
AAGACTCCTG	1
AAGACTCTTG	1
AAGAGAAAAC	1
AAGAGAAGAA	3
AAGAGACCAC	1
AAGAGACTTC	1
AAGAGAGAGC	1
AAGAGAGTGG	1
AAGAGATATA	1
AAGAGATTAA	1
AAGAGATTCT	2
AAGAGCCAAG	2
AAGAGCGCCG	3
AAGAGCTCCA	1
AAGAGCTTGC	1
AAGAGGGAAG	1
AAGAGGGAGG	1
AAGAGGGCAA	1
AAGAGGTTTG	1
AAGAGTGAGG	1
AAGAGTTAAA	2
AAGAGTTACG	3
AAGAGTTGGG	9
AAGAGTTTAA	1
AAGATAAACT	5
AAGATAACTG	1
AAGATAATGC	2
AAGATATTCT	1
AAGATCAAGT	1
AAGATCCAGT	1
AAGATCCCCG	9
AAGATCCTAC	1
AAGATGTCTG	1
AAGATGTGTG	1
AAGATTAATT	1
AAGATTGGGG	3
AAGATTTGTG	2
AAGATTTTTC	1
AAGCAAAAGG	1
AAGCAAACTA	1
AAGCAAATCC	1
AAGCAACATT	1
AAGCAAGCGT	1
AAGCACAAAA	1
AAGCACCCCT	1
AAGCACTTCT	1
AAGCAGAACA	1
AAGCAGACAC	1
AAGCAGCGCC	5
AAGCAGTTAC	1
AAGCATAACT	2
AAGCATTTGA	1
AAGCCAAAAC	1
AAGCCACTGC	1
AAGCCCAAGA	2
AAGCCCAGGC	5
AAGCCCCTAG	1
AAGCCCCTGG	1
AAGCCCTACA	1
AAGCCCTCCC	1
AAGCCGCCGA	1
AAGCCGCCTT	1
AAGCCGGCCC	1
AAGCCTAAAA	2
AAGCCTTCAA	1
AAGCCTTGCT	5
AAGCGAAGAA	1
AAGCGCTCTC	1
AAGCGCTGTT	1
AAGCTAAGAA	2
AAGCTAATAA	2
AAGCTACCGA	1
AAGCTCAGTT	2
AAGCTCTGGA	1
AAGCTGAATC	1
AAGCTGAGGT	2
AAGCTGAGTG	3
AAGCTGCAAA	4
AAGCTGCCAG	1
AAGCTGCCTG	2
AAGCTGCTGC	1
AAGCTGCTGG	1
AAGCTGGAGG	6
AAGCTGGCCC	1
AAGCTGGTAG	1
AAGCTGTTCC	2
AAGCTGTTGT	1
AAGCTGTTTA	2
AAGCTTCTAA	1
AAGCTTTCAG	1
AAGCTTTGCT	1
AAGGAAAAAA	4
AAGGAAAAGG	1
AAGGAAACAG	3
AAGGAAACTT	1
AAGGAAAGGC	1
AAGGAAAGTT	1
AAGGAAATAA	1
AAGGAAATAT	1
AAGGAAATGG	1
AAGGAACCTG	3
AAGGAACCTT	1
AAGGAACTTG	12
AAGGAAGAAT	1
AAGGAAGACT	1
AAGGAAGAGG	1
AAGGAAGATC	5
AAGGAAGCAA	2
AAGGAAGCTG	2
AAGGAATGAA	1
AAGGAATGGG	1
AAGGAATTTA	1
AAGGACACAA	1
AAGGACACAT	1
AAGGACCCCT	1
AAGGACCTAG	4
AAGGACTTGC	1
AAGGAGAAAT	3
AAGGAGAATG	1
AAGGAGACAT	2
AAGGAGAGCC	1
AAGGAGATGG	42
AAGGAGCAAG	2
AAGGAGCGGG	3
AAGGAGCTGC	1
AAGGAGCTGG	4
AAGGAGGTCG	1
AAGGAGGTCT	1
AAGGAGGTGG	1
AAGGAGTTAC	8
AAGGAGTTTG	11
AAGGATGACA	1
AAGGATGCCA	26
AAGGATGCGG	2
AAGGATTAAA	1
AAGGCAAAGC	2
AAGGCAAATT	1
AAGGCAAGAA	1
AAGGCAAGGG	1
AAGGCAATGG	1
AAGGCAATTT	46
AAGGCACAGA	5
AAGGCAGAGA	2
AAGGCCACTA	1
AAGGCCATCT	3
AAGGCCCTCT	1
AAGGCCGAGT	1
AAGGCGGCAG	1
AAGGCGTCTT	1
AAGGCGTTTC	7
AAGGCTACGG	1
AAGGCTAGTC	1
AAGGCTGCTT	1
AAGGCTGGAA	1
AAGGCTTCCC	1
AAGGGAAAGC	1
AAGGGAAGAA	1
AAGGGACCTG	1
AAGGGACTTC	1
AAGGGAGATG	1
AAGGGAGCAC	12
AAGGGAGGAA	1
AAGGGAGGGT	1
AAGGGAGTTT	2
AAGGGCAATT	1
AAGGGCAGTG	2
AAGGGCGCGG	1
AAGGGCTGTT	1
AAGGGGGAAT	1
AAGGGGGCAA	5
AAGGGGTCAA	1
AAGGTAACTT	5
AAGGTAATGC	2
AAGGTAATTT	1
AAGGTACAGC	1
AAGGTAGCAG	1
AAGGTATATT	1
AAGGTCAAAG	1
AAGGTCAGGG	1
AAGGTCCGGC	1
AAGGTCCTAG	2
AAGGTCGAGC	14
AAGGTCTTTA	2
AAGGTGCCTC	2
AAGGTGGAGA	2
AAGGTGGAGG	26
AAGGTGTACA	1
AAGGTGTAGG	1
AAGGTGTTTG	1
AAGGTTCTTC	1
AAGGTTGCCA	2
AAGGTTTGTT	1
AAGTAAAAAT	1
AAGTAAACGG	3
AAGTACAGCA	1
AAGTACGAGG	2
AAGTACTTCA	1
AAGTAGCTGG	1
AAGTAGGAAT	1
AAGTATATGC	1
AAGTATCATT	1
AAGTATGAGA	2
AAGTATTGTG	1
AAGTCAAACT	1
AAGTCAGCGT	1
AAGTCATCTA	1
AAGTCATCTT	1
AAGTCATTCA	3
AAGTCGCCGC	1
AAGTGAAAAG	1
AAGTGAAATT	1
AAGTGAATCT	1
AAGTGAATTT	1
AAGTGAGATG	1
AAGTGAGGAG	1
AAGTGAGTTA	1
AAGTGATAAA	1
AAGTGATCAA	1
AAGTGATTCT	4
AAGTGCAAGT	1
AAGTGCATTT	1
AAGTGCCATT	1
AAGTGGAATA	1
AAGTGGATAG	2
AAGTGGGGAA	1
AAGTGGGTGC	2
AAGTGTGGGA	1
AAGTTAAATA	1
AAGTTATTTG	1
AAGTTCAAAC	1
AAGTTCAATA	4
AAGTTCAGGC	2
AAGTTCCAGA	1
AAGTTCCCAG	1
AAGTTCTCTT	1
AAGTTCTGCG	7
AAGTTGAAAG	3
AAGTTGACTT	1
AAGTTGCATC	1
AAGTTGCTAT	18
AAGTTGTAAA	1
AAGTTGTTAT	1
AAGTTTAATG	1
AAGTTTAGCT	1
AAGTTTCACA	1
AAGTTTCCAA	5
AAGTTTCTTA	1
AAGTTTGCCT	8
AAGTTTGTGG	1
AAGTTTTGAT	5
AAGTTTTTAG	11
AAGTTTTTTC	1
AAGTTTTTTG	1
AAGTTTTTTT	1
AATAAAAAAA	1
AATAAAAACT	1
AATAAAAAGT	1
AATAAAACTG	3
AATAAAAGAC	2
AATAAAAGGA	1
AATAAAAGTT	1
AATAAAATCT	1
AATAAAATGG	1
AATAAAATTA	1
AATAAACGTG	2
AATAAACTAA	1
AATAAACTTA	1
AATAAACTTT	1
AATAAAGCAA	1
AATAAAGGCT	3
AATAAAGGTG	2
AATAAAGTCT	1
AATAAAGTTA	5
AATAAAGTTG	4
AATAAATGGA	1
AATAAATTAT	1
AATAAATTCC	8
AATAAATTTG	4
AATAACATTT	1
AATAAGACTT	1
AATAAGGTGC	1
AATAATGGTT	1
AATAATGTTT	1
AATAATTTCA	1
AATACAAACC	1
AATACATCAA	1
AATACCCGCT	1
AATACCCTCC	1
AATACCTCGT	1
AATACTCAAA	1
AATACTTAAA	2
AATACTTTCA	1
AATACTTTTG	1
AATAGAAACT	1
AATAGACTCA	1
AATAGCCTGT	1
AATAGCTGAT	4
AATAGCTGGT	1
AATAGGGTCA	3
AATAGGTCCA	73
AATAGGTCTA	2
AATAGTCGTT	1
AATAGTTCTA	1
AATATAGGAA	1
AATATGCAGA	1
AATATGTGAA	1
AATATGTGGG	18
AATATTCAAT	1
AATATTGAGA	3
AATATTGCAC	1
AATATTTCAA	1
AATATTTCAG	1
AATCAATAAA	2
AATCACCGGA	1
AATCACTTTA	1
AATCAGAATT	1
AATCAGAGTT	1
AATCAGATTC	1
AATCAGGTTT	1
AATCAGTACT	1
AATCAGTTTG	1
AATCATAAGA	1
AATCCAGGAG	2
AATCCAGTTT	1
AATCCATTTT	2
AATCCCCATC	1
AATCCGGGAG	1
AATCCTGGGG	1
AATCCTGTGG	14
AATCCTGTTT	1
AATCCTTAGG	1
AATCCTTTGC	2
AATCGCTAAT	2
AATCGCTTCT	1
AATCGGTTAT	1
AATCTAATGT	1
AATCTACTTT	1
AATCTAGAAA	1
AATCTGCAAA	1
AATCTGCGCC	1
AATCTGGTGT	1
AATCTGGTTG	2
AATCTGTCAG	9
AATCTTGCAA	5
AATCTTGTCA	1
AATCTTGTTT	2
AATCTTTAAA	1
AATCTTTCAT	1
AATCTTTGAA	1
AATCTTTTTG	1
AATCTTTTTT	1
AATGAAAAAA	6
AATGAAAAGA	1
AATGAAAAGG	2
AATGAAAGGT	1
AATGAACAAT	2
AATGAACTGA	1
AATGAACTTG	1
AATGAAGCCA	2
AATGAATAAA	2
AATGAATGAA	1
AATGAATTTG	1
AATGACAAAA	1
AATGACACAA	1
AATGAGAAAA	4
AATGAGCAAC	7
AATGAGCAGC	1
AATGAGGCCA	1
AATGAGTCTG	2
AATGAGTTTG	6
AATGATAACG	1
AATGATAATA	1
AATGCAAAAT	4
AATGCAACAA	1
AATGCAAGAC	1
AATGCAAGAT	1
AATGCAATTT	1
AATGCAGAAT	1
AATGCAGACG	1
AATGCAGGCA	9
AATGCCCTTA	1
AATGCCGTAA	1
AATGCGGGAA	2
AATGCTACTT	1
AATGCTGGCA	5
AATGCTGTTT	1
AATGCTTGAT	1
AATGCTTTAC	1
AATGCTTTGT	1
AATGGAAATC	1
AATGGAATGA	1
AATGGAATGG	10
AATGGAATTT	2
AATGGAGACT	1
AATGGATGAA	18
AATGGATGAG	1
AATGGATGGA	1
AATGGATTAT	2
AATGGCAAAG	3
AATGGCATCA	1
AATGGCATTG	2
AATGGCCTAA	1
AATGGCTGGC	1
AATGGCTTTG	1
AATGGGAACA	1
AATGGGAGTT	4
AATGGGGCAA	1
AATGGGTAAA	1
AATGGTGCGC	1
AATGGTTAGC	1
AATGTAACTG	1
AATGTAATCC	1
AATGTAGTTT	3
AATGTATAGC	1
AATGTATGTG	1
AATGTCAGCA	1
AATGTCCAGT	1
AATGTCCCCT	1
AATGTCCGAA	1
AATGTGAAAT	2
AATGTGACTT	1
AATGTGAGTC	4
AATGTGGCAT	1
AATGTGGCGA	1
AATGTGGGTT	3
AATGTGGTTT	1
AATGTGTGTC	1
AATGTTGTGC	1
AATGTTGTTA	1
AATGTTTGTG	1
AATGTTTTTG	1
AATTAAAAAA	1
AATTAAATCT	2
AATTAACTCC	6
AATTAAGAAT	1
AATTAATAAC	1
AATTAATTGT	2
AATTAGAAGC	3
AATTATGACT	1
AATTCAATGA	1
AATTCAATTA	1
AATTCAGATT	1
AATTCAGTGA	3
AATTCATAGG	9
AATTCATCAC	1
AATTCCAAAA	2
AATTCCCCGT	1
AATTCCCGTC	4
AATTCCCTTT	2
AATTCGATTG	1
AATTCTATTT	1
AATTCTCCAT	1
AATTCTGAGT	1
AATTCTGTAA	1
AATTCTTCAG	1
AATTGAATAT	1
AATTGAGAAG	1
AATTGATTTT	1
AATTGCATTA	1
AATTGCCACT	4
AATTGCCGTA	1
AATTGCCTGA	1
AATTGGAACT	1
AATTTAAAAA	3
AATTTAACTT	2
AATTTAGAGC	1
AATTTCAAGA	1
AATTTCATAG	1
AATTTCCAGC	5
AATTTCCTTG	1
AATTTCTATT	1
AATTTCTTTC	3
AATTTGAATT	2
AATTTGAGTG	3
AATTTGCAAC	7
AATTTGCTTT	4
AATTTGGTAA	1
AATTTGGTGC	1
AATTTGTCCC	1
AATTTGTGAA	2
AATTTGTTAA	2
AATTTTAAAA	2
AATTTTAGTA	1
AATTTTATTT	18
AATTTTCAGT	2
AATTTTCATT	1
AATTTTCTTT	1
AATTTTTCAC	1
AATTTTTGCT	1
AATTTTTTAA	1
AATTTTTTTT	2
ACAAAAAAAA	4
ACAAAAAACT	1
ACAAAAAGAA	1
ACAAAAAGGC	1
ACAAAAATAA	1
ACAAAAATAT	2
ACAAAAATGT	1
ACAAAACCCC	2
ACAAAACTTC	1
ACAAAAGACA	1
ACAAAAGATG	1
ACAAAATAAA	3
ACAAAATATG	1
ACAAAATCAC	1
ACAAAATCCA	1
ACAAACAAAA	1
ACAAACACCA	1
ACAAACCCCC	4
ACAAACCTAG	1
ACAAACTAGA	1
ACAAACTAGG	3
ACAAACTGTG	5
ACAAACTTAG	2
ACAAACTTCT	1
ACAAAGCATT	9
ACAAAGGCAC	1
ACAAAGGGCC	1
ACAAAGTCAT	1
ACAAAGTTAT	1
ACAAAGTTGT	2
ACAAATCCAA	1
ACAAATTAAA	1
ACAAATTATG	2
ACAAATTCAG	1
ACAAATTGAA	1
ACAAATTTAA	1
ACAAATTTAC	1
ACAAATTTAT	1
ACAACACCCC	2
ACAACACTAT	1
ACAACAGGCT	2
ACAACCAGAT	1
ACAACCCAAC	1
ACAACGTCCA	1
ACAACTCAAT	6
ACAACTCCCA	2
ACAACTCGTG	1
ACAACTGCCG	1
ACAACTTCGC	1
ACAACTTGTG	1
ACAACTTTTA	4
ACAAGAATTG	6
ACAAGATATT	1
ACAAGATTAA	1
ACAAGCTGTG	1
ACAAGGTAGC	1
ACAAGGTGCG	4
ACAAGTACCC	1
ACAAGTGACA	2
ACAATAAAGA	1
ACAATAAAGC	1
ACAATAAGGC	1
ACAATGATTT	1
ACAATGTAGG	1
ACAATGTCTT	1
ACAATGTTGT	1
ACAATTAAAA	3
ACAATTCCAA	1
ACAATTCTCT	1
ACACAACAAG	1
ACACAAGAAG	1
ACACAGAAAA	1
ACACAGAACT	2
ACACAGACAA	1
ACACAGAGGA	1
ACACAGAGGT	1
ACACAGCAAG	15
ACACAGCAGG	1
ACACAGCTCT	2
ACACAGTATT	1
ACACAGTTTT	5
ACACATCCCC	1
ACACATTTAT	1
ACACCAGAAG	1
ACACCAGAGG	1
ACACCAGGCC	1
ACACCATACT	1
ACACCGTTTG	1
ACACCTCTAA	6
ACACCTGAGA	1
ACACGAAGAT	1
ACACGCGGCA	1
ACACTCCCGC	1
ACACTGTCAC	1
ACACTTAGCT	1
ACACTTCTAA	1
ACACTTCTTC	1
ACACTTCTTT	1
ACACTTGGAG	3
ACAGAAAAAA	1
ACAGAAAATC	1
ACAGAACAGA	1
ACAGAACTTC	1
ACAGAATGGC	1
ACAGAATTTT	2
ACAGACTGCA	1
ACAGAGCTCT	2
ACAGATGACA	1
ACAGATGCAG	1
ACAGATGTTG	1
ACAGATTTGA	2
ACAGCAAACT	1
ACAGCAATTG	1
ACAGCAGCAA	1
ACAGCCAAGA	3
ACAGCCACTG	1
ACAGCCATCC	1
ACAGCCGTAG	1
ACAGCCTGCA	3
ACAGCGATGA	1
ACAGCGCCAA	1
ACAGCGCTGA	1
ACAGCGGCAA	43
ACAGCGTCTG	1
ACAGCTAACA	2
ACAGCTAATT	1
ACAGCTGGGA	1
ACAGCTTTGT	1
ACAGGAAACT	1
ACAGGCTACG	1
ACAGGGCTCA	2
ACAGGGTGAC	3
ACAGGTGCAG	1
ACAGGTTTTT	1
ACAGTAAGCG	1
ACAGTAGTCA	1
ACAGTCATAC	1
ACAGTCCGGA	1
ACAGTCCTGC	1
ACAGTCCTGT	1
ACAGTCTTGC	7
ACAGTGACAA	1
ACAGTGAGAC	1
ACAGTGCTTG	12
ACAGTGGATT	2
ACAGTGGGGA	17
ACAGTGTGAG	2
ACAGTGTTAA	2
ACAGTGTTTG	1
ACAGTTACTA	1
ACAGTTACTG	1
ACAGTTCAGA	1
ACAGTTGCCC	1
ACAGTTTCTC	2
ACAGTTTGTC	1
ACAGTTTGTT	1
ACAGTTTTAG	1
ACATAAGATC	2
ACATACAACT	3
ACATATTGAG	1
ACATCAAAAT	1
ACATCAAAGT	1
ACATCATACT	1
ACATCATCGA	63
ACATCATTTA	1
ACATCCCAGA	2
ACATCCGAGG	1
ACATCGTAGG	3
ACATTAAAAA	1
ACATTAAAGC	1
ACATTAATTT	1
ACATTAGAAA	1
ACATTCCAAG	6
ACATTCTTTT	2
ACATTGCAGC	1
ACATTGGATT	1
ACATTGGTTA	1
ACATTGTATT	1
ACATTTAATT	1
ACATTTCATT	2
ACATTTCCAA	1
ACATTTCCTG	1
ACATTTCTGA	1
ACATTTGAGT	1
ACATTTGCGG	1
ACATTTGGTT	1
ACATTTTGGA	2
ACATTTTGTT	1
ACCAAAAAAA	1
ACCAAAAACC	134
ACCAAAACTT	1
ACCAAACTAA	1
ACCAAACTGT	5
ACCAAAGACC	1
ACCAAAGCCC	6
ACCAAAGTTG	1
ACCAAATTAA	5
ACCAACACAC	1
ACCAACTAGA	1
ACCAAGACCA	2
ACCAAGGAAC	1
ACCAAGGAGG	2
ACCAAGTGGA	1
ACCAAGTTTG	1
ACCAATAACC	1
ACCAATATCA	1
ACCAATGACC	1
ACCAATGCCC	1
ACCACAAAAA	2
ACCACAAATA	7
ACCACAGGGG	2
ACCACAGTTT	11
ACCACCAAAC	1
ACCACCCTCG	1
ACCACCCTGT	2
ACCACCGAAA	1
ACCACCGGTG	1
ACCACCTCCA	1
ACCACGAGCA	1
ACCACGCAGG	1
ACCACTGTTT	1
ACCAGAAACC	1
ACCAGACTGT	1
ACCAGAGAGC	1
ACCAGCCTGA	1
ACCAGCTCCC	2
ACCAGCTGGA	1
ACCAGCTGTC	1
ACCAGGTCCA	1
ACCATAAGGG	1
ACCATAATGT	2
ACCATCAAAG	1
ACCATCAGCC	1
ACCCAAAACT	2
ACCCAATTTG	6
ACCCACCTGC	7
ACCCACGTCA	1
ACCCACTTAA	1
ACCCAGCCCA	1
ACCCAGCTCC	1
ACCCAGTTGT	2
ACCCATCGCC	1
ACCCATTAGT	1
ACCCCAAACT	6
ACCCCAAGTT	1
ACCCCACCCC	1
ACCCCAGGCA	1
ACCCCCCCGC	3
ACCCCCCGCC	1
ACCCCCTTCG	1
ACCCCGTACA	2
ACCCGAAGCG	1
ACCCGAGAGG	3
ACCCGCAAGG	1
ACCCGCCAGG	1
ACCCGCCGGA	1
ACCCGCCGGG	49
ACCCGCGAGG	3
ACCCGCGGTA	1
ACCCTCTCCC	1
ACCCTGAATG	1
ACCCTGAGCA	1
ACCCTGCCAA	1
ACCCTGTCAA	1
ACCCTTCCCT	6
ACCCTTGGCC	2
ACCCTTTAAC	1
ACCCTTTTCT	1
ACCCTTTTTT	2
ACCGAAACTT	1
ACCGACCAAT	1
ACCGACTGAT	1
ACCGAGAAAC	1
ACCGAGCGGA	1
ACCGAGGAAA	1
ACCGCCGGGC	3
ACCGCCGTGG	3
ACCGCCTGTG	1
ACCGCTGCTT	1
ACCGCTTGGT	1
ACCGCTTGTT	1
ACCGGCCAGC	1
ACCGGCGCCC	1
ACCGGGAGGT	1
ACCGGTCAGG	1
ACCGGTCAGT	1
ACCGGTCCGG	9
ACCGGTGTGA	1
ACCGTGAGCA	1
ACCGTTCTGT	3
ACCTAAAAAC	1
ACCTAACCGT	3
ACCTAACTTT	3
ACCTAATTTA	1
ACCTAATTTT	1
ACCTAGTTGT	2
ACCTCACTTA	1
ACCTCAGGAA	19
ACCTCCCACT	1
ACCTCCCCAA	2
ACCTCGGCAA	1
ACCTCTGGCT	1
ACCTGAAACC	4
ACCTGAAGCA	2
ACCTGCAAAT	1
ACCTGCACAA	1
ACCTGCTGCT	2
ACCTGGAAAA	1
ACCTGGAAAG	1
ACCTGGCCTG	1
ACCTGGCGTG	1
ACCTGGGTGC	1
ACCTGTAATT	1
ACCTGTCAAA	1
ACCTGTGACC	3
ACCTGTGACT	1
ACCTGTTGCC	2
ACCTTAACGG	1
ACCTTCAAAA	1
ACCTTCAACT	1
ACCTTCCTAG	1
ACCTTGGCTT	1
ACCTTGGGCA	3
ACCTTGTGCC	2
ACCTTTACTG	3
ACCTTTCGTG	2
ACCTTTGCGA	4
ACCTTTTAGT	1
ACGAAACACC	1
ACGAAACCCC	1
ACGACGGCCG	2
ACGACTGCTC	1
ACGACTTGAA	2
ACGACTTGCA	1
ACGAGCAAGA	1
ACGAGCTGGA	4
ACGAGGATCT	1
ACGAGGGAAA	1
ACGATAAACT	1
ACGATGGCCG	2
ACGCAAAAGT	1
ACGCAACGAT	1
ACGCAGAATG	2
ACGCAGAGGT	1
ACGCAGGGAG	11
ACGCCCACCT	1
ACGCCGGAAC	1
ACGCGAAGAC	1
ACGCGACACC	1
ACGCTAACCA	1
ACGCTACGGA	1
ACGCTCAAGA	1
ACGCTCAGCC	1
ACGCTGAATA	2
ACGCTGCACT	1
ACGCTGCTTG	1
ACGGAAGTTT	2
ACGGACTCCA	1
ACGGAGAGGA	1
ACGGAGAGTC	1
ACGGATTTGT	1
ACGGCTCCGA	4
ACGGGATTGA	1
ACGGTGATGT	3
ACGGTGCCGG	1
ACGGTGCTCA	1
ACGGTGTCCT	1
ACGTAACCCG	1
ACGTCACCAT	1
ACGTCAGATC	2
ACGTCGTGTG	4
ACGTCTCTAT	1
ACGTGAAAAT	3
ACGTGAGTGC	1
ACGTGCCTCA	3
ACGTGCCTCC	1
ACGTGGCAAT	1
ACGTGGTGAT	1
ACGTTATTTT	1
ACGTTTAAGG	3
ACGTTTCATC	1
ACGTTTGATT	1
ACGTTTTTTT	1
ACTAAAAAAA	1
ACTAACGGCT	1
ACTAACTGTG	13
ACTAAGCAGG	1
ACTAAGCCTA	1
ACTAATCGTT	1
ACTAATTTTG	1
ACTAATTTTT	1
ACTACAAAAA	1
ACTACAAAGT	2
ACTACACAAC	1
ACTACTAACT	2
ACTACTCTAC	1
ACTAGAGTGA	1
ACTATAAACA	1
ACTATCCTCA	1
ACTATCCTGA	1
ACTATGAGAC	1
ACTATGATGC	1
ACTATTTAAA	2
ACTATTTCCA	1
ACTATTTTTC	1
ACTCAAAAAA	4
ACTCAAAATT	1
ACTCAAATGG	2
ACTCAACAGC	1
ACTCAACCAA	1
ACTCAACTGC	1
ACTCAAGTTT	1
ACTCACCCCA	1
ACTCACCGAC	1
ACTCACGCCC	1
ACTCAGAAGA	3
ACTCAGAGAA	1
ACTCAGATAA	1
ACTCAGCAGC	1
ACTCAGTAGC	2
ACTCAGTCTG	1
ACTCCAAAAA	46
ACTCCAAGGA	1
ACTCCAGTCA	1
ACTCCCAGAG	1
ACTCCCTCCT	1
ACTCCGGTGT	1
ACTCTAAAAA	1
ACTCTAGACA	1
ACTCTCCCGT	1
ACTCTGGAAC	2
ACTCTGGATA	1
ACTCTTCTAA	2
ACTCTTTAGG	2
ACTCTTTCCT	1
ACTGAAAAAA	1
ACTGAAAGAA	1
ACTGAAATTT	1
ACTGAACATC	1
ACTGAAGAAA	3
ACTGAAGAAT	1
ACTGAAGTTT	2
ACTGAATAAA	1
ACTGAATTGA	2
ACTGACTATC	1
ACTGAGAAGG	1
ACTGAGGTGC	2
ACTGAGTAGG	1
ACTGATCACA	1
ACTGATCTGC	3
ACTGATGCAA	5
ACTGATTGAT	1
ACTGCAAAAC	1
ACTGCAAATC	1
ACTGCACTCC	1
ACTGCACTGT	1
ACTGCAGAAC	1
ACTGCATCTT	1
ACTGCCACTG	1
ACTGCCCCAA	2
ACTGCCTCTT	2
ACTGCGAGGA	7
ACTGCTAAAC	1
ACTGCTCATT	1
ACTGCTGAGG	1
ACTGCTGTTG	1
ACTGCTTGCC	5
ACTGCTTTAC	3
ACTGGAGAAA	1
ACTGGAGTTG	1
ACTGGAGTTT	20
ACTGGATTTG	1
ACTGGCTATT	1
ACTGGCTGCT	7
ACTGGGTCTA	10
ACTGGTAAAA	6
ACTGGTACGT	3
ACTGGTATAC	1
ACTGGTGCAT	1
ACTGGTGCGT	1
ACTGTAGATA	1
ACTGTATTTT	1
ACTGTCCCCA	1
ACTGTCTCCA	4
ACTGTGCATT	1
ACTGTGGCCG	1
ACTGTGGTTA	1
ACTGTGGTTT	2
ACTGTTTCAC	1
ACTGTTTGGC	1
ACTGTTTGGG	1
ACTTAAAACT	1
ACTTAAAATT	1
ACTTAAGGAA	5
ACTTAAGGGA	1
ACTTACCCCG	1
ACTTACCTGC	12
ACTTAGAGTT	1
ACTTAGGCTT	1
ACTTATCCCG	1
ACTTCGTACG	1
ACTTCTTCAC	2
ACTTGAAACC	1
ACTTGACAGT	1
ACTTGACCAA	1
ACTTGAGTTG	1
ACTTGATAAA	1
ACTTGATTTA	1
ACTTGATTTG	3
ACTTGCAGTA	1
ACTTGCCATT	1
ACTTGCGAAT	1
ACTTGGAGCC	10
ACTTGGATTT	1
ACTTGGGGCT	2
ACTTGGTGCT	1
ACTTGGTTTG	1
ACTTGTTCGC	1
ACTTTAAACT	4
ACTTTAGATG	1
ACTTTCAAAA	1
ACTTTCCAAA	4
ACTTTCCCAA	1
ACTTTGATAA	1
ACTTTGGCAA	1
ACTTTGGCTT	1
ACTTTGGTTT	3
ACTTTGTAAA	1
ACTTTGTGCA	1
ACTTTTAAAA	1
ACTTTTAATG	1
ACTTTTTAAA	1
ACTTTTTCAA	27
ACTTTTTCGA	1
ACTTTTTGGC	2
ACTTTTTTCA	1
ACTTTTTTTT	1
AGAAAAAAAA	21
AGAAAAAAAG	1
AGAAAAAAAT	2
AGAAAAAACC	1
AGAAAAAAGA	4
AGAAAAAATA	1
AGAAAAAATC	1
AGAAAAACAC	1
AGAAAAACCC	1
AGAAAAACTC	1
AGAAAAAGCT	1
AGAAAAAGTA	1
AGAAAAATAT	1
AGAAAAATGA	1
AGAAAACCAA	1
AGAAAACCCA	1
AGAAAACTGA	1
AGAAAAGATG	1
AGAAAATAAA	1
AGAAAATAAC	1
AGAAAATACA	1
AGAAAATGCT	1
AGAAAATGTG	2
AGAAAATTAA	1
AGAAAATTCA	1
AGAAACAAAA	2
AGAAACCATA	1
AGAAACGTTA	1
AGAAACTCTA	1
AGAAAGAAAA	1
AGAAAGAACC	1
AGAAAGAATC	2
AGAAAGAGTT	1
AGAAAGATGT	5
AGAAAGCAGT	1
AGAAAGCATA	1
AGAAAGCATT	1
AGAAAGGATA	1
AGAAAGTTTC	1
AGAAATAAAT	1
AGAAATAAGG	1
AGAAATACCA	3
AGAAATACTT	1
AGAAATATTT	1
AGAAATCACT	6
AGAAATCCCA	1
AGAAATCTGA	1
AGAAATGCGA	1
AGAAATGTAT	1
AGAAATGTGA	1
AGAAATGTTG	1
AGAAATTATC	1
AGAAATTCCA	1
AGAACAAAAC	18
AGAACAACAC	1
AGAACACAAC	1
AGAACACCCA	1
AGAACAGAAC	1
AGAACAGACC	1
AGAACAGCAA	1
AGAACAGTAC	1
AGAACAGTGG	1
AGAACAGTTT	3
AGAACCAAAA	1
AGAACCAAGT	1
AGAACCGCTT	1
AGAACCGTGC	1
AGAACCGTTA	3
AGAACCTGCA	3
AGAACCTGCG	1
AGAACCTGTC	1
AGAACCTTAA	1
AGAACCTTCA	4
AGAACCTTCC	11
AGAACCTTTC	1
AGAACCTTTG	8
AGAACGTTTG	2
AGAACTAGAA	1
AGAACTGGTG	1
AGAACTGTTA	1
AGAACTGTTT	1
AGAACTTCCA	1
AGAACTTCGT	1
AGAAGACATT	1
AGAAGAGGAA	2
AGAAGATCTG	4
AGAAGCAAGA	3
AGAAGCAGAC	1
AGAAGCAGTT	1
AGAAGGCCTT	1
AGAAGGTTGA	1
AGAAGTACTG	3
AGAAGTATCC	1
AGAAGTGTCC	1
AGAAGTTTAA	1
AGAAGTTTGA	3
AGAAGTTTTA	1
AGAATAACTG	1
AGAATAATGC	1
AGAATATCAG	2
AGAATCACTA	1
AGAATCATTT	1
AGAATCCGCT	2
AGAATCGCTT	2
AGAATCTCTT	1
AGAATGAATC	1
AGAATGCTGT	1
AGAATGGAGC	2
AGAATGGGCT	1
AGAATGTAAG	1
AGAATGTTTT	1
AGAATTAATC	1
AGAATTATTT	1
AGAATTGATA	1
AGAATTGCGT	1
AGAATTGCTT	5
AGAATTGTGT	7
AGAATTTAGA	1
AGAATTTAGG	1
AGAATTTCCC	1
AGAATTTGAA	6
AGAATTTGCA	9
AGAATTTGCT	1
AGAATTTGGT	2
AGACAACGCA	1
AGACAACTTG	4
AGACAAGAAA	1
AGACAAGTTT	4
AGACAATTTC	2
AGACAATTTT	1
AGACACCATA	1
AGACAGGCTC	1
AGACCAAAAA	1
AGACCAAAAC	1
AGACCAAAGT	6
AGACCACTGA	1
AGACCATATT	1
AGACCCACAA	3
AGACCGCTGT	1
AGACCGGTCC	1
AGACCTGTAA	1
AGACGCACTC	2
AGACGCTGTC	1
AGACGCTTCT	1
AGACGCTTTC	1
AGACGTAACC	1
AGACGTGGAG	1
AGACTAACGA	1
AGACTAAGGT	7
AGACTCCATC	2
AGACTCGTCG	1
AGACTGAGGG	1
AGACTGGGTT	1
AGACTTCTAA	1
AGAGAAAGCA	2
AGAGAAATAA	1
AGAGAAATTT	17
AGAGAACTGT	1
AGAGAAGAGT	1
AGAGAAGCAA	2
AGAGAATAAT	1
AGAGAATTGG	1
AGAGACAAGT	1
AGAGACTAGA	1
AGAGACTCTT	2
AGAGAGAGAA	1
AGAGAGGGTT	1
AGAGAGTTTC	1
AGAGATAATG	1
AGAGATTTTG	1
AGAGCAAAAA	3
AGAGCAAAAT	1
AGAGCAAACC	1
AGAGCAAGTA	3
AGAGCACACC	1
AGAGCAGGTA	3
AGAGCAGTTC	1
AGAGCATTTT	1
AGAGCGCCCT	1
AGAGCGTCCA	1
AGAGCTCAAA	1
AGAGCTCACT	1
AGAGCTCCAT	1
AGAGCTGGTG	1
AGAGGAAAAA	1
AGAGGAAACT	2
AGAGGAAGAA	2
AGAGGAATTT	1
AGAGGAGGAA	1
AGAGGATCCT	1
AGAGGCAACC	2
AGAGGCAGAA	1
AGAGGGACAA	1
AGAGGGACAG	1
AGAGGGAGCG	1
AGAGGGGCAG	2
AGAGGTCAGA	1
AGAGGTGAGC	1
AGAGGTGCAC	1
AGAGGTGGTG	5
AGAGGTGTAG	8
AGAGGTTTTG	1
AGAGTAAATA	1
AGAGTAACCT	1
AGAGTAACGG	1
AGAGTAATAT	1
AGAGTCCTGC	1
AGAGTGACTT	1
AGAGTGCAGT	1
AGAGTGCCAA	1
AGAGTGCCTA	1
AGAGTGCGTA	1
AGAGTGTCTG	1
AGAGTGTGCT	1
AGAGTTAGGA	3
AGAGTTCAAA	1
AGAGTTCTGT	3
AGAGTTGAGT	1
AGAGTTTCAA	1
AGAGTTTGAA	1
AGATAAAGTT	1
AGATAACACA	1
AGATAATCTG	1
AGATATCGAT	1
AGATATTCCC	1
AGATCAGAGA	1
AGATCCAAAC	1
AGATCCTACT	1
AGATCCTGGC	1
AGATCGTTAC	1
AGATCTTCTT	1
AGATGATTCA	1
AGATGCACAG	1
AGATGCAGCC	1
AGATGCAGGA	1
AGATGGCAAA	1
AGATGGCACT	1
AGATGGGCAG	1
AGATGGTTTG	1
AGATTACTGA	2
AGATTCAAAA	1
AGATTCAAAC	37
AGATTCCACT	1
AGATTCCCCA	1
AGATTGAAGG	1
AGATTGCCTT	1
AGATTGCTGT	2
AGATTGGAGA	2
AGATTTATTT	1
AGATTTGTAA	1
AGATTTGTGG	3
AGATTTGTGT	1
AGATTTTCTG	1
AGATTTTGGA	1
AGATTTTGGT	1
AGCAAAAAAA	1
AGCAAAACTC	1
AGCAAACCAC	1
AGCAAACTCC	1
AGCAAACTGA	16
AGCAAAGATG	1
AGCAAAGCTC	2
AGCAAAGCTT	1
AGCAAAGGTA	2
AGCAAAGTGA	1
AGCAAATCCA	6
AGCAACAGTG	2
AGCAACATAA	1
AGCAACTGCA	2
AGCAACTGCG	2
AGCAAGCAAG	1
AGCAAGCGGA	1
AGCAAGCGTG	1
AGCAAGTGCT	1
AGCAATAAAA	2
AGCAATCTTT	1
AGCAATGTCA	1
AGCAATTTAA	1
AGCACAAGAC	2
AGCACACTTC	1
AGCACAGGAA	1
AGCACAGGGA	1
AGCACAGTTC	1
AGCACCAAAA	1
AGCACCAGAA	1
AGCACCAGCC	1
AGCACCGCAA	2
[truncated: 12,528 more rows]
