# Supplementary material for: An interactive tool for visualization of relationships between gene expression profiles
Source: BMC Bioinformatics. 2006 Apr 6;7:193. doi: 10.1186/1471-2105-7-193 (PMC1456991; doi:10.1186/1471-2105-7-193)
Supplement: Additional File 1 — contains the compiled Java executable, documentation and the source code for TreeBuilder3D. Example data sets are also included for the testing purposes. [file 1471-2105-7-193-S1.zip › datasets/GEO_breast/GSM14754]

>TOTAL	33115
>DESCRIPTION	Normal breast
AAAAAAAAAA	26
AAAAAAAAAT	1
AAAAAAAACA	1
AAAAAAAAGA	1
AAAAAAACTC	1
AAAAAAATGC	1
AAAAAAATTT	1
AAAAAACAAA	1
AAAAAACCCA	7
AAAAAACTCC	1
AAAAAACTTG	1
AAAAAAGCAA	1
AAAAAAGGAC	1
AAAAAATAAA	1
AAAAAATAAC	1
AAAAAATGCT	2
AAAAAATTCA	1
AAAAAATTTG	6
AAAAACATAT	1
AAAAACCAGG	1
AAAAACCATA	1
AAAAACCTGT	1
AAAAACGCCA	1
AAAAACTAAC	1
AAAAACTAGA	1
AAAAACTTAA	1
AAAAAGCAGA	2
AAAAAGCTGT	1
AAAAAGGAAA	1
AAAAAGGATT	1
AAAAAGTCCG	1
AAAAAGTTAG	1
AAAAAGTTAT	1
AAAAAGTTTA	1
AAAAAGTTTC	1
AAAAAGTTTT	1
AAAAATAAAA	4
AAAAATAAAG	1
AAAAATAAAT	1
AAAAATAGAG	1
AAAAATATTC	1
AAAAATATTT	1
AAAAATCAGG	1
AAAAATCCAA	2
AAAAATCGGC	2
AAAAATTGGA	3
AAAACACTCT	1
AAAACAGCTA	1
AAAACAGTCA	1
AAAACATTCA	1
AAAACATTCT	45
AAAACCAACG	1
AAAACCAACT	1
AAAACCAAGT	1
AAAACCCACA	1
AAAACCTAAA	1
AAAACCTATG	1
AAAACCTGCA	1
AAAACCTGTA	1
AAAACGGTTT	1
AAAACGTTGT	1
AAAACGTTTG	1
AAAACGTTTT	24
AAAACTACCG	1
AAAACTAGCA	1
AAAACTATCC	1
AAAACTCGCC	1
AAAACTGAGA	4
AAAACTGAGC	1
AAAACTGCAC	2
AAAACTGCCA	1
AAAACTGCCT	1
AAAACTGCGT	1
AAAACTTAAA	1
AAAACTTAGT	1
AAAACTTCTG	1
AAAACTTGGT	1
AAAACTTTTG	2
AAAACTTTTT	3
AAAAGAAACT	16
AAAAGAACAG	1
AAAAGAAGAT	1
AAAAGACTAT	1
AAAAGAGGAG	1
AAAAGATTCT	1
AAAAGCAGAA	1
AAAAGCAGGA	2
AAAAGCGAGA	1
AAAAGCGCCG	1
AAAAGCGTAT	1
AAAAGGAAAA	1
AAAAGGAGAT	1
AAAAGGCTCT	1
AAAAGGGAGA	1
AAAAGGTGCT	1
AAAAGGTGTT	1
AAAAGGTTAT	1
AAAAGTAGGA	1
AAAAGTTAAA	2
AAAAGTTATT	8
AAAAGTTTCC	1
AAAAGTTTGC	1
AAAAGTTTTA	1
AAAAGTTTTT	1
AAAATAAAAA	2
AAAATAAAAT	1
AAAATAAACT	7
AAAATAAAGC	1
AAAATAATCC	1
AAAATACATT	1
AAAATACTGA	3
AAAATACTTA	1
AAAATAGCCG	1
AAAATAGTAA	1
AAAATATTAA	1
AAAATATTCT	2
AAAATATTTT	1
AAAATCCAAA	3
AAAATCCAAC	1
AAAATCCACT	1
AAAATCCCCC	1
AAAATGAAAG	1
AAAATGAAGA	2
AAAATGACAG	1
AAAATGACAT	1
AAAATGAGGA	1
AAAATGCACA	1
AAAATGCTGT	1
AAAATGGACT	1
AAAATGGCCA	1
AAAATTATAA	1
AAAATTATAT	1
AAAATTATTA	1
AAAATTCACT	4
AAAATTCTAT	1
AAAATTCTGT	1
AAAATTGCTT	1
AAAATTGGGG	2
AAAATTGTTC	2
AAAATTTCAT	1
AAAATTTTCC	1
AAACAAAAAA	1
AAACAAACAT	1
AAACAAATAA	1
AAACAACCAT	1
AAACAAGAAA	1
AAACAATCAA	1
AAACAATTAG	5
AAACACAAAA	1
AAACACACAA	1
AAACACGTCG	2
AAACACTCTT	1
AAACAGGAGG	2
AAACAGGATG	1
AAACAGTAAA	1
AAACAGTGAT	1
AAACAGTTGT	1
AAACATACCA	1
AAACATCGAA	1
AAACATTAAA	6
AAACATTCTC	3
AAACATTGAG	1
AAACATTGGG	4
AAACCAAGGG	1
AAACCAATAA	1
AAACCAATTT	1
AAACCAGAAC	1
AAACCAGAGA	1
AAACCAGAGG	1
AAACCATCAC	1
AAACCATCAT	1
AAACCATTCT	1
AAACCCCAAT	4
AAACCCCACT	1
AAACCCCATC	2
AAACCCTGTC	1
AAACCGTTTT	1
AAACCTCCAA	3
AAACCTCTCA	1
AAACCTCTCT	1
AAACCTTGCT	1
AAACGAAGTT	1
AAACGGAAAA	1
AAACGTGATT	1
AAACGTTGTT	1
AAACGTTTCC	5
AAACTAAAAT	1
AAACTAACTT	1
AAACTACAAT	2
AAACTAGAAT	1
AAACTAGTTG	1
AAACTATTAT	1
AAACTCAAAA	1
AAACTCACGC	5
AAACTCGAGC	3
AAACTCTGCG	1
AAACTCTGGG	1
AAACTCTGTG	2
AAACTGAAGC	1
AAACTGACAG	3
AAACTGACTA	2
AAACTGCAAT	1
AAACTGGACT	1
AAACTGTATA	1
AAACTGTGGT	2
AAACTGTTCA	1
AAACTTAGTG	1
AAACTTGATT	1
AAACTTTCAA	1
AAACTTTGCC	1
AAACTTTGTA	1
AAACTTTTGA	1
AAAGAAAAAA	1
AAAGAAAACT	1
AAAGAAAATA	1
AAAGAAACAT	1
AAAGAAAGTA	1
AAAGAAATTT	2
AAAGAACCAA	1
AAAGAACTCA	1
AAAGAACTTA	1
AAAGAACTTG	1
AAAGACAGAA	2
AAAGACAGAT	1
AAAGACCAAA	1
AAAGACCAGT	1
AAAGACCGAA	1
AAAGACCTAC	1
AAAGAGAAAC	1
AAAGAGAAAG	1
AAAGAGCATA	1
AAAGAGCGCC	1
AAAGAGCTCA	1
AAAGAGTCGG	1
AAAGATAAAC	4
AAAGATAAAT	1
AAAGATCCCT	1
AAAGATGTAA	1
AAAGCAATAA	1
AAAGCAATCA	2
AAAGCAGAAA	1
AAAGCAGATG	1
AAAGCAGGAT	1
AAAGCAGTTT	2
AAAGCATTTT	2
AAAGCCAAAA	1
AAAGCCAAGA	1
AAAGCCAATT	1
AAAGCGTAAA	4
AAAGCGTTTA	1
AAAGCTATAT	1
AAAGCTGACA	4
AAAGCTGGCT	1
AAAGCTTGAG	2
AAAGCTTTTG	1
AAAGGAAAGT	2
AAAGGACTTA	1
AAAGGAGAAG	1
AAAGGAGAGT	2
AAAGGAGGCA	1
AAAGGCAAAT	1
AAAGGCACTG	1
AAAGGCCCAT	1
AAAGGCCTTT	1
AAAGGCTAGT	1
AAAGGGAAAC	1
AAAGGGAGAG	1
AAAGGGAGTT	1
AAAGGGCCTG	1
AAAGGGGGCA	3
AAAGGTACAT	1
AAAGGTTAAA	1
AAAGTATTTT	1
AAAGTCAGAG	1
AAAGTCCAAG	1
AAAGTCTAGA	3
AAAGTGAAGA	3
AAAGTGCAAG	1
AAAGTGCTGG	1
AAAGTGGAAA	1
AAAGTGGCAT	1
AAAGTGGGTG	1
AAAGTTATCC	1
AAAGTTCCAG	1
AAAGTTCGTA	1
AAAGTTCTCA	3
AAAGTTGGAG	1
AAAGTTTAAA	1
AAAGTTTAAT	2
AAAGTTTACT	1
AAAGTTTGAG	5
AAAGTTTGTG	2
AAAGTTTTAA	1
AAAGTTTTTG	1
AAATAAAAAG	1
AAATAAAAGC	1
AAATAAAATA	1
AAATAAAATT	1
AAATAAACTG	1
AAATAAAGAA	2
AAATAAAGAC	2
AAATAAAGCC	1
AAATAAAGTT	1
AAATAAATGT	1
AAATAAATTT	1
AAATAACTTG	1
AAATAAGTCA	2
AAATAATTTT	1
AAATACAGAA	1
AAATACATTT	1
AAATACTGCC	1
AAATACTTCA	1
AAATACTTGA	1
AAATAGAGGA	1
AAATAGGTTT	2
AAATATAGAT	1
AAATATATCA	1
AAATATCCAG	2
AAATATCTTA	1
AAATATGTGT	1
AAATATGTTT	1
AAATATTGAA	1
AAATATTTTC	1
AAATCAATCA	1
AAATCACATT	1
AAATCACCGC	1
AAATCACCGT	1
AAATCCCTGT	1
AAATCCTAGA	1
AAATCGGCAA	1
AAATCTCTGG	1
AAATCTGTAT	1
AAATGAAAAA	1
AAATGAAAAT	3
AAATGACTAA	2
AAATGACTAT	1
AAATGAGAAA	1
AAATGATACA	1
AAATGCAAGC	1
AAATGCATAA	1
AAATGCCACA	2
AAATGCTCTG	1
AAATGGATAC	2
AAATGGCCAA	2
AAATGGCTTG	3
AAATGGCTTT	1
AAATGTGACT	1
AAATGTTATT	1
AAATGTTGAA	1
AAATGTTTTC	1
AAATTAAAAA	3
AAATTAAATT	1
AAATTAATTA	1
AAATTATACA	1
AAATTATCCT	1
AAATTCCCAG	1
AAATTCTAAC	2
AAATTCTGCA	1
AAATTCTGTT	1
AAATTGAACT	1
AAATTGCCCT	1
AAATTGGGGG	1
AAATTGTTCC	1
AAATTTCTCA	1
AAATTTGGGT	1
AAATTTGTCT	1
AAATTTTAAA	5
AAATTTTCCA	1
AAATTTTGCA	1
AAATTTTTAT	1
AAATTTTTGA	2
AAATTTTTGT	1
AAATTTTTTT	1
AACAAAAAAA	1
AACAAAAAAC	1
AACAAAATCA	1
AACAAAATTG	1
AACAAAGAAC	1
AACAAAGAAT	1
AACAAAGTTA	1
AACAAATCCA	1
AACAAATCGT	1
AACAAATTCT	4
AACAAATTTG	2
AACAACAGTT	1
AACAACCTCC	1
AACAACGGGG	1
AACAACGTAT	1
AACAACGTGG	1
AACAACTGAC	1
AACAAGAATT	1
AACAAGATCT	1
AACAAGATGC	1
AACAAGCCAA	1
AACAAGGTGA	1
AACAATATCC	2
AACAATGTCA	1
AACAATTATC	1
AACACAAAAA	1
AACACAAAGT	1
AACACAACTA	1
AACACAATCA	1
AACACACTTC	1
AACACAGCCT	2
AACACAGTGC	1
AACACATCCT	1
AACACCACAA	1
AACACCCGTG	1
AACACCTGCT	1
AACACTAAAA	1
AACACTACAC	1
AACAGAAGCA	1
AACAGACATC	1
AACAGCAGAA	1
AACAGCCAGG	1
AACAGCTTTA	1
AACAGGACCA	1
AACAGGCATC	1
AACAGGGGCC	9
AACAGTCTTC	1
AACAGTGTGC	1
AACAGTTGAA	1
AACATAAATT	2
AACATACACA	1
AACATAGTTA	1
AACATCAAAC	4
AACATTCTAA	1
AACATTTGTG	1
AACATTTTCG	1
AACATTTTCT	1
AACCAAAAAA	4
AACCAAAAAC	1
AACCAAAGTT	1
AACCAAGTGT	1
AACCAAGTTC	1
AACCAAGTTT	1
AACCACACTT	1
AACCACATTG	2
AACCACCACA	1
AACCACCACG	2
AACCACCGCA	1
AACCACCGCG	1
AACCACCGGG	1
AACCACTGCA	1
AACCACTGCT	1
AACCAGATGA	1
AACCAGCAAT	2
AACCAGGAAG	2
AACCAGTAAT	1
AACCAGTTTG	2
AACCATCTCA	1
AACCATCTGA	1
AACCCAAAAA	1
AACCCAAATA	1
AACCCAAGAG	1
AACCCAATCC	2
AACCCACGAG	1
AACCCAGCAA	1
AACCCAGCTT	1
AACCCAGGAA	2
AACCCAGGAC	1
AACCCAGGAG	26
AACCCAGGAT	1
AACCCAGGGG	2
AACCCAGGTT	1
AACCCATTGT	1
AACCCCACCC	1
AACCCCCAGT	1
AACCCCCCCC	1
AACCCCCCCG	1
AACCCCGGAG	1
AACCCCTGGA	5
AACCCGACTG	2
AACCCGAGAG	2
AACCCGGAAG	3
AACCCGGCAG	1
AACCCGGGAA	1
AACCCGGGAG	37
AACCCTCCCC	1
AACCCTGCAA	1
AACCCTGGAG	2
AACCGAGACT	1
AACCGCACCC	2
AACCGCGACC	2
AACCGCTGGT	1
AACCGGAGTT	2
AACCGGGAAG	5
AACCGGGGAG	2
AACCGGGGCA	1
AACCGTGCAC	1
AACCTAAAAA	1
AACCTAGGAG	1
AACCTATACT	1
AACCTGGCAG	1
AACCTGGGAG	13
AACCTGGGTT	2
AACCTGTGGT	1
AACCTGTTTT	1
AACCTTCAGC	1
AACCTTTAAT	1
AACCTTTTTT	1
AACGAACCAT	1
AACGAACGTG	1
AACGACCTCG	5
AACGACGCGA	1
AACGAGGAAT	16
AACGAGGCCA	1
AACGAGTAAA	1
AACGAGTACA	2
AACGATTTTA	1
AACGCAAAAA	2
AACGCAGCCA	1
AACGCGAACA	1
AACGCGGAAG	1
AACGCGGCCA	19
AACGCTGCCT	4
AACGCTGCGA	5
AACGCTTTGG	1
AACGGGAAAG	1
AACGGGGAAG	1
AACGGGGCCC	1
AACGTAGCTG	1
AACGTGCAGG	1
AACGTGGGCA	1
AACGTTATTA	4
AACTAAAAAA	14
AACTAAAATT	1
AACTAACAAA	11
AACTAACATT	2
AACTAATACT	4
AACTACATAG	1
AACTACCAGA	1
AACTAGAAAA	1
AACTAGCGGA	1
AACTAGGTAT	1
AACTATAAAA	1
AACTCACAAG	2
AACTCACGAA	1
AACTCAGCGG	1
AACTCATCAT	1
AACTCATTAC	1
AACTCCAGCT	1
AACTCCAGTT	1
AACTCCCAGT	43
AACTCCGTAT	1
AACTCCTTCG	2
AACTCGGGAG	1
AACTCTCCTA	1
AACTCTGAAG	1
AACTCTGAAT	1
AACTCTGGGG	2
AACTCTGTAA	1
AACTCTTGAA	1
AACTCTTGAG	1
AACTCTTTGG	1
AACTGATGTA	1
AACTGCCAGT	1
AACTGCCTGG	1
AACTGCTAGC	1
AACTGCTCCC	1
AACTGCTTCA	7
AACTGCTTTT	1
AACTGGCCAC	3
AACTGGGAGT	1
AACTGGGTAA	1
AACTGGGTCT	4
AACTGGTCAC	1
AACTGTATAC	2
AACTGTATCA	2
AACTGTCCTT	1
AACTGTTCCT	1
AACTTAAAGA	1
AACTTCCTGC	1
AACTTCGAGT	2
AACTTCTCAT	1
AACTTCTCGG	1
AACTTGATGG	1
AACTTGCAAA	1
AACTTGCCCA	1
AACTTGGCCA	1
AACTTTCAGA	2
AACTTTCCAG	1
AACTTTCTAG	2
AACTTTGACA	1
AACTTTGTTC	1
AACTTTTAAA	1
AACTTTTATT	1
AACTTTTGGC	7
AACTTTTGTA	1
AACTTTTTAT	1
AAGAAAACCT	1
AAGAAAACTG	3
AAGAAAATAG	1
AAGAAAATGA	1
AAGAAACCCC	1
AAGAAACCGA	1
AAGAAACCTT	3
AAGAAACGTT	1
AAGAAACTTC	1
AAGAAAGACA	1
AAGAAAGAGA	1
AAGAAAGGAG	4
AAGAAAGTGA	1
AAGAAAGTTC	4
AAGAAATCCA	1
AAGAAATCGT	2
AAGAAATTCT	2
AAGAACATTA	1
AAGAACCTGT	2
AAGAACTCAG	1
AAGAAGAAAA	1
AAGAAGAGCC	1
AAGAAGAGGC	1
AAGAAGAGGG	1
AAGAAGATAC	1
AAGAAGATAG	17
AAGAAGATGA	1
AAGAAGCAAG	4
AAGAAGCAGG	2
AAGAAGCGGG	2
AAGAAGGCAC	1
AAGAAGGCAT	1
AAGAAGGGCC	2
AAGAAGTGAA	1
AAGAAGTGTG	2
AAGAATCTGA	2
AAGAATGGGG	1
AAGAATTAAA	1
AAGAATTTGA	1
AAGACAATGC	1
AAGACAATTT	1
AAGACACAAA	1
AAGACAGTGG	8
AAGACATCCT	1
AAGACCAAGT	3
AAGACCAGCT	1
AAGACCCCGG	1
AAGACCGAGG	1
AAGACGAAGG	1
AAGACGTTTT	1
AAGACTGGCT	2
AAGACTTGCC	1
AAGAGAAAGT	1
AAGAGAAGGA	1
AAGAGAATAT	1
AAGAGACCCC	1
AAGAGCAATA	1
AAGAGCAGAA	1
AAGAGCAGCA	1
AAGAGCGCCG	74
AAGAGCGCGA	1
AAGAGCGGAG	1
AAGAGCGGCG	4
AAGAGCTAAT	1
AAGAGCTAGA	1
AAGAGCTCCT	1
AAGAGCTGAA	1
AAGAGGAAAC	1
AAGAGGAGTT	1
AAGAGGCTGA	1
AAGAGGGAAG	1
AAGAGGGCAA	2
AAGAGGGCCA	1
AAGAGGGCCG	1
AAGAGGTTTG	8
AAGAGTAACC	1
AAGAGTCCAG	3
AAGAGTTACG	1
AAGAGTTAGT	1
AAGAGTTGGT	1
AAGAGTTTAA	1
AAGAGTTTAG	1
AAGAGTTTCC	1
AAGAGTTTGT	1
AAGAGTTTTG	1
AAGATAAACT	1
AAGATATTCA	1
AAGATCAAGA	14
AAGATCAATA	1
AAGATCAGGA	1
AAGATCATTG	1
AAGATCCCCG	3
AAGATCCTCA	1
AAGATGATGA	1
AAGATGCACA	3
AAGATGGCCT	1
AAGATTATCT	1
AAGATTCACT	1
AAGATTGGGG	1
AAGATTGGTG	3
AAGATTTCAG	1
AAGATTTTAG	5
AAGCAAACCT	1
AAGCAAACTA	1
AAGCAAACTG	1
AAGCAAAGGC	2
AAGCAAATCC	1
AAGCAAGAAT	3
AAGCAAGTTC	2
AAGCAATAAT	1
AAGCACAAGC	1
AAGCACCTTG	1
AAGCACTTTA	1
AAGCAGAAAG	1
AAGCAGATGC	1
AAGCAGCTGC	1
AAGCAGGACC	1
AAGCAGGGAG	1
AAGCAGTCTG	1
AAGCAGTGTC	1
AAGCAGTTAC	2
AAGCATCCAC	1
AAGCCAAAAA	1
AAGCCAAAGG	1
AAGCCACCTC	2
AAGCCACTTA	2
AAGCCAGCCC	8
AAGCCAGGAG	1
AAGCCCAGAT	1
AAGCCCAGGC	1
AAGCCCCTTC	1
AAGCCCTCTC	1
AAGCCCTGTG	1
AAGCCGAAAG	1
AAGCCGGATT	1
AAGCCGGCCC	1
AAGCCTAAAA	2
AAGCCTAAAC	1
AAGCCTCCTG	1
AAGCCTGTGG	1
AAGCCTTGCT	1
AAGCCTTTTT	1
AAGCGAATCC	1
AAGCGCTCTC	3
AAGCGGGACC	1
AAGCGTTCTC	1
AAGCTCAACA	1
AAGCTCCGGA	1
AAGCTCGCCG	2
AAGCTCTCAA	1
AAGCTCTCCT	1
AAGCTGAAAG	1
AAGCTGAGGT	2
AAGCTGAGTC	1
AAGCTGAGTG	3
AAGCTGATGA	1
AAGCTGATTT	4
AAGCTGCAAA	2
AAGCTGCCCC	1
AAGCTGGTAG	1
AAGCTGTATA	2
AAGCTGTGTA	1
AAGCTGTGTC	1
AAGCTGTTCC	2
AAGCTGTTTA	3
AAGCTTCTAA	1
AAGCTTCTGT	1
AAGCTTGACA	1
AAGCTTGACC	1
AAGCTTTCAC	1
AAGCTTTGAG	1
AAGGAAAAAA	3
AAGGAAAACT	1
AAGGAAAATA	1
AAGGAAAGAA	1
AAGGAAATCT	1
AAGGAAATGA	5
AAGGAACCCC	1
AAGGAACCTC	1
AAGGAACTCC	1
AAGGAACTTG	4
AAGGAAGATG	1
AAGGAAGATT	2
AAGGAAGGAT	1
AAGGAATGGC	1
AAGGAATTCT	1
AAGGACAGTG	2
AAGGACATCG	1
AAGGACCTTT	1
AAGGACTATC	1
AAGGACTTCT	1
AAGGAGAAAT	2
AAGGAGATGG	7
AAGGAGGCGA	1
AAGGAGTGAA	1
AAGGAGTTGG	1
AAGGAGTTTG	9
AAGGATAAAC	1
AAGGATCAGC	1
AAGGATCAGT	1
AAGGATGCCA	1
AAGGATGCGG	2
AAGGATGTAG	2
AAGGCAAAAT	1
AAGGCAAAGC	1
AAGGCAAAGG	1
AAGGCAAGAA	1
AAGGCAAGTT	1
AAGGCAATTT	3
AAGGCAGAAG	2
AAGGCAGAGA	1
AAGGCAGGAG	2
AAGGCAGGCC	1
AAGGCAGGGA	1
AAGGCCACCG	1
AAGGCCCACG	2
AAGGCCCCTG	1
AAGGCCTTGT	3
AAGGCGAATC	1
AAGGCGGAGA	1
AAGGCGGCCG	1
AAGGCGGGAA	1
AAGGCGGTGT	1
AAGGCGTTTC	1
AAGGCTCAGC	1
AAGGCTGGTA	1
AAGGCTTTTC	1
AAGGGAAGGG	1
AAGGGAAGTC	1
AAGGGACTTG	3
AAGGGAGCAC	10
AAGGGAGGGT	7
AAGGGAGTTT	1
AAGGGATGTG	1
AAGGGATTTT	2
AAGGGCAAAA	1
AAGGGCACGC	1
AAGGGCCACA	2
AAGGGCTGTT	1
AAGGGGAACT	1
AAGGGGCCCT	1
AAGGGGCCGA	1
AAGGGGCCTT	2
AAGGGGGAGA	1
AAGGGGTAAT	1
AAGGGGTTGG	1
AAGGGGTTTG	1
AAGGGTGCCT	1
AAGGGTTTTT	1
AAGGTAATGT	1
AAGGTAGCGG	1
AAGGTAGGGC	1
AAGGTATAAT	1
AAGGTCCACG	1
AAGGTCCCCG	1
AAGGTCGAGC	34
AAGGTGAATC	1
AAGGTGGAGG	21
AAGGTGGAGT	1
AAGGTGGCTG	1
AAGGTTAAAT	2
AAGGTTCTTT	1
AAGGTTGCCA	1
AAGTAAAGAA	1
AAGTACCTTT	1
AAGTAGCTGG	2
AAGTATATGC	1
AAGTATGGTG	1
AAGTATTTAA	1
AAGTCACCGG	2
AAGTCACTCT	1
AAGTCACTTA	1
AAGTCAGCAG	2
AAGTCAGGAG	2
AAGTCATACT	2
AAGTCATATG	1
AAGTCATCAA	1
AAGTCATTCA	2
AAGTCCAGCC	1
AAGTCTTTCA	1
AAGTCTTTTC	1
AAGTGAAACA	1
AAGTGAGAAC	1
AAGTGAGGAG	2
AAGTGAGTGT	1
AAGTGATTCT	4
AAGTGCCAGA	1
AAGTGGATAG	2
AAGTGGCAAG	1
AAGTGGGTGC	12
AAGTGGTGCC	1
AAGTTAAAAC	1
AAGTTAAAAT	1
AAGTTAGGCT	1
AAGTTATTGT	1
AAGTTATTTA	2
AAGTTCAATA	1
AAGTTCAGCC	1
AAGTTCAGGC	1
AAGTTCCTCG	1
AAGTTCTGCG	1
AAGTTCTTAG	1
AAGTTGAGTG	1
AAGTTGATTT	1
AAGTTGCAGC	1
AAGTTGCATC	1
AAGTTGCCAT	1
AAGTTGCTAT	7
AAGTTGCTGT	1
AAGTTGGGGA	4
AAGTTGGTGC	1
AAGTTGTATT	1
AAGTTGTGAA	2
AAGTTTAGTA	1
AAGTTTCCAA	1
AAGTTTCTGA	1
AAGTTTGCCT	1
AAGTTTGGGT	1
AAGTTTGGTG	3
AAGTTTTCAG	1
AATAAAAACT	2
AATAAAACCT	1
AATAAAACTG	2
AATAAAACTT	1
AATAAAAGCT	2
AATAAAATCT	2
AATAAAATTA	1
AATAAACTTT	3
AATAAAGAAC	1
AATAAAGATA	1
AATAAAGCCT	3
AATAAAGGCT	2
AATAAAGTTG	2
AATAAATGCA	1
AATAAATGGA	1
AATAAATTCC	6
AATAACACTT	1
AATAACGGCG	1
AATAACTCAT	1
AATAACTTTA	1
AATAAGTCCA	1
AATAATACAT	1
AATAATCCGC	1
AATAATGTTT	1
AATACATTCC	1
AATACCTCGT	1
AATACTGAAT	1
AATACTTAAA	1
AATACTTTCA	1
AATACTTTTG	1
AATAGAAATT	2
AATAGAACTT	1
AATAGATGGG	1
AATAGCTACA	1
AATAGCTATT	1
AATAGGGTCA	2
AATAGGTCCA	30
AATAGTGCAA	1
AATATACTCC	1
AATATAGAAG	1
AATATCCCCC	1
AATATGTGGG	3
AATATTTACC	3
AATATTTATT	1
AATATTTCTG	1
AATCACATAA	1
AATCACGAAG	1
AATCACTATG	1
AATCACTGCA	1
AATCAGCATT	1
AATCAGGAAG	1
AATCAGTTCC	1
AATCCAGAAG	1
AATCCAGGAG	1
AATCCCCACT	1
AATCCCCATC	1
AATCCCTGTT	1
AATCCGGGAA	1
AATCCGGTTT	1
AATCCTCAAG	1
AATCCTGACC	1
AATCCTGTGA	1
AATCCTGTGG	7
AATCCTTCTG	2
AATCTAAAAT	1
AATCTAAGTA	1
AATCTAATTG	1
AATCTACTAC	1
AATCTAGCAC	1
AATCTGCGCC	4
AATCTGGTTG	1
AATCTGTCAA	1
AATCTTCCCT	1
AATCTTGAAA	2
AATCTTGGAA	1
AATCTTGTCT	1
AATCTTTCCC	1
AATGAAAAGG	3
AATGAAACTT	1
AATGAACTCC	1
AATGAACTTT	1
AATGAAGGAT	1
AATGAATAAA	2
AATGAATCAC	1
AATGAATGAT	1
AATGAATGTG	1
AATGAATTAT	3
AATGAGAAGC	1
AATGAGATGG	1
AATGAGATTC	1
AATGAGCAAC	2
AATGAGCTTG	1
AATGATGAAT	1
AATGCAAAAT	2
AATGCAACGG	1
AATGCAAGAT	1
AATGCAATAA	1
AATGCACACC	1
AATGCAGAAT	1
AATGCAGGGA	1
AATGCATCGT	1
AATGCCACAA	1
AATGCCAGCA	1
AATGCCCACC	1
AATGCCCCCA	1
AATGCCCCTG	2
AATGCCTAGA	1
AATGCGCACA	1
AATGCGCTCT	1
AATGCGGGAA	1
AATGCTCACA	1
AATGCTGGCA	5
AATGCTTTGT	2
AATGGAAAAG	1
AATGGAAATC	3
AATGGAATGG	5
AATGGACTTA	1
AATGGAGACT	2
AATGGAGTAT	1
AATGGATATT	1
AATGGATGAA	1
AATGGATTAC	1
AATGGATTAT	1
AATGGCACTT	2
AATGGCCAAA	1
AATGGGAAGT	3
AATGGGAGTT	1
AATGGGATTA	1
AATGGGCCTG	1
AATGGGGAGA	1
AATGGGGGTT	1
AATGGGTAAA	2
AATGGGTCCA	1
AATGGTCTCT	1
AATGTATCTC	1
AATGTATTGT	1
AATGTCAGCA	1
AATGTGAAAT	1
AATGTTCAGA	1
AATGTTCAGG	1
AATGTTCCTG	1
AATGTTTATG	1
AATGTTTCCA	1
AATGTTTTCC	1
AATTAAAAAG	1
AATTAAATAA	1
AATTAAATGA	1
AATTAACATT	1
AATTAATTAA	1
AATTAATTAC	1
AATTAATTGT	1
AATTAGATAG	1
AATTATCCAC	1
AATTATGACA	1
AATTATGGTT	1
AATTATTCTG	1
AATTCAATTA	3
AATTCACAAA	1
AATTCACTTT	1
AATTCAGATT	4
AATTCAGCAG	1
AATTCAGTGA	1
AATTCATTCT	1
AATTCCAACT	1
AATTCCCTTT	1
AATTCCGGTG	1
AATTCGAGCA	1
AATTCTCGCA	1
AATTCTCGCT	1
AATTCTCTCA	2
AATTCTCTCT	1
AATTCTGAAA	1
AATTGAAAAG	2
AATTGCAAAT	1
AATTGCAAGC	2
AATTGCCAGC	1
AATTGCTAAC	1
AATTGGAGTG	1
AATTGTGCAT	1
AATTGTTTTA	1
AATTTAACTT	1
AATTTCAAGT	1
AATTTCCTCC	1
AATTTCTATT	1
AATTTCTTAG	1
AATTTGAATT	1
AATTTTAAAA	4
AATTTTAACG	1
AATTTTACAA	1
AATTTTATTT	4
AATTTTCAAA	1
AATTTTCAGT	1
AATTTTCATT	2
AATTTTTCCA	1
AATTTTTTAA	1
AATTTTTTAC	1
AATTTTTTTT	1
ACAAAAAAAA	3
ACAAAAAATT	1
ACAAAAACAA	1
ACAAAAACCA	1
ACAAAAACCT	1
ACAAAAACTA	7
ACAAAAAGTA	1
ACAAAAATAA	2
ACAAAAATCT	1
ACAAAACTGA	2
ACAAAAGAAG	1
ACAAAAGACA	5
ACAAAATAAA	5
ACAAAATATA	1
ACAAAATCAA	1
ACAAAATGAA	1
ACAAACAAAA	1
ACAAACCCCC	1
ACAAACTGTG	3
ACAAACTTAG	6
ACAAAGAATG	1
ACAAAGAGGA	1
ACAAAGATGA	1
ACAAAGCATT	9
ACAAAGGAGC	1
ACAAAGTTGT	1
ACAAATAACA	1
ACAAATCCTT	3
ACAAATCTCT	1
ACAACAAAAA	1
ACAACACCCC	2
ACAACAGGTG	1
ACAACAGTGG	1
ACAACCCCAG	1
ACAACCTTCA	1
ACAACCTTCT	1
ACAACGACCA	2
ACAACTCAAT	6
ACAACTCCTG	1
ACAACTCGAA	1
ACAACTGAAA	1
ACAACTGTTC	1
ACAACTTAAA	1
ACAACTTCCT	2
ACAACTTTGC	2
ACAACTTTTA	2
ACAAGAAAAA	1
ACAAGAATTG	1
ACAAGACCCT	1
ACAAGACCTT	2
ACAAGAGTTC	1
ACAAGATGTG	1
ACAAGATTAA	2
ACAAGCATTT	1
ACAAGCGCTT	1
ACAAGCTGCA	1
ACAAGGCCAA	2
ACAAGGGGTA	1
ACAAGGTGCG	1
ACAAGTACCC	1
ACAAGTATTC	1
ACAAGTATTG	1
ACAAGTGGCA	1
ACAAGTGGGA	1
ACAATAAACT	1
ACAATAACAG	1
ACAATAAGAT	1
ACAATCATAA	1
ACAATCATCC	1
ACAATCCTGC	1
ACAATCTTGT	1
ACAATGAAAT	1
ACAATGAATA	1
ACAATGACAA	2
ACAATGCTTT	1
ACAATGGCAC	1
ACAATGGTCA	1
ACAATGTTGT	1
ACAATTATCT	1
ACAATTCTTT	1
ACAATTGATT	1
ACAATTTCAA	1
ACAATTTTGC	1
ACAATTTTTG	1
ACAATTTTTT	1
ACACAAAAGT	1
ACACAACTAT	1
ACACAACTCC	1
ACACAAGTTT	3
ACACAATCAA	1
ACACAATGTA	1
ACACACGCAA	2
ACACACTAAG	1
ACACAGAACT	1
ACACAGATGT	1
ACACAGCAAA	1
ACACAGCAAG	48
ACACAGTGAG	1
ACACAGTTTT	4
ACACATCAAG	1
ACACATCCCC	1
ACACATTCGT	1
ACACCACTGT	1
ACACCCAGAA	2
ACACCCAGCG	1
ACACCTCTAA	1
ACACCTTCGG	1
ACACTAAGAC	1
ACACTACGGG	1
ACACTCACGC	1
ACACTCACTG	1
ACACTCTCCC	1
ACACTGATAA	1
ACACTGATTA	1
ACACTGGACT	1
ACACTTCTTT	1
ACACTTGGAG	2
ACACTTTTTT	1
ACAGAAAAGC	1
ACAGAAAGCT	1
ACAGAAAGTA	1
ACAGAAATCA	2
ACAGAAATTT	1
ACAGAACAGA	1
ACAGAATATA	1
ACAGAATGCA	1
ACAGAATGCC	1
ACAGAATGGC	1
ACAGAATTTT	1
ACAGACCTCC	1
ACAGACGCTA	1
ACAGACTGTT	1
ACAGAGCAAG	1
ACAGAGCACA	3
ACAGAGCGCG	1
ACAGAGGACA	1
ACAGAGGGAG	1
ACAGATTTGA	1
ACAGCAACCA	1
ACAGCACGCT	1
ACAGCACTTC	1
ACAGCAGTCA	1
ACAGCCAAAA	1
ACAGCCACTG	1
ACAGCCATTC	2
ACAGCCGCAG	1
ACAGCCGTGG	1
ACAGCCTAAA	2
ACAGCCTCTG	1
ACAGCGCTGA	1
ACAGCGTCCG	1
ACAGCGTCTG	3
ACAGCTCCTC	2
ACAGCTGCCT	1
ACAGCTGGAG	1
ACAGCTTATC	1
ACAGGAAACT	1
ACAGGAGGAT	2
ACAGGCAGAA	1
ACAGGCCAAG	1
ACAGGCCGAG	1
ACAGGCGGCA	1
ACAGGCTACC	1
ACAGGCTACG	27
ACAGGCTGGG	1
ACAGGGACAC	1
ACAGGGCTGC	1
ACAGGGGATT	1
ACAGGGTGAC	2
ACAGGTGGGT	1
ACAGGTTTTT	2
ACAGTCTTGC	1
ACAGTCTTTG	1
ACAGTGCTTG	3
ACAGTGGGGA	1
ACAGTTAACT	1
ACAGTTGATT	1
ACAGTTTCAG	1
ACAGTTTCTC	1
ACATAATAAA	2
ACATAGACCG	2
ACATAGGTGG	1
ACATCACAAT	2
ACATCACTAG	1
ACATCATCGA	7
ACATCCAACC	1
ACATCCCAGA	1
ACATCCTCTT	1
ACATCGTAGG	2
ACATCTGAAA	1
ACATCTGACA	1
ACATCTGTAC	1
ACATCTTATT	1
ACATTAAAAT	1
ACATTAAATT	1
ACATTAGAGA	1
ACATTCCAAG	7
ACATTCCGAG	1
ACATTCTGAA	1
ACATTCTTTT	5
ACATTGCTTG	1
ACATTGGAAG	1
ACATTTCCAA	1
ACATTTCCTT	1
ACATTTTCAA	1
ACATTTTGTT	1
ACATTTTTCT	3
ACCAAAAAAC	1
ACCAAAAACC	77
ACCAAAAATT	3
ACCAAAACCC	1
ACCAAAGAAC	1
ACCAAAGAAG	1
ACCAAAGACC	1
ACCAAAGCCC	1
ACCAAAGGCG	1
ACCAAATTAA	6
ACCAACACAC	1
ACCAACTAGA	1
ACCAACTGCG	3
ACCAAGAACC	2
ACCAAGACAA	3
ACCAAGGAGG	3
ACCAAGTATT	1
ACCAATCCTT	1
ACCAATGTGT	1
ACCAATGTTG	1
ACCAATTGAC	1
ACCAATTTAA	3
ACCACAAATA	3
ACCACAATAA	1
ACCACACCAC	1
ACCACACCCT	1
ACCACAGCTA	1
ACCACAGGGA	1
ACCACAGTTT	1
ACCACATCCA	1
ACCACATCTA	1
ACCACCAGTC	1
ACCACCTCTG	1
ACCACGAGTA	1
ACCACGCCGT	1
ACCACTACCC	1
ACCACTTATC	1
ACCAGACAGA	1
ACCAGACATT	1
ACCAGATAGG	1
ACCAGCAAAT	1
ACCAGCAGAA	1
ACCAGCAGCA	1
ACCAGCATAG	1
ACCAGCATCC	2
ACCAGCCAAT	1
ACCAGCCCAA	1
ACCAGCCGAC	1
ACCAGCTAAT	1
ACCAGGAAAA	2
ACCAGGAAGC	1
ACCAGGAATC	1
ACCAGGCCAC	4
ACCAGGCGGG	1
ACCAGGGCGT	1
ACCAGGGGCA	1
ACCATCACCA	1
ACCATCCTGC	13
ACCATCTTGC	1
ACCATCTTTA	1
ACCATTCCAA	1
ACCATTCCTA	1
ACCATTCTGC	5
ACCATTGGAT	4
ACCATTGGCC	1
ACCCAAACAT	1
ACCCAATCCT	1
ACCCAATTTG	3
ACCCACCCCT	2
ACCCACGAGG	2
ACCCACGTCA	30
ACCCACGTGC	1
ACCCACTTTC	1
ACCCAGCAAG	1
ACCCAGCCAC	1
ACCCAGCGGG	4
ACCCAGGTTC	1
ACCCATAGTA	1
ACCCCACCCA	2
ACCCCACCGC	1
ACCCCAGAGT	1
ACCCCAGCAA	1
ACCCCAGGTT	3
ACCCCCACGC	1
ACCCCCACTC	3
ACCCCCCCCC	1
ACCCCCCCCG	5
ACCCCCCCGA	2
ACCCCCCCGC	252
ACCCCCCCGG	1
ACCCCCCGAC	1
ACCCCCCGCC	5
ACCCCCCGCG	2
ACCCCCCTTC	1
ACCCCCGCGC	2
ACCCCCTTCC	1
ACCCCCTTCT	1
ACCCCGCAGC	1
ACCCCGCCGC	1
ACCCCGGAGT	1
ACCCCTAAAA	2
ACCCCTACAA	1
ACCCCTCCAC	1
ACCCCTCCCT	1
ACCCCTCCGC	1
ACCCCTCTGC	1
ACCCCTGGCT	1
ACCCCTTCTC	1
ACCCGAGAGG	1
ACCCGATCTA	1
ACCCGATCTT	1
ACCCGCCGGG	1
ACCCGCGAGG	1
ACCCGGCACG	1
ACCCGGTACA	1
ACCCTCAAGA	3
ACCCTCCACT	1
ACCCTCCCGC	1
ACCCTCCTAT	1
ACCCTCCTCG	1
ACCCTCCTCT	1
ACCCTCCTGT	2
ACCCTCTCGC	1
ACCCTGCCAA	2
ACCCTGCCCG	1
ACCCTGCTCC	1
ACCCTGGACG	1
ACCCTGGCCA	1
ACCCTGGGCA	1
ACCCTGGTGT	1
ACCCTGTCTA	1
ACCCTTCCCT	2
ACCCTTGAAC	4
ACCCTTGCCC	1
ACCCTTGGAA	1
ACCCTTGGCC	35
ACCCTTGGTC	1
ACCCTTTAAA	1
ACCCTTTAAC	9
ACCCTTTTAT	1
ACCGAAAAAA	1
ACCGAAACTT	3
ACCGAGAATT	1
ACCGAGCGCC	1
ACCGAGGGCG	1
ACCGATGGAT	1
ACCGCAATGC	1
ACCGCACAAA	1
ACCGCACCGC	1
ACCGCCCAGC	1
ACCGCCGAAA	1
ACCGCCGGGC	1
ACCGCCGTGG	5
ACCGCCTGTG	5
ACCGCTAGGA	1
ACCGCTTGTT	2
ACCGGAATTG	1
ACCGGATCAT	1
ACCGGCAAAA	1
ACCGGCGCCC	6
ACCGGCTAAT	1
ACCGGGACAC	1
ACCGGGGTGA	2
ACCGGGTCCT	1
ACCGGTCCGG	3
ACCGTATTCC	1
ACCGTCCACT	5
ACCGTCCGGA	1
ACCGTGCGCG	1
ACCGTGTCCA	1
ACCGTTAGCC	1
ACCGTTCGAT	1
ACCGTTCTGT	2
ACCGTTGAGA	1
ACCTACGTGA	1
ACCTAGGCTG	1
ACCTATGAAA	1
ACCTCAAGTG	1
ACCTCAGAAG	1
ACCTCAGGAA	7
ACCTCATCAT	1
ACCTCCAGGG	1
ACCTCCATTT	2
ACCTCGGCTC	1
ACCTCGTGAT	1
ACCTCTAGTT	1
ACCTCTGCCC	1
ACCTCTGTGG	1
ACCTCTTAAA	1
ACCTGAAACC	1
ACCTGCACAA	15
ACCTGCACCA	1
ACCTGCCACC	1
ACCTGCCCAC	1
ACCTGCCGAC	1
ACCTGCTCTC	1
ACCTGCTGGT	3
ACCTGGATTT	1
ACCTGTATCC	9
ACCTGTATGA	1
ACCTGTGACC	1
ACCTGTGAGA	1
ACCTGTGGCA	1
ACCTGTTCCT	1
ACCTTAATTG	1
ACCTTACCCT	1
ACCTTACCTA	1
ACCTTCAAAA	1
ACCTTCCACA	1
ACCTTGAAGT	7
ACCTTGACAA	1
ACCTTGACCC	1
ACCTTGCTGG	2
ACCTTGGAAC	1
ACCTTGGATT	3
ACCTTGGGCA	1
ACCTTGGGTT	1
ACCTTGGTCA	1
ACCTTGTAAT	1
ACCTTTACTG	2
ACCTTTGCGA	2
ACCTTTGGCT	1
ACCTTTTATA	1
ACCTTTTCTA	1
ACGAAACCCC	2
ACGAAACCCT	2
ACGAAACCTC	2
ACGAAATCTC	1
ACGAACACAA	1
ACGAAGCCCC	1
ACGAATGCCC	1
ACGACAAAGC	2
ACGACACTAA	1
ACGACAGGAA	1
ACGACGACCG	2
ACGACGACGA	1
ACGACGGCCG	4
ACGACGGGCG	1
ACGACTGTAA	1
ACGAGGGATG	1
ACGATGAGTG	1
ACGATGATCC	1
ACGATTGATG	1
ACGCAACGAT	1
ACGCACATTA	1
ACGCAGAATG	3
ACGCAGCAAG	1
ACGCAGGCAG	1
ACGCAGGCGC	3
ACGCAGGGAG	7
ACGCAGGGGG	1
ACGCAGGGTT	1
ACGCCATCTG	2
ACGCCCTGCT	7
ACGCCGAAAC	1
ACGCCTGTGC	2
ACGCGAAAAT	2
ACGCGCAGGA	1
ACGCGCCAGG	2
ACGCTCAAGA	1
ACGCTCAGGT	1
ACGCTCCTCA	2
ACGCTGCTGC	2
ACGCTTCTAA	1
ACGGAACAAT	1
ACGGAAGAAG	1
ACGGAAGTTT	2
ACGGCACAGA	1
ACGGCAGACG	1
ACGGCGCGTG	1
ACGGCGGATG	1
ACGGCGGGGC	2
ACGGCTCCGA	2
ACGGGAAATG	1
ACGGGAACAG	1
ACGGGGCAAA	1
ACGGGTTGTG	1
ACGGTGATGT	2
ACGGTGCTTG	1
ACGTAATTAG	1
ACGTCAAGTA	1
ACGTCAGGAC	1
ACGTCGTGTG	1
ACGTCTCTAA	1
ACGTGAAAAT	1
ACGTGATAAA	1
ACGTGCCTCA	1
ACGTGCTCTG	1
ACGTGGATCC	1
ACGTGTGAAA	1
ACGTGTGTGT	1
ACGTTAACAG	2
ACGTTATATC	1
ACGTTATTAG	1
ACGTTGATCA	1
ACGTTTTGAG	1
ACTAAAAAAA	1
ACTAAACTTG	1
ACTAAATAGT	1
ACTAAATCTA	1
ACTAACACCC	20
ACTAACTGTG	5
ACTAAGTGAG	1
ACTAAGTTGA	1
ACTAATATTT	1
ACTACAGCAC	1
ACTACATACA	1
ACTACATATA	1
ACTACCCTCA	1
ACTACCGTTC	1
ACTACCTCTG	1
ACTACCTTCA	1
ACTACTAACC	2
ACTACTGAGC	1
ACTACTTATC	1
ACTAGAATTG	1
ACTAGCACGC	1
ACTAGGAATC	1
ACTAGTTAAA	1
ACTATAAAGC	1
ACTATAATCC	1
ACTATACCCC	1
ACTATCCTGA	1
ACTATTAGTG	1
ACTATTTCAA	1
ACTCAAAAAA	1
ACTCAAATCT	2
ACTCAAATTA	1
ACTCAAGACA	1
ACTCAAGTTC	2
ACTCAAGTTT	1
ACTCAATCTC	1
ACTCACCCAG	2
ACTCACCGCG	1
ACTCACGATT	1
ACTCACTCTG	1
ACTCACTGCA	1
ACTCAGAAGA	1
ACTCAGACTG	1
ACTCAGCAGA	1
ACTCAGCCCG	5
ACTCAGGTTG	2
ACTCATATAC	1
ACTCCAAAAA	28
ACTCCACCAG	1
ACTCCAGAAA	1
ACTCCAGAGG	1
ACTCCAGCAA	1
ACTCCAGTAA	1
ACTCCAGTCA	1
ACTCCCACAA	1
ACTCCCTCCT	3
ACTCCCTGTT	1
ACTCCCTTAC	1
ACTCCGGTGT	1
ACTCCTGACG	1
ACTCCTTAGT	1
ACTCCTTGTG	1
ACTCGCCGAG	1
ACTCGCTCTG	3
ACTCGTGCTC	1
ACTCTAAAAA	2
ACTCTAAGTG	1
ACTCTAGGAG	1
ACTCTGAAGA	3
ACTCTGCACC	1
ACTCTGGATA	1
ACTCTGTCTC	1
ACTCTTATGG	1
ACTCTTGTTG	1
ACTCTTTAGG	1
ACTCTTTCAA	1
ACTGAAACCC	1
ACTGAAAGAA	2
ACTGAACATT	1
ACTGAAGAAT	1
ACTGAAGGCG	2
ACTGAATAAA	1
ACTGACCTCA	1
ACTGACGGAA	1
ACTGACTATC	2
ACTGAGATAA	1
ACTGAGCCAG	1
ACTGAGGAAA	2
ACTGAGGAAC	1
ACTGAGGTGT	1
ACTGAGTAAG	1
ACTGAGTCAC	1
ACTGAGTTCT	1
ACTGATATTT	1
ACTGATGAAT	2
ACTGATGTGC	1
ACTGATTGCG	1
ACTGCACCAC	2
ACTGCACTCC	2
ACTGCATTAT	1
ACTGCCCCAG	1
ACTGCCCCTG	1
ACTGCCCTCT	1
ACTGCCGACT	1
ACTGCCTACA	1
ACTGCCTTTA	1
ACTGCCTTTT	1
ACTGCGAGGA	1
ACTGCTATTT	1
ACTGCTCGTA	1
ACTGCTGCAC	1
ACTGCTGTGA	1
ACTGCTTGCC	3
ACTGGAACGA	2
ACTGGAATGG	2
ACTGGAGGAA	1
ACTGGAGTAG	1
ACTGGAGTTG	1
ACTGGAGTTT	4
ACTGGCCGCG	1
ACTGGCTCAA	1
ACTGGGAAAA	1
ACTGGGAATC	2
ACTGGGATCC	1
ACTGGGATTA	1
ACTGGGCGCC	1
ACTGGGGGTT	2
ACTGGGTCCT	1
ACTGGGTCTA	1
ACTGGTGGTC	1
ACTGTAGATA	1
ACTGTAGGGT	1
ACTGTATGTG	1
ACTGTATTTT	3
ACTGTCCAGT	1
ACTGTGACAC	1
ACTGTGGCGG	3
ACTGTTATCC	1
ACTGTTCTCT	1
ACTTAATGTT	1
ACTTACCTGC	5
ACTTACGGCA	1
ACTTATAAGA	1
ACTTATTATG	7
ACTTATTCAA	1
ACTTCAACCT	1
ACTTCACTGA	1
ACTTCATCGA	2
ACTTCCAGAT	1
ACTTCCCTGT	1
ACTTCCTCAG	2
ACTTCCTCTG	2
ACTTCTAGTT	1
ACTTCTGCTT	1
ACTTCTTAAG	1
ACTTCTTTTA	1
ACTTGAAAAC	1
ACTTGACTGC	1
ACTTGAGCTT	1
ACTTGATTTG	1
ACTTGCAAAC	1
ACTTGCCATT	1
ACTTGCCGGG	1
ACTTGCGAAT	2
ACTTGCTCTT	1
ACTTGGGGCT	1
ACTTGTACTT	1
ACTTGTTCGC	6
ACTTGTTCTA	1
ACTTGTTGAA	1
ACTTTAAAAA	1
ACTTTAAAAT	2
ACTTTAAATG	1
ACTTTAGATG	6
ACTTTATCAA	1
ACTTTATGAC	1
ACTTTCAAAA	1
ACTTTCCAAA	9
ACTTTCCCTT	1
ACTTTCCTTT	1
ACTTTCTCTA	1
ACTTTCTCTC	1
ACTTTGACAA	1
ACTTTGCTTT	1
ACTTTGGGAG	1
ACTTTGGGCG	1
ACTTTGGTTT	1
ACTTTGTGAC	1
ACTTTTAAAA	2
ACTTTTATTA	1
ACTTTTCCAA	3
ACTTTTGAAA	1
ACTTTTGTTT	1
ACTTTTTAAA	3
ACTTTTTCAA	117
ACTTTTTCAC	1
ACTTTTTCAG	2
ACTTTTTCGA	3
ACTTTTTGGA	1
ACTTTTTGGC	1
ACTTTTTGTA	1
ACTTTTTTAT	1
ACTTTTTTCA	1
AGAAAAAAAA	14
AGAAAAAAAT	1
AGAAAAACGT	1
AGAAAAAGTG	2
AGAAAAATTC	1
AGAAAACACA	2
AGAAAACCAA	3
AGAAAACTGT	1
AGAAAAGTTG	1
AGAAAATCAG	2
AGAAAATCCA	1
AGAAAATCTA	1
AGAAAATGAC	1
AGAAAATTGC	1
AGAAACAAAA	1
AGAAACCTTT	2
AGAAACTTGA	1
AGAAACTTTG	1
AGAAAGAAAG	1
AGAAAGAATC	1
AGAAAGATGG	1
AGAAAGATGT	4
AGAAAGCATT	1
AGAAAGTAAA	1
AGAAAGTATC	1
AGAAAGTCAA	1
AGAAAGTGGT	1
AGAAATAAAG	2
AGAAATACCA	1
AGAAATCACT	1
AGAAATGACT	1
AGAAATGGAA	1
AGAAATGTAT	2
AGAAATGTCC	1
AGAAATGTGA	1
AGAAATGTTG	2
AGAAATTAAA	1
AGAAATTCGG	1
AGAACAAAAC	8
AGAACAGAAA	4
AGAACAGACC	1
AGAACCCCAC	1
AGAACCCGGC	2
AGAACCGGAT	1
AGAACCGTTA	1
AGAACCTGCA	1
AGAACCTTAA	3
AGAACCTTCA	3
AGAACCTTCC	15
AGAACCTTTG	2
AGAACGTTTG	1
AGAACGTTTT	1
AGAACTAACT	1
AGAACTGATC	1
AGAACTGCTT	3
AGAACTTCAT	1
AGAACTTGCA	1
AGAAGAAAGA	1
AGAAGAAGCT	1
AGAAGAATAC	1
AGAAGACAAA	1
AGAAGACGTT	2
AGAAGCAAGA	1
AGAAGCGGAG	1
AGAAGGAACG	1
AGAAGGACCA	1
AGAAGGATCT	1
AGAAGGCCAG	2
AGAAGGCCCC	4
AGAAGGCTGA	2
AGAAGGGCGT	1
AGAAGGGTCA	1
AGAAGGTTTT	1
AGAAGTATGA	1
AGAAGTGCCA	1
AGAAGTGTCC	1
AGAATAAACA	1
AGAATAAACC	1
AGAATAAAGC	1
AGAATAGGAT	1
AGAATCACTT	10
AGAATCATTT	1
AGAATCCAAA	1
AGAATCGCCT	1
AGAATCGCTT	6
AGAATGAAAC	4
AGAATGAGAA	1
AGAATGAGAT	2
AGAATGCAGG	1
AGAATGCATT	1
AGAATGGAGC	2
AGAATGTTTA	1
AGAATTAAAT	1
AGAATTAGAC	1
AGAATTGCCT	1
AGAATTGCGT	1
AGAATTGCTT	18
AGAATTGTAA	1
AGAATTGTGT	1
AGAATTGTTG	1
AGAATTTGCA	7
AGAATTTGGT	1
AGAATTTTAA	1
AGAATTTTTA	2
AGACAAGCTG	1
AGACAAGGTC	1
AGACAAGTTT	1
AGACAATCAT	1
AGACACGATG	1
AGACAGCCGC	1
AGACATAAAT	1
AGACATCCTA	1
AGACATTAAA	1
AGACATTCCA	1
AGACCAAAGT	5
AGACCAATGA	1
AGACCACAAG	1
AGACCACGCT	1
AGACCACGGG	1
AGACCACTGA	2
AGACCAGAAA	1
AGACCATATT	1
AGACCCACAA	9
AGACCCAGCC	1
AGACCCTTCT	1
AGACCTAACT	1
AGACCTGGAA	1
AGACGCTGTC	1
AGACGGTTTT	2
AGACTAACAC	2
AGACTATATT	1
AGACTCACTT	1
AGACTCAGTA	1
AGACTCTCTG	1
AGACTCTTTG	1
AGACTGACAG	1
AGACTTAAAG	2
AGACTTAAGT	1
AGACTTCTAG	1
AGACTTCTGA	1
AGACTTGGCA	1
AGAGAAAAAA	1
AGAGAAAATC	1
AGAGAAAGGG	1
AGAGAAAGTG	1
AGAGAAATTT	5
AGAGAACGGG	2
AGAGACAACA	1
AGAGAGCAGG	1
AGAGAGGCTG	1
AGAGAGTCAG	1
AGAGAGTTCC	1
AGAGATACTA	1
AGAGATTAAA	1
AGAGCAAACC	3
AGAGCAAATT	1
AGAGCAAGTA	1
AGAGCAATTT	1
AGAGCAGAAA	2
AGAGCAGATT	1
AGAGCAGCAC	2
AGAGCAGGCC	1
AGAGCAGTTC	2
AGAGCCAAGA	1
AGAGCCAGCA	1
AGAGCCAGGA	1
AGAGCCCTAG	1
AGAGCCTTCC	1
AGAGCGAGTG	1
AGAGCTAATT	1
AGAGCTCACT	3
AGAGCTTTCC	1
AGAGGAAGAA	1
AGAGGAATAT	1
AGAGGAATCA	1
AGAGGACTGG	1
AGAGGCCTTT	1
AGAGGCTGAG	1
AGAGGGAAAG	1
AGAGGGACCC	1
AGAGGGTGAT	1
AGAGGGTGGG	1
AGAGGTCGGG	1
AGAGGTGCAG	1
AGAGGTGGGA	1
[truncated: 13,918 more rows]
