# Supplementary material for: An interactive tool for visualization of relationships between gene expression profiles
Source: BMC Bioinformatics. 2006 Apr 6;7:193. doi: 10.1186/1471-2105-7-193 (PMC1456991; doi:10.1186/1471-2105-7-193)
Supplement: Additional File 1 — contains the compiled Java executable, documentation and the source code for TreeBuilder3D. Example data sets are also included for the testing purposes. [file 1471-2105-7-193-S1.zip › datasets/readme]

Brief description of the datasets:

Brain subset:

GSM676		SAGE_BB542_whitematter, Brain, normal, greater than 95% white matter. Post-mortem delay of 3:15 Total tags 94876
GSM690		SAGE_Duke_1273, Brain, medulloblastoma grade IV Total tags 38933
GSM695		SAGE_Duke_BB542_normal_cerebellum, Brain, normal, greater than 95% white matter. Post-mortem delay of 3:15 Total tags 58826
GSM701		SAGE_Duke_H247_normal, glioblastoma multiforme Total tags 60663
GSM763		SAGE_normal_pool(6th), Brain, normal, pooled Total tags 63208
GSM14781	SAGE_Brain_medulloblastoma_B_DL5, desmoplastic medulloblastoma Total tags 83671
GSM14782	SAGE_Brain_medulloblastoma_B_DL7, desmoplastic medulloblastoma Total tags 68392
GSM14790	SAGE_Brain_medulloblastoma_B_98-13-P301, medulloblastoma Total tags 45342
GSM14792	SAGE_Brain_medulloblastoma_B_H1322, large cell medulloblastoma Total tags 59498
GSM14795	SAGE_Brain_medulloblastoma_B_H876, large cell medulloblastoma Total tags 67404

Breast subset:

GSM670		SAGE_95-259, tumor Total tags 40223
GSM671		SAGE_95-260, metastasis from breast tumor Total tags 45673
GSM672		SAGE_95-347, tumor Total tags 67386
GSM673		SAGE_95-348, metastasis from breast tumor Total tags 61040
GSM677		SAGE_Br_N, Breast, normal luminar mammary epithelium, BerEp4 purified cells Total tags 37642
GSM687		SAGE_DCIS, Breast, ductal carcinoma in situ, Total tags 41378
GSM2383		SAGE_IDC-5, carcinoma Total tags 61480
GSM14754	SAGE_Breast_normal_endothelium_AP_1, normal endothelium Total tags 33115
GSM14801	SAGE_Breast_normal_organoid_B_2, normal breast tissue from reduction mammoplasty patient Total tags 59327
