# Supplementary material for: An interactive tool for visualization of relationships between gene expression profiles
Source: BMC Bioinformatics. 2006 Apr 6;7:193. doi: 10.1186/1471-2105-7-193 (PMC1456991; doi:10.1186/1471-2105-7-193)
Supplement: Additional File 1 — contains the compiled Java executable, documentation and the source code for TreeBuilder3D. Example data sets are also included for the testing purposes. [file 1471-2105-7-193-S1.zip › datasets/test_matrix]

>NAMES		GSM690	GSM14782	GSM763	GSM14781	GSM701	GSM676	GSM14795	GSM14792	GSM695	GSM14790
>DESCS		medulloblastoma	medulloblastoma	Normal brain	medulloblastoma	glioblastoma	Normal brain	medulloblastoma	medulloblastoma	Normal brain	medulloblastoma
GSM690		X	0.02	0.02	0.02	0.03	0.02	0.02	0.02	0.02	0.02
GSM14782		0.0	X	0.04	0.02	0.04	0.03	0.02	0.03	0.03	0.02
GSM763		0.0	0.0	X	0.03	0.03	0.01	0.04	0.04	0.02	0.03
GSM14781		0.0	0.0	0.0	X	0.04	0.04	0.03	0.03	0.03	0.02
GSM701		0.0	0.0	0.0	0.0	X	0.04	0.04	0.04	0.04	0.04
GSM676		0.0	0.0	0.0	0.0	0.0	X	0.04	0.04	0.02	0.04
GSM14795		0.0	0.0	0.0	0.0	0.0	0.0	X	0.03	0.03	0.02
GSM14792		0.0	0.0	0.0	0.0	0.0	0.0	0.0	X	0.02	0.02
GSM695		0.0	0.0	0.0	0.0	0.0	0.0	0.0	0.0	X	0.03
GSM14790		0.0	0.0	0.0	0.0	0.0	0.0	0.0	0.0	0.0	X
