# Supplementary material for: An interactive tool for visualization of relationships between gene expression profiles
Source: BMC Bioinformatics. 2006 Apr 6;7:193. doi: 10.1186/1471-2105-7-193 (PMC1456991; doi:10.1186/1471-2105-7-193)
Supplement: Additional File 1 — contains the compiled Java executable, documentation and the source code for TreeBuilder3D. Example data sets are also included for the testing purposes. [file 1471-2105-7-193-S1.zip › README]

TreeBuilder3D

*Installation
*Loading Data
*Troubleshooting

TreeBuilder3D is licenced under terms of GNU General Public License (see gpl.txt file which comes with distribution)

Installation
===============================================================================================
The installation process for TreeBuilder3D consists of unzipping the downloaded file into a directory 
of user's choice.
In order to run the application, the users should have Java(TM) Runtime Environment 1.4 or the latest
on their machines,

available from Sun website:
http://java.sun.com/getjava/

plus the users need an additional package, which has not yet become a part of the standard Java Runtime Environment - Java3D(TM).
This package is essential for TreeBuilder3D and provides functionality to draw 3-dimensional
diagrams of phylogenetic trees.

Runtime Environment for Java3D API 1.3.1 is available for download at: 
http://java.sun.com/products/java-media/3D/download.html

Or from Java 3D .org site, which also has more download options:
http://www.j3d.org/download.html

In the case of Windows(TM) platform there is also an option to choose between
OpenGL and DirectX version of Java3D. The choice between these two options should be made
according to hardware configuration on the user's machine (video card)

At present time there is no support for Mac platform.
TreeBuilder3D runs under the following Operational Systems:

*Windows(TM)
*Linux
*Solaris

The application can be started by 

 java -jar TB3D.jar (in Linux, or in Command Console in Windows)
 or double-clicking the jar file (in Windows)
 
 As an alternative, user might want to use the supplied batch file run
 renaming it to run.bat (Windows) or run.sh (Unix/Linux)

Loading Data
==============================================================================
TreeBuilder3D has been designed to work with text files, containing SAGE data.
It also can work with text files, containing microarray data. 
The description of the supported file formats can be found at

http://www.bcgsc.ca/bioinfo/ge/treemaker/ 

For a quick start a user can load SAGE data from Gene Expression Omnibus
which provides the access to SAGE and microarray data on-line:

http://www.ncbi.nlm.nih.gov/geo/
(The direct link to Dataset retrieving interface is http://www.ncbi.nlm.nih.gov/geo/index.cgi?qb=dat)

When viewing a SAGE library, the following options should be set:

Format: SOFT 
Amount: Full

Microarray data may be retrieved for viewing in TreeBuilder3D using the same options

The retrieved text file can be saved on local hard drive and then loaded in TreeBuilder3D

The internal tag "Sample_title" is currently
supported and the user can enable labels by checking the DESC checkbox on the main interface. Although it is
possible to give file some easily interpreted names, sometimes it is more convinient to have short names for
files and longer descriptions hidden inside data. Users can also insert their own descriptions inside the files.

The application has been tested by loading up to 30 SAGE libraries. 
User might try to load a larger number of datasets, but the performance rapidly degrades at numbers more than 20.

Troubleshooting
============================================================================================================
Before running TreeBuilder3D make sure that the path to your java executable is in your PATH global variable.
Simple test might be run in Console Mode (Both under Linux and Windows)

java -version

The output should be a message similar to the following:

Java(TM) 2 Runtime Environment, Standard Edition (build 1.4.1_02-b06)
Java HotSpot(TM) Client VM (build 1.4.1_02-b06, mixed mode)

If there is an error message instead, it means that the installation of Java Runtime Environment has not been done properly
and the user should reinstall java or check the PATH variable.

Java3D(TM) should also be present on user's machine
When launching the application, messages similar to the following:

Exception in thread "main" java.lang.NoClassDefFoundError: javax/media/j3d/Shape3D
        at tb3d.Tb3DFrame.jbInit(Tb3DFrame.java:42)
        at tb3d.Tb3DFrame.<init>(Tb3DFrame.java:26)
        at tb3d.Tb3d_app.<init>(Tb3d_app.java:24)
        at tb3d.Tb3d_app.main(Tb3d_app.java:63)
	
mean that Java3D(TM) Environment hasn't been properly installed on your machine.
If this is the case, users should reinstall Java3D(TM) API using the installation package for their platform
available at:

http://java.sun.com/products/java-media/3D/download.html

The application was designed to handle errors such as ones arising due to malformed file format, but there might be
hidden bugs and I will appreciate if you let me know about them.

If the errors are different from those described here but user can run other Java programs without any problems,
feel free to contact the author


pruzanov@bcgsc.ca
