# Supplementary material for: An interactive tool for visualization of relationships between gene expression profiles
Source: BMC Bioinformatics. 2006 Apr 6;7:193. doi: 10.1186/1471-2105-7-193 (PMC1456991; doi:10.1186/1471-2105-7-193)
Supplement: Additional File 1 — contains the compiled Java executable, documentation and the source code for TreeBuilder3D. Example data sets are also included for the testing purposes. [file 1471-2105-7-193-S1.zip › src/tb3d/tb3d_controls.java~1~]

package tb3d;

import javax.swing.*;
import java.awt.*;


/**
 * <p>Title: TreeMaker3D</p>
 * <p>Description: Interactive 3D viewer</p>
 * <p>Copyright: Copyright (c) 2003</p>
 * <p>Company: GSC BC Cancer Agency</p>
 * @author Peter Ruzanov
 * @version 1.0
 */

public class tb3d_controls extends JPanel {
  JList jList1 = new JList();
  JButton OpenButton = new JButton();
  JButton SaveButton = new JButton();
  JButton DropButton = new JButton();
  JButton CalcButton = new JButton();
  JProgressBar ProgressBar = new JProgressBar();
  JPanel jPanel2 = new JPanel();
  ButtonGroup buttonGroup1 = new ButtonGroup();
  JRadioButton RadioButtonQuant = new JRadioButton();
  JRadioButton RadioButtonCorr = new JRadioButton();
  JRadioButton jRadioButton3 = new JRadioButton();
  JLabel Label_Highlight = new JLabel();
  JLabel MetLabel = new JLabel();
  GridLayout gridLayout1 = new GridLayout();
  GridBagLayout gridBagLayout1 = new GridBagLayout();
  public tb3d_controls() {
    try {
      jbInit();
    }
    catch(Exception e) {
      e.printStackTrace();
    }
  }
  private void jbInit() throws Exception {
    this.setLayout(gridBagLayout1);
    OpenButton.setText("Open");
    SaveButton.setText("Save");
    DropButton.setText(">Drop");
    CalcButton.setText("Calculate");
    ProgressBar.setString("0%");
    ProgressBar.setStringPainted(true);
    jPanel2.setBorder(BorderFactory.createEtchedBorder());
    jPanel2.setLayout(gridLayout1);
    RadioButtonQuant.setAlignmentX((float) 0.5);
    RadioButtonQuant.setText("Quantitative");
    RadioButtonCorr.setAlignmentX((float) 0.5);
    RadioButtonCorr.setText("Correlation");
    jRadioButton3.setAlignmentX((float) 0.5);
    jRadioButton3.setText("Bayesian");
    Label_Highlight.setText("Highlight:");
    MetLabel.setText("Metric:");
    gridLayout1.setColumns(0);
    gridLayout1.setRows(3);
    jPanel2.add(RadioButtonQuant, null);
    jPanel2.add(RadioButtonCorr, null);
    jPanel2.add(jRadioButton3, null);
    this.add(CalcButton,  new GridBagConstraints(1, 4, 2, 1, 0.0, 0.0
            ,GridBagConstraints.CENTER, GridBagConstraints.NONE, new Insets(9, 60, 19, 67), 25, 0));
    this.add(Label_Highlight,    new GridBagConstraints(0, 0, 1, 1, 0.0, 0.0
            ,GridBagConstraints.WEST, GridBagConstraints.HORIZONTAL, new Insets(19, 10, 0, 71), 16, 0));
    this.add(jPanel2,     new GridBagConstraints(1, 3, 2, 1, 0.0, 1.0
            ,GridBagConstraints.NORTH, GridBagConstraints.NONE, new Insets(0, 23, 8, 45), 69, 32));
    this.add(OpenButton,      new GridBagConstraints(1, 0, 1, 1, 0.0, 0.0
            ,GridBagConstraints.SOUTH, GridBagConstraints.NONE, new Insets(13, 19, 0, 0), 21, 0));
    this.add(SaveButton,   new GridBagConstraints(2, 0, 1, 1, 0.0, 0.0
            ,GridBagConstraints.SOUTH, GridBagConstraints.NONE, new Insets(13, 10, 0, 39), 26, 0));
    this.add(DropButton,     new GridBagConstraints(1, 1, 1, 1, 0.0, 0.0
            ,GridBagConstraints.CENTER, GridBagConstraints.NONE, new Insets(13, 19, 0, 0), 13, 0));
    this.add(jList1,   new GridBagConstraints(0, 1, 1, 3, 1.0, 1.0
            ,GridBagConstraints.CENTER, GridBagConstraints.BOTH, new Insets(13, 10, 0, 10), 149, 175));
    this.add(ProgressBar,   new GridBagConstraints(0, 4, 1, 1, 0.0, 0.0
            ,GridBagConstraints.CENTER, GridBagConstraints.HORIZONTAL, new Insets(15, 10, 19, 10), 0, 3));
    this.add(MetLabel,  new GridBagConstraints(1, 2, 1, 1, 0.0, 0.0
            ,GridBagConstraints.WEST, GridBagConstraints.NONE, new Insets(12, 21, 0, 40), 4, 0));
    buttonGroup1.add(RadioButtonQuant);
    buttonGroup1.add(RadioButtonCorr);
    buttonGroup1.add(jRadioButton3);
  }

}
