# Supplementary material for: An interactive tool for visualization of relationships between gene expression profiles
Source: BMC Bioinformatics. 2006 Apr 6;7:193. doi: 10.1186/1471-2105-7-193 (PMC1456991; doi:10.1186/1471-2105-7-193)
Supplement: Additional File 1 — contains the compiled Java executable, documentation and the source code for TreeBuilder3D. Example data sets are also included for the testing purposes. [file 1471-2105-7-193-S1.zip › src/tb3d/SwingWorker.java]

package tb3d;
import javax.swing.SwingUtilities;

/**
 * This is the 3rd version of SwingWorker (also known as
 * SwingWorker 3), an abstract class that you subclass to
 * perform GUI-related work in a dedicated thread.  For
 * instructions on using this class, see:
 *
 * http://java.sun.com/docs/books/tutorial/uiswing/misc/threads.html
 *
 * Note that the API changed slightly in the 3rd version:
 * You must now invoke start() on the SwingWorker after
 * creating it.
 */

/*GPL
This file is part of TreeBuilder3D

TreeBuilder3D is free software; you can redistribute it and/or modify
it under the terms of the GNU General Public License as published by
the Free Software Foundation; either version 2 of the License, or
(at your option) any later version.

TreeBuilder3D is distributed in the hope that it will be useful,
but WITHOUT ANY WARRANTY; without even the implied warranty of
MERCHANTABILITY or FITNESS FOR A PARTICULAR PURPOSE.  See the
GNU General Public License for more details.

You should have received a copy of the GNU General Public License
along with TreeBuilder3D; if not, write to the Free Software
Foundation, Inc., 59 Temple Place, Suite 330, Boston, MA  02111-1307  USA
*/

public abstract class SwingWorker {
    private Object value;  // see getValue(), setValue()
    private Thread thread;

    /**
     * Class to maintain reference to current worker thread
     * under separate synchronization control.
     */
    private static class ThreadVar {
	private Thread thread;
	ThreadVar(Thread t) { thread = t; }
	synchronized Thread get() { return thread; }
	synchronized void clear() { thread = null; }
    }

    private ThreadVar threadVar;

    /**
     * Get the value produced by the worker thread, or null if it
     * hasn't been constructed yet.
     */
    protected synchronized Object getValue() {
	return value;
    }

    /**
     * Set the value produced by worker thread
     */
    private synchronized void setValue(Object x) {
	value = x;
    }

    /**
     * Compute the value to be returned by the <code>get</code> method.
     */
    public abstract Object construct();

    /**
     * Called on the event dispatching thread (not on the worker thread)
     * after the <code>construct</code> method has returned.
     */
    public void finished() {
    }

    /**
     * A new method that interrupts the worker thread.  Call this method
     * to force the worker to stop what it's doing.
     */
    public void interrupt() {
	Thread t = threadVar.get();
	if (t != null) {
	    t.interrupt();
	}
	threadVar.clear();
    }

    /**
     * Return the value created by the <code>construct</code> method.
     * Returns null if either the constructing thread or the current
     * thread was interrupted before a value was produced.
     *
     * @return the value created by the <code>construct</code> method
     */
    public Object get() {
	while (true) {
	    Thread t = threadVar.get();
	    if (t == null) {
		return getValue();
	    }
	    try {
		t.join();
	    }
	    catch (InterruptedException e) {
		Thread.currentThread().interrupt(); // propagate
		return null;
	    }
	}
    }


    /**
     * Start a thread that will call the <code>construct</code> method
     * and then exit.
     */
    public SwingWorker() {
	final Runnable doFinished = new Runnable() {
	   public void run() { finished(); }
	};

	Runnable doConstruct = new Runnable() {
	    public void run() {
		try {
		    setValue(construct());
		}
		finally {
		    threadVar.clear();
		}

		SwingUtilities.invokeLater(doFinished);
	    }
	};

	Thread t = new Thread(doConstruct);
	threadVar = new ThreadVar(t);
    }

    /**
     * Start the worker thread.
     */
    public void start() {
	Thread t = threadVar.get();
	if (t != null) {
	    t.start();
	}
    }
}
