# Supplementary material for: An interactive tool for visualization of relationships between gene expression profiles
Source: BMC Bioinformatics. 2006 Apr 6;7:193. doi: 10.1186/1471-2105-7-193 (PMC1456991; doi:10.1186/1471-2105-7-193)
Supplement: Additional File 1 — contains the compiled Java executable, documentation and the source code for TreeBuilder3D. Example data sets are also included for the testing purposes. [file 1471-2105-7-193-S1.zip › src/tb3d/tb3d_stat.java~1~]

package tb3d;

import java.util.Vector;
import java.util.Enumeration;
import java.util.Hashtable;

/**
 * <p>Title: TreeMaker3D</p>
 * <p>Description: Interactive 3D viewer</p>
 * <p>Copyright: Copyright (c) 2003</p>
 * <p>Company: GSC BC Cancer Agency</p>
 * @author Peter Ruzanov
 * @version 1.0
 */
class tb3d_stat{
public static final int CHI  = 1;
public static final int CORR = 2;
public static final int EUC  = 3;


/**
 * Calculation of distance between two datasets: return number of differently expressed genes.
 * @param M Special class holding the data for a pair of SAGE libs
 * @param Metric the id of metric to be used for distance matrix generation
 * @return dist - double value for the distance between two libraries
 */

public static double getDist(tb3d_controls.Mix M, int Metric){
    double dist = 0;
    Enumeration m = M.genes.elements();
switch (Metric){
case CHI:
//******************************************************
//---------------QUANTITATIVE---------------------------
//******************************************************
while(m.hasMoreElements()){
	tb3d_controls.Gene current = (tb3d_controls.Gene)m.nextElement();
	double chi = (current.count/M.Atotal-current.alt/M.Btotal)*(current.count/M.Atotal-current.alt/M.Btotal)/
	       ((current.count/M.Atotal+current.alt/M.Btotal)/2*(1-(current.count/M.Atotal+current.alt/M.Btotal)/2)*
		(1/M.Atotal+1/M.Btotal));
	if(chi > 3.841)//The constant signifies the threshold p=0.05
	   dist ++;
	}
break;
case CORR:
	double top = 0;
	double base1 = 0;
	double base2 = 0;
//********************************************************
//----------------PEARSON CORRELATION---------------------
//********************************************************
while(m.hasMoreElements()){
	  tb3d_controls.Gene current = (tb3d_controls.Gene)m.nextElement();
	  double avr = Double.parseDouble(tb3d_controls.avergs.get(current.id).toString());
	  top += (current.count/M.Atotal-avr)*(current.alt/M.Btotal-avr);
	  base1 += (current.count/M.Atotal-avr)*(current.count/M.Atotal-avr);
	  base2 += (current.alt/M.Btotal - avr)*(current.alt/M.Btotal - avr);
}
	dist = (Math.sqrt(base1*base2))/top;//--------INVERTED PEARSON COEFF--------------
break;
case EUC:
//**********************************************************
//----------------EUCLIDEAN---------------------------------
//**********************************************************
while(m.hasMoreElements()){
	  tb3d_controls.Gene current = (tb3d_controls.Gene)m.nextElement();
dist += Math.sqrt((current.count/M.Atotal-current.alt/M.Btotal)*(current.count/M.Atotal-current.alt/M.Btotal));
}
break;
default:
break;
}
return dist;
}
}
