# Supplementary material for: An interactive tool for visualization of relationships between gene expression profiles
Source: BMC Bioinformatics. 2006 Apr 6;7:193. doi: 10.1186/1471-2105-7-193 (PMC1456991; doi:10.1186/1471-2105-7-193)
Supplement: Additional File 1 — contains the compiled Java executable, documentation and the source code for TreeBuilder3D. Example data sets are also included for the testing purposes. [file 1471-2105-7-193-S1.zip › src/tb3d/tb3d_controls.java~2~]

package tb3d;

import javax.swing.*;
import java.awt.*;
import java.util.Hashtable;
import java.util.Enumeration;
import java.io.File;
import java.io.RandomAccessFile;
import java.io.FileNotFoundException;
import java.io.IOException;
import java.awt.event.*;


/**
 * <p>Title: TreeMaker3D</p>
 * <p>Description: Interactive 3D viewer</p>
 * <p>Copyright: Copyright (c) 2003</p>
 * <p>Company: GSC BC Cancer Agency</p>
 * @author Peter Ruzanov
 * @version 1.0
 */

public class tb3d_controls extends JPanel {
  JList LibList = new JList();
  JButton OpenButton = new JButton();
  JButton SaveButton = new JButton();
  JButton DropButton = new JButton();
  JProgressBar ProgressBar = new JProgressBar();
  JPanel MiscPanel = new JPanel();
  ButtonGroup buttonGroup1 = new ButtonGroup();
  JRadioButton RadioButtonQuant = new JRadioButton();
  JRadioButton RadioButtonCorr = new JRadioButton();
  JRadioButton RadioButtonEuc = new JRadioButton();
  JLabel Label_Highlight = new JLabel();
  JLabel MetLabel = new JLabel();
  GridLayout gridLayout1 = new GridLayout();
  GridBagLayout gridBagLayout1 = new GridBagLayout();
  JFileChooser C_fileChooser = new JFileChooser();
  JCheckBox LogCBox = new JCheckBox();

  //Custom parameters:
  protected static int[][] MATRIX;
  protected static boolean FRESH = false;
  protected static Hashtable avergs;
  protected static int StatType = 1;//Distance metrics: Quantitative 1, Correlation 2, Euclidean 3
  protected static String[] NAMES;


  private Hashtable libs;
  private double [][] DMATRIX;
  private Hashtable TOTALS;
  private final double Log10 = Math.log(10);


  public tb3d_controls() {
    try {
      jbInit();
    }
    catch(Exception e) {
      e.printStackTrace();
    }
  }
  private void jbInit() throws Exception {
    this.setLayout(gridBagLayout1);
    OpenButton.setText("Open");
    OpenButton.addActionListener(
	    new java.awt.event.ActionListener() {
		public void actionPerformed(ActionEvent e) {
		    OpenButton_actionPerformed(e);
		}
	    });
    SaveButton.setText("Save");
    SaveButton.addActionListener(
	    new java.awt.event.ActionListener() {
		public void actionPerformed(ActionEvent e) {
		    SaveButton_actionPerformed(e);
		}
	    });

    DropButton.setText(">Drop");
    DropButton.addActionListener(
	    new java.awt.event.ActionListener() {
		public void actionPerformed(ActionEvent e) {
		    DropButton_actionPerformed(e);
		}
	    });
    ProgressBar.setString("0%");
    ProgressBar.setStringPainted(true);
    MiscPanel.setBorder(BorderFactory.createEtchedBorder());
    MiscPanel.setLayout(gridLayout1);
    RadioButtonQuant.setAlignmentX((float) 0.5);
    RadioButtonQuant.setFocusPainted(false);
    RadioButtonQuant.setMargin(new Insets(5, 2, 2, 2));
    RadioButtonQuant.setSelected(true);
    RadioButtonQuant.setText("Quantitative");
    RadioButtonQuant.addActionListener(
	    new java.awt.event.ActionListener() {
		public void actionPerformed(ActionEvent e) {
		    RadioButtonQuant_actionPerformed(e);
		}
	    });
    RadioButtonCorr.setAlignmentX((float) 0.5);
    RadioButtonCorr.setFocusPainted(false);
    RadioButtonCorr.setText("Correlation");
    RadioButtonCorr.addActionListener(
	    new java.awt.event.ActionListener() {
		public void actionPerformed(ActionEvent e) {
		    RadioButtonCorr_actionPerformed(e);
		}
	    });
    RadioButtonEuc.setForeground(Color.black);
    RadioButtonEuc.setAlignmentX((float) 0.5);
    RadioButtonEuc.setFocusPainted(false);
    RadioButtonEuc.setMargin(new Insets(2, 2, 5, 2));
    RadioButtonEuc.setText("Euclidean");
    RadioButtonEuc.addActionListener(
	    new java.awt.event.ActionListener() {
		public void actionPerformed(ActionEvent e) {
		    RadioButtonEuc_actionPerformed(e);
		}
	    });
    Label_Highlight.setText("Datasets:");
    MetLabel.setText("Metric:");
    gridLayout1.setColumns(0);
    gridLayout1.setRows(3);
    LogCBox.setText("Log scale");
    LogCBox.addActionListener(new java.awt.event.ActionListener() {
      public void actionPerformed(ActionEvent e) {
	LogCBox_actionPerformed(e);
      }
    });
    MiscPanel.add(RadioButtonQuant, null);
    MiscPanel.add(RadioButtonCorr, null);
    MiscPanel.add(RadioButtonEuc, null);


    C_fileChooser.setFileSelectionMode(JFileChooser.FILES_ONLY);

    this.add(Label_Highlight,     new GridBagConstraints(0, 0, 1, 1, 0.0, 0.0
	    ,GridBagConstraints.WEST, GridBagConstraints.HORIZONTAL, new Insets(19, 10, 0, 71), 16, 0));
    this.add(MiscPanel,        new GridBagConstraints(1, 3, 2, 1, 0.0, 1.0
	    ,GridBagConstraints.NORTHWEST, GridBagConstraints.NONE, new Insets(0, 10, 8, 45), 69, 32));
    this.add(OpenButton,        new GridBagConstraints(1, 0, 1, 1, 0.0, 0.0
	    ,GridBagConstraints.SOUTHWEST, GridBagConstraints.NONE, new Insets(13, 10, 0, 0), 21, 0));
    this.add(SaveButton,         new GridBagConstraints(2, 0, 1, 1, 0.0, 0.0
	    ,GridBagConstraints.SOUTHWEST, GridBagConstraints.NONE, new Insets(13, 10, 0, 39), 26, 0));
    this.add(DropButton,       new GridBagConstraints(1, 1, 1, 1, 0.0, 0.0
	    ,GridBagConstraints.SOUTHWEST, GridBagConstraints.NONE, new Insets(13, 10, 0, 0), 13, 0));
    this.add(LibList,       new GridBagConstraints(0, 1, 1, 5, 1.0, 1.0
	    ,GridBagConstraints.CENTER, GridBagConstraints.BOTH, new Insets(13, 10, 19, 10), 149, 175));
    this.add(MetLabel,   new GridBagConstraints(1, 2, 1, 1, 0.0, 0.0
	    ,GridBagConstraints.WEST, GridBagConstraints.NONE, new Insets(12, 21, 0, 40), 4, 0));
    this.add(ProgressBar,    new GridBagConstraints(1, 5, 2, 1, 0.0, 0.0
	    ,GridBagConstraints.CENTER, GridBagConstraints.HORIZONTAL, new Insets(5, 10, 19, 10), 0, 3));
    this.add(LogCBox,   new GridBagConstraints(1, 4, 1, 1, 0.0, 0.0
	    ,GridBagConstraints.NORTHWEST, GridBagConstraints.NONE, new Insets(0, 10, 0, 0), 0, 0));
    buttonGroup1.add(RadioButtonQuant);
    buttonGroup1.add(RadioButtonCorr);
    buttonGroup1.add(RadioButtonEuc);
  }
  /**
   * Function for reading in file and adding to the Hashtabe libs
   * Here we read two kinds of formats: id either with or without count
   * @param lib File containing tag count data
   * @param name name of the file (dataset)
   */
  private void AddLibrary(final File[] FileSet){
    OpenButton.setEnabled(false);
    DropButton.setEnabled(false);
    SaveButton.setEnabled(false);
    RadioButtonCorr.setEnabled(false);
    RadioButtonEuc.setEnabled(false);
    RadioButtonQuant.setEnabled(false);

    final SwingWorker LibLoader =
    new SwingWorker() {
	   String Line;
    public Object construct() {

    ProgressBar.setMaximum(FileSet.length);
    for (int i = 0; i < FileSet.length; i++) {
	    String name = FileSet[i].getName();
	    ProgressBar.setString(name+" loading...");
	    ProgressBar.setValue(i);
	    if(name.indexOf(".")>0)
	      name = name.substring(0,name.indexOf("."));
     try {
	  RandomAccessFile f = new RandomAccessFile(FileSet[i].getPath(), "r");

    String Line;

	    int entries = 0;
	    int total = 0;
	    int ctotal = 0;//this is read from a file
	    boolean checked = false;

	    Hashtable temp_gene = new Hashtable();//for holding info on this library

	    while ((Line = f.readLine()) != null) {
	      //---------------------BLOCK FOR READING TOTAL TAGS INFO---------------
	      if(!checked){
		    try{
		    if (Line.charAt(0) == '>'){
		      char control = Line.charAt(1);
		      if(control == 'T'){
			String[] checker = Line.split("\t");
			ctotal = Integer.parseInt(checker[1]);
			checked = true;
		      }
		      if(control == 'S'){
			name = Line.substring(Line.indexOf("=")+1);
			checked = true;
		      }
		    }
		    }catch(Exception ce){
		      ctotal = 0;
		      checked = true;
		      continue;
		    }
		    }
	      //---------------------BLOCK FOR READING TOTAL TAGS INFO ENDS------------
		    String[] cols = Line.split("\t");
		    double count = 1;
		    if(cols[0].length()!=10)
		      continue;
		    if(cols[1]!=null){count = Double.parseDouble(cols[1]);}

		    if(!temp_gene.containsKey(cols[0])){
		      entries++;
		      temp_gene.put(cols[0], new Gene(cols[0],count));
		      total+=count;
		      }
		    else{Gene current = (Gene)temp_gene.get(cols[0]);
		      current.count += count;
		      total+=count;
		      temp_gene.put(cols[0],current);
		      }

	    }
	    if(entries>1){
	      Gene [] temp = new Gene[entries];
	      Enumeration g = temp_gene.elements();
	      int pos = 0;
	      while(g.hasMoreElements()){
	       temp[pos] = (Gene)g.nextElement();
	       pos++;
	       }
	      temp_gene.clear();
	      if(libs == null)
		 libs = new Hashtable();
	      if(TOTALS == null)
		 TOTALS = new Hashtable();
	      if(avergs != null)
		 avergs.clear();
		 avergs = null;
	    libs.put(name,temp);
	    if(ctotal == 0)
	      TOTALS.put(name,""+total);
	    else
	      TOTALS.put(name,""+ctotal);
	    }


	}catch (FileNotFoundException nfe) {
	    nfe.printStackTrace();
	    continue;

	}catch(java.lang.NumberFormatException nfe){
	    continue;
	}catch (Exception e) {
	    e.printStackTrace();
	    OpenButton.setEnabled(true);
	    DropButton.setEnabled(true);
	    SaveButton.setEnabled(true);
	    RadioButtonCorr.setEnabled(true);
	    RadioButtonEuc.setEnabled(true);
	    RadioButtonQuant.setEnabled(true);
	    return null;
	}
    }
    return Line;
		 }
    public void finished(){

    FRESH = true;
    UpdateParams();
    ProgressBar.setValue(0);
    ProgressBar.setString("");

    if(libs.size() == 1){
      OpenButton.setEnabled(true);
      DropButton.setEnabled(true);
      SaveButton.setEnabled(true);
      RadioButtonCorr.setEnabled(true);
      RadioButtonEuc.setEnabled(true);
      RadioButtonQuant.setEnabled(true);
      return;}

    if(StatType == 2)
      RecalcAver();
    else
      RecalcDist();
    }
    };
    LibLoader.start();
  }

  /**
   * Recaclulation of average values for genes - used for different metrics
   */
  private void RecalcAver(){

    OpenButton.setEnabled(false);
    DropButton.setEnabled(false);
    SaveButton.setEnabled(false);
    RadioButtonCorr.setEnabled(false);
    RadioButtonEuc.setEnabled(false);
    RadioButtonQuant.setEnabled(false);
    if(avergs!=null){
      RecalcDist();
      return;
    }
    else
      avergs = new Hashtable();


    final SwingWorker Averager =
	     new SwingWorker() {
		 public Object construct() {
		     ProgressBar.setValue(0);
		     int libnum = libs.size();//Total libs

		     for(int l=0; l<NAMES.length; l++){
		       Gene [] lib = (Gene[])libs.get(NAMES[l]);
		       int tot = Integer.parseInt(TOTALS.get(NAMES[l]).toString());
		       ProgressBar.setMaximum(lib.length);
		       ProgressBar.setString(NAMES[l]+" processed");
		       try{
			 for(int i= 0;i<lib.length;i++){
			   ProgressBar.setValue(i);
			   if(avergs.containsKey(lib[i].id)){
			     double old_aver = Double.parseDouble(avergs.get(lib[i].id).toString());
			     avergs.put(lib[i].id,""+((lib[i].count/tot)/libnum + old_aver));
			   }else{
			     avergs.put(lib[i].id,""+((lib[i].count/tot)/libnum));
			   }
			 }
		       }catch(java.lang.NumberFormatException ne){
			 ne.printStackTrace();
			 continue;
		       }
		     }
		     return avergs;
		 }

		 //Runs on the event-dispatching thread.
		 public void finished() {
		     ProgressBar.setValue(0);
		     ProgressBar.setString("");
		     RecalcDist();
		     }
	     };
	 Averager.start();
 }

 /**
  * Recalculation of distance matrix - the most important function
  */
  private void RecalcDist(){
    if(OpenButton.isEnabled()){
    OpenButton.setEnabled(false);
    DropButton.setEnabled(false);
    SaveButton.setEnabled(false);
    RadioButtonCorr.setEnabled(false);
    RadioButtonEuc.setEnabled(false);
    RadioButtonQuant.setEnabled(false);
    }

    final SwingWorker Distancer =
    new SwingWorker() {
	   double max = 0;//positive max
	   //double min = 0;//negative min
    public Object construct() {
MATRIX  = new int[NAMES.length][NAMES.length];
DMATRIX = new double[NAMES.length][NAMES.length];
    ProgressBar.setMaximum((NAMES.length*(NAMES.length-1))/2);
    ProgressBar.setString("Calculating distance");
    int progr = 0;
for(int i = 0; i<NAMES.length; i++){
      for(int j = i+1; j<NAMES.length; j++){
      ProgressBar.setValue(progr);
      ProgressBar.setString(progr+1+"of"+ProgressBar.getMaximum());
      String lib1 = NAMES[i];
      String lib2 = NAMES[j];
      DMATRIX [i][j] = tb3d_stat.getDist(new Mix(lib1,lib2), StatType);
      progr++;

      max = Math.max(Math.abs(DMATRIX[i][j]),max);
      }
    }
  return DMATRIX;
  }
  public void finished() {
		     ProgressBar.setValue(0);
		     ProgressBar.setString("");
		     double coeff = 500/max;
		     for(int i = 0; i<NAMES.length; i++){
		     for(int j = i+1; j<NAMES.length; j++){
			 MATRIX[i][j] = (int)((Math.abs(DMATRIX[i][j]))*coeff);
		       if(MATRIX[i][j] == 0)
			 MATRIX[i][j] = 1;
		     }
		   }
		   FRESH = true;
		   OpenButton.setEnabled(true);
		   DropButton.setEnabled(true);
		   SaveButton.setEnabled(true);
		   RadioButtonCorr.setEnabled(true);
		   RadioButtonEuc.setEnabled(true);
		   RadioButtonQuant.setEnabled(true);

		     }
		   };
  Distancer.start();
  }


  /**
   *  Updates NAMES array and list of libraries in the interface
   */

  private void UpdateParams(){
    Object [] new_names = libs.keySet().toArray();
    NAMES = new String[new_names.length];
    for(int i=0;i<NAMES.length;i++)
      NAMES[i] = new_names[i].toString();

    this.LibList.setListData(NAMES);
  }

  /**
   * Saving MATRIX array into a file
   */

  private void SaveData(String fileName){
    if(this.MATRIX == null || this.MATRIX[0].length<2){
      ProgressBar.setString("No Data to Save");
      return;
    }

    try {
	    File tester = new File(fileName);
	    if (!tester.createNewFile()) {
		Component cont = this.getRootPane().getParent();
		int result = JOptionPane.showConfirmDialog(cont,
			"File exists, Overwrite?",
			"WARNING",
			JOptionPane.WARNING_MESSAGE,
			JOptionPane.YES_NO_OPTION);
		if (result == 2) {
		    return;
		}else{
		tester.delete();
		tester = new File(fileName);
		tester.createNewFile();
		}
	    }
	    RandomAccessFile Output = new RandomAccessFile(tester, "rw");
	    //Put the Header first
	    Output.writeBytes("XY\t");
	    for(int i=0; i<NAMES.length; i++){
	      Output.writeBytes("\t"+NAMES[i]);
	    }
	    Output.writeBytes("\n");
	    for(int j=0; j<NAMES.length; j++){
	      Output.writeBytes(NAMES[j]+"\t");
	      for(int k =0; k<NAMES.length; k++){
	      if(j==k)
		Output.writeBytes("\tX");
	      else
		Output.writeBytes("\t"+MATRIX[j][k]);

	      }
	      Output.writeBytes("\n");
	    }
	    Output.close();
	} catch (FileNotFoundException e) {
	  e.printStackTrace();

	} catch (IOException e) {
	    e.printStackTrace();
	}

  }

  /**
   * Service class for holding two pieces of information - id and quantity value for gene
   */
  protected class Gene{
   protected Gene(String key, double cnt){
   this.id = key;
   this.count = cnt;
   }
   protected Gene(String key, double cnt, double al){
   this.id = key;
   this.count = cnt;
   this.alt = al;
   }

   protected String id;
   protected double count;
   protected double alt;
  }

  /**
   * Service class for holding two pieces of information - id and quantity value for gene
   */

  protected class Mix{
  protected Hashtable genes;
  protected int Atotal;
  protected int Btotal;
  protected Mix(String AA, String BB){
   genes = new Hashtable();
   Atotal = Integer.parseInt(TOTALS.get(AA).toString());
   Btotal = Integer.parseInt(TOTALS.get(BB).toString());
   Gene[] A = (Gene[])libs.get(AA);
   Gene[] B = (Gene[])libs.get(BB);


   for(int i=0;i<A.length;i++)
     genes.put(A[i].id,new Gene(A[i].id,A[i].count,0.5));
   for(int j=0; j<B.length; j++){
     if(genes.containsKey(B[j].id)){
	double old = ((Gene)genes.get(B[j].id)).count;
	genes.put(B[j].id,new Gene(B[j].id,old,B[j].count));
     }else{
	genes.put(B[j].id,new Gene(B[j].id,0.5,B[j].count));
     }
   }
  }
  }

//***************
//--------Events:
//***************
  void OpenButton_actionPerformed(ActionEvent e) {
    C_fileChooser.setMultiSelectionEnabled(true);
    C_fileChooser.setDialogTitle("Open File");
	    if (C_fileChooser.APPROVE_OPTION == C_fileChooser.showOpenDialog(this)) {
		AddLibrary(C_fileChooser.getSelectedFiles());

	    }
  }

  void DropButton_actionPerformed(ActionEvent e) {
    if(libs == null)
      return;
  Object [] drops = LibList.getSelectedValues();
  for(int o = 0; o<drops.length; o++){
    String drop = drops[o].toString();
    if(drop!=null && libs.containsKey(drop)){
    libs.remove(drop);
  }
    if(avergs != null)
      avergs.clear();
    avergs = null;
  }

  UpdateParams();
  if(this.StatType == 2)
    RecalcAver();
  else
    RecalcDist();
  }

  void RadioButtonQuant_actionPerformed(ActionEvent e) {
this.StatType = 1;
    RecalcDist();
  }

  void RadioButtonCorr_actionPerformed(ActionEvent e) {
this.StatType = 2;
    RecalcAver();
  }

  void RadioButtonEuc_actionPerformed(ActionEvent e) {
this.StatType = 3;
    RecalcDist();
  }

  void SaveButton_actionPerformed(ActionEvent e) {
    C_fileChooser.setMultiSelectionEnabled(false);
    C_fileChooser.setDialogTitle("Save File");


	    if (C_fileChooser.APPROVE_OPTION == C_fileChooser.showSaveDialog(this)) {
		File out = C_fileChooser.getSelectedFile();
		String path = out.getPath();
		SaveData(path);
	    }

  }

  void LogCBox_actionPerformed(ActionEvent e) {
    double max = 0;
    double min = 0;
    double value = 0;
    double coeff = 1;

    for(int i = 0; i<DMATRIX[0].length; i++){
      for(int j = i+1; j<DMATRIX[0].length; j++){

      if(Math.abs(DMATRIX[i][j]) > max)
	max = Math.abs(DMATRIX[i][j]);
      }
    }

  if(this.LogCBox.isSelected())
    coeff = 500/((Math.log(1+max))/Log10);
  else
    coeff = 500/max;
		     for(int i = 0; i<NAMES.length; i++){
		     for(int j = i+1; j<NAMES.length; j++){
		       if(this.LogCBox.isSelected())
			 MATRIX[i][j] = (int)(((Math.log(Math.abs(DMATRIX[i][j])+1))/Log10)*coeff);
		       else{
			 MATRIX[i][j] = (int)((Math.abs(DMATRIX[i][j]))*coeff);
		       }
		       if(MATRIX[i][j] == 0)
			 MATRIX[i][j] = 1;
		     }
		   }

  FRESH = true;
  }
}
